# Supplementary material for: A cortical immune network map identifies distinct microglial transcriptional programs associated with β-amyloid and Tau pathologies
Source: Transl Psychiatry. 2021 Jan 14;11:50. doi: 10.1038/s41398-020-01175-9 (PMC7809035; doi:10.1038/s41398-020-01175-9)
Supplement: Supplementary file 2 — Supplementary table 4 [file 41398_2020_1175_MOESM2_ESM.xlsx]

## Sheet: SupplementaryTable3
	Gene	Ensembl	Module	Microglia.VS.Bulk.FC	Is.Microglia.Gene	Microglia.expression	Bulk.tissue.expression	T.statistic.activated.Microglia	P.value.Activated.Microglia	T.Cognitive.Decline	P.value.Cognitive.Decline	T.statistic.Tau	P.value.Tau	T.statistic.Amyloid	P.value.Amyloid	T.statistic.NP	P.value.NP	T.statistic.NFT	P.value.NFT
1	PLP2	ENSG00000102007	116	2.4	FALSE	18	7.5	1.2	0.23	-1.3	0.19	1.6	0.11	2.3	0.022	2.5	0.012	1.1	0.25
2	INPP5D	ENSG00000168918	116	23	TRUE	420	18	1.7	0.096	-3	0.0032	1.5	0.13	2.9	0.0041	2.7	0.0069	0.052	0.96
3	UNC13D	ENSG00000092929	116	8.1	TRUE	32	4	1.2	0.22	3.6	0.00031	-2.3	0.024	0.18	0.86	-1.9	0.058	-2.7	0.0062
4	NUDT1	ENSG00000106268	116	2.8	FALSE	36	13	0.29	0.77	-0.071	0.94	0.11	0.91	0.63	0.53	-0.021	0.98	-0.35	0.73
5	RPS24	ENSG00000138326	116	1.4	FALSE	2100	1500	-0.033	0.97	-0.82	0.41	-0.034	0.97	0.37	0.71	0.83	0.41	0.51	0.61
6	CMTM3	ENSG00000140931	116	8.1	TRUE	41	5	1.3	0.21	-4.5	8.3e-06	4.1	5.2e-05	4	6e-05	4.3	2.5e-05	2.4	0.015
7	LY86	ENSG00000112799	116	31	TRUE	260	8.5	1.1	0.29	0.13	0.89	-0.1	0.92	1.8	0.078	0.58	0.56	-0.92	0.36
8	IFITM1	ENSG00000185885	116	0.2	FALSE	20	100	2.3	0.025	-0.21	0.84	0.1	0.92	0.91	0.36	1.1	0.29	0.16	0.87
9	MS4A7	ENSG00000166927	116	65	TRUE	340	5.2	2.5	0.013	-1	0.3	1.3	0.19	2.5	0.014	2.1	0.037	0.62	0.53
10	CSF1R	ENSG00000182578	116	71	TRUE	1300	19	0.2	0.84	-1.2	0.23	0.74	0.46	2.2	0.027	1.1	0.29	0.18	0.86
11	COTL1	ENSG00000103187	116	1.8	FALSE	170	90	-0.0054	1	-2.9	0.0041	1.4	0.17	3.1	0.0023	1.9	0.057	1.4	0.15
12	C1QC	ENSG00000159189	116	44	TRUE	1900	44	1.3	0.19	-0.69	0.49	-0.069	0.94	1.9	0.061	1	0.3	-0.28	0.78
13	GYPC	ENSG00000136732	116	4.8	TRUE	82	17	1.3	0.2	-2	0.051	1.7	0.086	2.8	0.0047	2.9	0.0043	0.56	0.58
14	SP110	ENSG00000135899	116	9.1	TRUE	150	16	1.1	0.26	0.16	0.87	0.066	0.95	1.5	0.12	1.7	0.096	-0.46	0.64
15	HLA-DMA	ENSG00000204257	116	36	TRUE	730	20	0.74	0.46	-0.18	0.85	0.23	0.82	0.45	0.65	-0.031	0.98	-0.61	0.54
16	CX3CR1	ENSG00000168329	116	130	TRUE	530	4.1	-1.8	0.068	0.67	0.5	-0.83	0.41	0.66	0.51	-0.95	0.34	-0.6	0.55
17	RPS27	ENSG00000177954	116	2	FALSE	4400	2300	0.5	0.62	1.3	0.2	-0.2	0.84	-0.015	0.99	0.83	0.4	0.082	0.93
18	ADAP2	ENSG00000184060	116	16	TRUE	110	6.8	0.86	0.39	0.0015	1	0.62	0.54	3	0.0026	1.5	0.12	0.43	0.67
19	IFI16	ENSG00000163565	116	7.4	TRUE	200	26	2.6	0.011	-2.3	0.021	1	0.3	2.8	0.005	3.1	0.0019	0.13	0.9
20	CASP1	ENSG00000137752	116	18	TRUE	140	7.7	0.74	0.46	0.2	0.84	-1.6	0.1	0.7	0.48	-0.43	0.67	-2.3	0.022
21	IL17RA	ENSG00000177663	116	8.2	TRUE	42	5.1	1.1	0.26	-0.97	0.33	1.3	0.2	2.6	0.01	2.2	0.03	-0.33	0.74
22	SIGLEC10	ENSG00000142512	116	48	TRUE	130	2.6	0.88	0.38	0.018	0.99	-0.52	0.6	0.27	0.79	-0.85	0.39	-1.2	0.22
23	HLA-DRA	ENSG00000204287	116	83	TRUE	4100	50	0.28	0.78	-1.3	0.2	0.78	0.44	1.8	0.078	1.4	0.16	0.8	0.43
24	GRN	ENSG00000030582	116	16	TRUE	590	36	2.6	0.012	-2.3	0.021	2.2	0.028	3	0.0031	3	0.0026	0.75	0.46
25	EBI3	ENSG00000105246	116	35	TRUE	93	2.7	2.2	0.031	-0.97	0.33	0.58	0.57	1.7	0.083	0.48	0.63	-0.99	0.32
26	C3	ENSG00000125730	116	120	TRUE	3000	24	0.099	0.92	-1.6	0.12	0.69	0.49	2.3	0.02	1.8	0.067	0.046	0.96
27	SH3TC1	ENSG00000125089	116	67	TRUE	350	5.3	1.1	0.29	-0.4	0.69	-0.36	0.72	1.2	0.23	0.7	0.49	-1.6	0.12
28	ANGPT2	ENSG00000091879	116	0.22	FALSE	1.8	8.1	3.4	0.00089	-3.9	0.00011	2.2	0.027	2.5	0.014	3.4	0.00079	1.7	0.092
29	TMEM173	ENSG00000184584	116	25	TRUE	150	6.1	1.1	0.26	0.71	0.48	-0.32	0.75	0.57	0.57	0.019	0.98	-1.2	0.25
30	LILRB1	ENSG00000104972	116	25	TRUE	99	3.9	1.4	0.16	-0.88	0.38	-0.023	0.98	1.2	0.24	0.54	0.59	-1.2	0.25
31	FGD2	ENSG00000146192	116	84	TRUE	400	4.8	0.55	0.58	-0.43	0.67	-0.4	0.69	2.2	0.026	0.71	0.48	-1	0.3
32	CSF3R	ENSG00000119535	116	46	TRUE	310	6.7	1.3	0.2	-1.4	0.15	0.14	0.89	1.8	0.068	1.1	0.28	-0.86	0.39
33	CD74	ENSG00000019582	116	56	TRUE	13000	240	0.57	0.57	-1.5	0.13	0.3	0.76	1.7	0.096	1.6	0.1	0.037	0.97
34	SLCO2B1	ENSG00000137491	116	19	TRUE	680	36	1.1	0.26	-0.6	0.55	-0.12	0.91	2.4	0.016	0.88	0.38	-0.38	0.71
35	HLA-B	ENSG00000234745	116	12	TRUE	1200	98	2.5	0.015	-0.99	0.32	-0.5	0.62	1.5	0.14	0.96	0.34	-0.44	0.66
36	ORMDL2	ENSG00000123353	116	6.3	TRUE	62	9.9	0.46	0.65	0.96	0.34	0.5	0.62	0.88	0.38	1.1	0.26	0.14	0.89
37	RNASE2	ENSG00000169385	116	49	TRUE	200	4	0.73	0.47	-1.6	0.12	0.88	0.38	0.78	0.44	0.62	0.53	-0.21	0.83
38	RGS1	ENSG00000090104	116	160	TRUE	3200	20	0.16	0.87	-2	0.041	1	0.3	0.88	0.38	1.2	0.22	0.83	0.4
39	MAP3K8	ENSG00000107968	116	16	TRUE	81	5.1	1.6	0.11	-1.7	0.082	-0.93	0.35	0.86	0.39	-0.29	0.77	-1.2	0.24
40	MCM5	ENSG00000100297	116	15	TRUE	79	5.2	1.3	0.21	-2.3	0.02	0.74	0.46	2.4	0.015	1.7	0.095	1	0.32
41	FCGR3A	ENSG00000203747	116	54	TRUE	1200	22	0.55	0.59	0.13	0.9	-1.5	0.13	-0.044	0.96	-1.1	0.27	-1.8	0.075
42	SPI1	ENSG00000066336	116	2.2	FALSE	33	15	1.5	0.15	-1	0.3	0.66	0.51	1.9	0.055	1	0.31	-0.45	0.66
43	BTN3A2	ENSG00000186470	116	5.2	TRUE	54	10	2.1	0.036	-0.91	0.36	0.17	0.87	0.11	0.91	0.99	0.32	-0.76	0.45
44	CYBA	ENSG00000051523	116	4.8	TRUE	150	32	2.1	0.039	-0.93	0.36	0.4	0.69	2	0.05	1	0.3	-0.62	0.54
45	HLA-DRB1	ENSG00000196126	116	39	TRUE	810	21	1.1	0.29	-0.93	0.35	0.87	0.39	0.67	0.5	0.24	0.81	0.89	0.38
46	TBXAS1	ENSG00000059377	116	40	TRUE	320	8.1	1.4	0.17	-1.6	0.11	0.68	0.5	2.4	0.015	1.5	0.14	-0.029	0.98
47	CKLF	ENSG00000217555	116	6.5	TRUE	150	22	2.4	0.016	-2	0.051	1.8	0.079	1.6	0.11	1.1	0.27	-0.0071	0.99
48	RAB32	ENSG00000118508	116	1.8	FALSE	9.3	5.1	0.49	0.63	-1.1	0.25	0.65	0.51	1.8	0.081	1.1	0.27	0.7	0.49
49	BAX	ENSG00000087088	116	1.1	FALSE	33	31	0.068	0.95	-1	0.3	0.6	0.55	0.91	0.36	0.97	0.33	-0.25	0.8
50	TNFRSF1B	ENSG00000028137	116	16	TRUE	110	7.1	2.5	0.013	-0.55	0.58	0.19	0.85	2.2	0.03	1.1	0.25	-0.23	0.82
51	GIMAP5	ENSG00000196329	116	3.9	FALSE	57	15	2.7	0.0074	-3.2	0.0014	2.7	0.0068	3.1	0.0019	3.3	0.001	1.4	0.15
52	FOLR2	ENSG00000165457	116	49	TRUE	290	6	-0.45	0.65	-0.23	0.82	-1.3	0.21	0.53	0.6	-0.61	0.54	-1.4	0.16
53	TMEM140	ENSG00000146859	116	4.5	TRUE	25	5.6	0.88	0.38	0.44	0.66	-0.47	0.64	1.8	0.077	1.5	0.13	-0.51	0.61
54	PALD1	ENSG00000107719	116	10	TRUE	120	12	0.78	0.44	-1.7	0.084	2	0.044	2.6	0.0087	1.6	0.12	0.86	0.39
55	WIPF1	ENSG00000115935	116	2.5	FALSE	38	15	0.92	0.36	-0.2	0.84	-0.41	0.68	2.9	0.0036	1.2	0.22	-1.2	0.24
56	RGS19	ENSG00000171700	116	33	TRUE	150	4.7	-0.021	0.98	-2.4	0.016	2	0.041	1.8	0.067	1.9	0.059	1.2	0.24
57	FGR	ENSG00000000938	116	4.8	TRUE	42	8.8	2	0.045	-2.3	0.023	2.2	0.03	2.8	0.0056	3	0.0026	0.57	0.57
58	SP100	ENSG00000067066	116	13	TRUE	240	19	2.3	0.025	-2.1	0.035	1.6	0.1	2.8	0.0057	3	0.0031	0.38	0.71
59	PARP12	ENSG00000059378	116	2	FALSE	16	7.9	1.3	0.19	0.24	0.81	0.17	0.86	0.062	0.95	-0.42	0.67	-1.2	0.22
60	ATHL1	ENSG00000142102	116	6.7	TRUE	40	6	3.4	0.001	-1	0.29	1.2	0.25	1.2	0.22	1.1	0.28	-0.51	0.61
61	HAVCR2	ENSG00000135077	116	37	TRUE	270	7.3	0.42	0.67	-1.7	0.092	0.95	0.34	2.4	0.017	1.3	0.18	-0.18	0.86
62	PARP9	ENSG00000138496	116	5.9	TRUE	68	12	1.6	0.11	-1.2	0.25	0.4	0.69	1.7	0.087	1.8	0.079	-0.075	0.94
63	HLA-A	ENSG00000206503	116	3.1	FALSE	390	130	1.9	0.065	-1.1	0.27	0.19	0.85	1.5	0.13	1.2	0.23	-0.054	0.96
64	SLC1A7	ENSG00000162383	116	0.014	FALSE	0.041	2.9	0.34	0.73	1	0.31	0.3	0.77	1.2	0.22	0.65	0.52	0.036	0.97
65	HSPG2	ENSG00000142798	116	0.93	FALSE	3.5	3.7	2.1	0.04	1.2	0.24	-0.69	0.49	1	0.31	0.19	0.85	-2.2	0.03
66	NCF4	ENSG00000100365	116	22	TRUE	68	3.1	2.7	0.009	-2.1	0.034	1.7	0.097	2.3	0.021	1.8	0.068	-0.26	0.8
67	HIST2H2AA4	ENSG00000203812	116	22	TRUE	580	27	0.73	0.47	1.7	0.083	-1.1	0.28	0.62	0.54	-0.23	0.81	-1.3	0.2
68	ARHGAP27	ENSG00000159314	116	21	TRUE	170	8.3	2	0.052	-0.47	0.64	0.06	0.95	1.5	0.15	-0.021	0.98	-1	0.3
69	GBP4	ENSG00000162654	116	1.8	FALSE	11	5.7	-0.35	0.73	-0.78	0.43	0.21	0.83	-0.61	0.54	-0.46	0.65	0.3	0.77
70	ARPC1B	ENSG00000130429	116	12	TRUE	290	25	2.5	0.014	-1.4	0.17	1	0.31	2.5	0.011	1.7	0.087	-0.47	0.64
71	GNB2L1	ENSG00000204628	116	3.7	FALSE	1500	400	1.9	0.067	-1.9	0.062	1.7	0.087	2.9	0.0034	3.7	0.00026	2	0.044
72	SLC1A5	ENSG00000105281	116	46	TRUE	120	2.5	1.9	0.064	-2.1	0.033	0.91	0.37	2.8	0.0059	2.5	0.012	-0.047	0.96
73	CPVL	ENSG00000106066	116	33	TRUE	190	5.7	1.4	0.16	-1.5	0.13	0.78	0.44	2.2	0.028	1.3	0.19	0.35	0.72
74	HLA-DPA1	ENSG00000231389	116	85	TRUE	2900	34	0.58	0.57	-0.47	0.64	-1	0.32	0.42	0.67	0.16	0.88	-0.36	0.72
75	PPP1R18	ENSG00000146112	116	3.9	FALSE	57	15	2.2	0.032	-2.3	0.023	1.4	0.15	2.2	0.027	2.4	0.019	-0.27	0.79
76	FCGR2A	ENSG00000143226	116	73	TRUE	540	7.4	0.25	0.81	-1.1	0.27	-0.66	0.51	1.5	0.13	0.57	0.57	-0.99	0.32
77	CD37	ENSG00000104894	116	47	TRUE	320	6.9	1.2	0.23	-2.3	0.02	1.6	0.12	2.3	0.021	2.5	0.014	0.14	0.89
78	RPL12	ENSG00000197958	116	2.2	FALSE	1100	510	-0.012	0.99	0.37	0.71	0.081	0.94	0.79	0.43	1.2	0.24	-0.35	0.73
79	RPL23	ENSG00000125691	116	2.2	FALSE	1400	620	0.42	0.68	-0.26	0.8	-0.38	0.7	0.14	0.89	1.1	0.25	0.53	0.59
80	STAT6	ENSG00000166888	116	2.6	FALSE	110	41	2.5	0.016	-0.005	1	-0.93	0.35	1.2	0.23	1.1	0.29	-1.5	0.15
81	LGALS9	ENSG00000168961	116	19	TRUE	350	18	2	0.05	-0.98	0.33	0.84	0.4	2.6	0.0085	2.2	0.027	-0.25	0.8
82	IL3RA	ENSG00000185291	116	2.7	FALSE	7.7	2.9	2.2	0.027	-2.3	0.022	1.6	0.12	1.9	0.065	2.1	0.034	0.53	0.6
83	PPIB	ENSG00000166794	116	1.8	FALSE	280	150	0.4	0.69	1.3	0.2	-1.6	0.11	-0.24	0.81	-0.79	0.43	-1.9	0.057
84	CFI	ENSG00000205403	116	0.87	FALSE	6.6	7.5	1.8	0.076	-1.1	0.28	1.2	0.22	2	0.045	1.5	0.13	0.85	0.39
85	VSIG4	ENSG00000155659	116	49	TRUE	830	17	0.72	0.48	-1.2	0.24	0.47	0.64	1.9	0.053	1.1	0.27	-0.42	0.67
86	TGFB1	ENSG00000105329	116	1.5	FALSE	19	13	0.94	0.35	-3.5	0.00049	1.9	0.053	3.7	0.00022	3.3	0.0011	1	0.31
87	CD163	ENSG00000177575	116	32	TRUE	350	11	2	0.047	-2.2	0.031	1.6	0.12	2.2	0.028	2.4	0.018	0.38	0.7
88	ECSCR	ENSG00000249751	116	0.11	FALSE	0.61	5.6	1.6	0.12	1.7	0.085	-1.9	0.061	-1.4	0.18	-2	0.049	-2.1	0.034
89	IL13RA1	ENSG00000131724	116	4.3	TRUE	62	14	0.77	0.45	-1	0.32	0.16	0.88	2.8	0.0058	1.8	0.069	0.032	0.97
90	LHFPL2	ENSG00000145685	116	9.8	TRUE	91	9.2	0.44	0.66	-1.9	0.061	0.93	0.35	3.5	0.00047	2.4	0.018	0.32	0.75
91	LAT2	ENSG00000086730	116	37	TRUE	340	9.1	1.3	0.2	-1.4	0.15	0.88	0.38	2.6	0.011	1.7	0.081	-0.46	0.65
92	CD14	ENSG00000170458	116	61	TRUE	1200	19	1.3	0.2	-1.6	0.11	0.028	0.98	1	0.3	0.42	0.68	-0.39	0.69
93	GBP2	ENSG00000162645	116	1.7	FALSE	27	16	1.7	0.087	0.15	0.88	0.39	0.7	0.56	0.57	0.54	0.59	-0.16	0.87
94	LY96	ENSG00000154589	116	18	TRUE	150	8.3	2.3	0.025	-0.04	0.97	-0.44	0.66	0.29	0.77	0.39	0.69	-1	0.32
95	APOC4-APOC2	ENSG00000224916	116	1.5	FALSE	29	20	0.69	0.49	0.87	0.38	-0.72	0.47	0.72	0.47	-0.14	0.89	-1.2	0.23
96	CD300A	ENSG00000167851	116	42	TRUE	180	4.3	1.6	0.11	-1.2	0.22	0.81	0.42	1.9	0.062	1.4	0.17	-0.026	0.98
97	SCIN	ENSG00000006747	116	42	TRUE	280	6.7	1.4	0.16	-1.4	0.17	1.4	0.16	2.6	0.0098	2.3	0.024	0.9	0.37
98	SYNGR2	ENSG00000108639	116	15	TRUE	340	22	3.2	0.0019	-2.4	0.019	1.6	0.11	4.4	1.4e-05	3.4	0.00083	1.1	0.28
99	BST2	ENSG00000130303	116	3.2	FALSE	150	49	1.4	0.17	0.3	0.76	-0.55	0.59	1.9	0.062	1.6	0.11	-1.2	0.22
100	ITGAX	ENSG00000140678	116	37	TRUE	180	4.8	-0.15	0.88	-0.65	0.52	-0.34	0.74	2.9	0.0036	2.1	0.035	-0.42	0.68
101	MMP14	ENSG00000157227	116	5.7	TRUE	16	2.8	2.1	0.037	-2.6	0.01	1.7	0.094	3.3	0.0011	1.8	0.073	0.73	0.46
102	S100A10	ENSG00000197747	116	0.38	FALSE	13	34	2.5	0.015	-0.15	0.88	1.3	0.2	3.1	0.0019	3.5	0.00051	0.3	0.77
103	TRIM21	ENSG00000132109	116	5.6	TRUE	25	4.4	1.6	0.11	-1.7	0.09	0.72	0.47	1.3	0.21	2.1	0.033	0.14	0.89
104	APAF1	ENSG00000120868	116	2.2	FALSE	16	7	-0.19	0.85	-0.67	0.5	-0.07	0.94	0.72	0.47	-0.3	0.76	-0.52	0.6
105	CTSC	ENSG00000109861	116	28	TRUE	330	12	0.18	0.86	0.99	0.32	-0.8	0.42	0.23	0.82	0.002	1	-1	0.3
106	UCP2	ENSG00000175567	116	54	TRUE	340	6.4	1.5	0.13	0.61	0.54	-0.69	0.49	-0.13	0.89	-0.88	0.38	-1.2	0.23
107	BGN	ENSG00000182492	116	0.002	FALSE	0.05	24	1.9	0.061	-1.5	0.12	1.4	0.17	2.8	0.0057	2.7	0.007	0.36	0.72
108	MYO1F	ENSG00000142347	116	66	TRUE	250	3.7	1.9	0.055	-0.63	0.53	0.46	0.64	2.6	0.0098	1.8	0.068	-0.46	0.65
109	PODN	ENSG00000174348	116	0.046	FALSE	0.21	4.5	0.94	0.35	-1.2	0.22	1.6	0.1	1.6	0.12	1.8	0.076	0.65	0.52
110	HCK	ENSG00000101336	116	36	TRUE	150	4.2	0.84	0.4	-0.051	0.96	-1.2	0.25	0.76	0.45	-0.54	0.59	-1.5	0.12
111	RPL18A	ENSG00000105640	116	2.3	FALSE	1300	550	2.5	0.015	0.53	0.6	-0.054	0.96	0.28	0.78	0.46	0.64	-0.32	0.75
112	LAIR1	ENSG00000167613	116	46	TRUE	420	9.1	2	0.049	-1	0.31	0.41	0.68	2	0.046	1.1	0.28	-0.42	0.68
113	SLC43A3	ENSG00000134802	116	3.9	FALSE	22	5.6	1.4	0.17	-6.1	2.4e-09	3.3	0.0011	4.5	1e-05	4.5	1.1e-05	2.1	0.036
114	RPL5	ENSG00000122406	116	1.8	FALSE	1300	710	1	0.31	-0.31	0.75	1.3	0.18	2	0.047	2.6	0.0093	1.7	0.085
115	HLA-C	ENSG00000204525	116	7	TRUE	490	69	2.9	0.0041	-2.6	0.0085	1.7	0.099	0.91	0.36	1.1	0.27	0.77	0.44
116	TMEM119	ENSG00000183160	116	31	TRUE	130	4.3	0.41	0.68	-2.1	0.035	1.6	0.11	3.3	0.0011	2.2	0.028	0.55	0.59
117	LCP1	ENSG00000136167	116	21	TRUE	130	6.2	0.79	0.43	-1.2	0.23	0.17	0.87	2.2	0.027	0.86	0.39	-0.47	0.64
118	DAB2	ENSG00000153071	116	7.3	TRUE	51	7	0.031	0.98	0.99	0.32	-1.4	0.16	1.5	0.15	1.7	0.089	-1.7	0.096
119	LPAR6	ENSG00000139679	116	52	TRUE	510	9.8	1.2	0.24	-0.14	0.89	-0.25	0.81	1.6	0.1	1.2	0.25	-0.18	0.85
120	NPC2	ENSG00000119655	116	7.2	TRUE	600	83	1.3	0.19	-2.4	0.015	1.6	0.11	3.5	0.00049	3.5	0.00048	0.72	0.47
121	SSR4	ENSG00000180879	116	2.5	FALSE	250	100	-0.91	0.36	1.9	0.053	-1.3	0.2	-2	0.042	-1.9	0.059	-1.6	0.12
122	TCIRG1	ENSG00000110719	116	31	TRUE	270	8.7	2.8	0.0063	-1.8	0.065	1.3	0.19	2.8	0.0049	2	0.05	-0.037	0.97
123	RPS18	ENSG00000231500	116	1.8	FALSE	2100	1100	-0.31	0.76	2	0.052	-1.4	0.17	-1.2	0.23	-0.65	0.52	-1.5	0.13
124	MTHFS	ENSG00000136371	116	2.1	FALSE	53	25	0.22	0.82	0.57	0.57	-0.5	0.62	0.83	0.41	0.44	0.66	-1.8	0.072
125	GPSM3	ENSG00000213654	116	5.1	TRUE	39	7.7	2.6	0.0095	-1.6	0.11	1.5	0.13	2.4	0.016	2.1	0.039	-0.037	0.97
126	ITGB2	ENSG00000160255	116	49	TRUE	530	11	0.94	0.35	-2.1	0.038	1.9	0.056	2.6	0.009	1.9	0.054	1	0.31
127	LILRB4	ENSG00000186818	116	110	TRUE	350	3.2	-0.12	0.9	0.85	0.4	-1.2	0.24	1.5	0.13	0.23	0.82	-1.2	0.23
128	HLA-DMB	ENSG00000242574	116	90	TRUE	670	7.4	0.55	0.59	-0.97	0.33	0.75	0.45	1.4	0.16	0.92	0.36	-0.014	0.99
129	PARVG	ENSG00000138964	116	25	TRUE	170	6.8	1.6	0.12	-1.5	0.13	0.82	0.41	2.5	0.014	2.1	0.041	-0.068	0.95
130	C1orf54	ENSG00000118292	116	3.5	FALSE	73	21	0.85	0.4	2.5	0.014	-1.1	0.27	-0.98	0.33	-1.1	0.26	-1.6	0.12
131	RPL14	ENSG00000188846	116	0.99	FALSE	540	550	2	0.045	-0.7	0.48	0.64	0.52	0.43	0.67	2	0.047	0.29	0.77
132	C1QA	ENSG00000173372	116	21	TRUE	1300	59	1.4	0.17	-0.61	0.54	0.4	0.69	1.8	0.076	1.1	0.27	-0.47	0.64
133	LGALS3BP	ENSG00000108679	116	2.8	FALSE	89	32	1.9	0.056	-2.2	0.03	1.4	0.16	2.9	0.0039	3	0.0033	0.47	0.64
134	FAM110D	ENSG00000197245	116	0.038	FALSE	0.13	3.4	1.2	0.23	-1.6	0.11	1.3	0.2	1.9	0.056	1.8	0.067	0.87	0.38
135	NLRC5	ENSG00000140853	116	16	TRUE	120	7.4	1.6	0.1	-1.5	0.14	0.08	0.94	0.25	0.8	0.66	0.51	-0.79	0.43
136	CLEC2B	ENSG00000110852	116	4.7	TRUE	42	9.1	2.7	0.0086	-1.3	0.18	0.98	0.33	2.2	0.027	2.3	0.023	0.42	0.68
137	PSMB8	ENSG00000204264	116	4.9	TRUE	120	25	1.9	0.054	-1.1	0.27	0.63	0.53	1.2	0.24	0.92	0.36	-0.36	0.72
138	RAB3IL1	ENSG00000167994	116	2	FALSE	13	6.4	0.81	0.42	-2.9	0.0039	1.8	0.078	2.6	0.0089	2.8	0.0055	0.53	0.6
139	SEC61B	ENSG00000106803	116	1.2	FALSE	130	110	0.032	0.97	1.4	0.15	-1.9	0.061	-1.7	0.088	-1.5	0.14	-2	0.049
140	PSMB9	ENSG00000240065	116	3.6	FALSE	62	17	1.7	0.087	-0.73	0.47	0.36	0.72	1.1	0.27	0.74	0.46	-0.62	0.54
141	CXCL16	ENSG00000161921	116	29	TRUE	310	11	1.2	0.25	-1.6	0.11	1	0.31	2.8	0.0061	1.9	0.056	0.086	0.93
142	RASSF1	ENSG00000068028	116	2.9	FALSE	53	18	1.7	0.084	-1.6	0.11	0.58	0.56	1.5	0.14	0.81	0.42	-0.56	0.58
143	C10orf11	ENSG00000148655	116	7.8	TRUE	110	15	-0.6	0.55	-0.099	0.92	-0.14	0.89	0.19	0.85	0.25	0.8	-1.4	0.17
144	RNASE6	ENSG00000169413	116	85	TRUE	390	4.5	0.79	0.43	-1.2	0.24	0.17	0.86	2.1	0.032	1.8	0.067	-0.02	0.98
145	CSTB	ENSG00000160213	116	1.3	FALSE	75	59	1.1	0.27	1.5	0.14	-1.4	0.17	-0.85	0.4	-0.16	0.88	-1.7	0.094
146	CLIC1	ENSG00000213719	116	6.5	TRUE	200	31	2.8	0.0066	-1.9	0.062	0.85	0.4	3	0.0028	2.4	0.016	0.45	0.65
147	HLA-E	ENSG00000204592	116	4.7	TRUE	600	130	1.5	0.13	-1.7	0.085	0.61	0.54	2.4	0.016	1.7	0.084	0.34	0.73
148	RIN3	ENSG00000100599	116	6.7	TRUE	52	7.7	1.2	0.22	-1.5	0.13	1.2	0.23	2.9	0.0036	2.6	0.0093	0.24	0.81
149	MYOF	ENSG00000138119	116	5.2	TRUE	27	5.2	1.1	0.29	-1.6	0.12	0.97	0.33	2.1	0.037	1.7	0.084	0.47	0.64
150	ARHGDIB	ENSG00000111348	116	13	TRUE	510	38	0.046	0.96	0.75	0.45	-1.2	0.23	0.79	0.43	-0.2	0.84	-1.6	0.1
151	ALOX5AP	ENSG00000132965	116	84	TRUE	820	9.7	1.1	0.25	-1.2	0.22	-0.38	0.7	2.2	0.028	1.2	0.24	-0.52	0.61
152	ABI3	ENSG00000108798	116	34	TRUE	110	3.1	2	0.053	-1.5	0.13	0.46	0.65	2.4	0.018	1.9	0.058	-0.88	0.38
153	TNFAIP8L2	ENSG00000163154	116	27	TRUE	78	2.9	1.4	0.18	-0.68	0.49	0.75	0.45	2.3	0.02	1.2	0.22	-0.12	0.9
154	S100A11	ENSG00000163191	116	9.9	TRUE	700	71	2.2	0.028	-0.73	0.46	0.37	0.71	2.1	0.04	2.2	0.032	-0.058	0.95
155	RPS6	ENSG00000137154	116	2.1	FALSE	1800	850	3.2	0.0016	-1.3	0.2	2.3	0.022	3.2	0.0016	2.7	0.0073	1.2	0.24
156	LAPTM5	ENSG00000162511	116	32	TRUE	970	31	1.9	0.063	-0.98	0.33	0.72	0.47	2	0.05	1.1	0.27	-0.29	0.77
157	HLA-F	ENSG00000204642	116	2.6	FALSE	96	36	2.5	0.013	-0.25	0.8	-0.41	0.69	0.31	0.76	0.0095	0.99	-0.59	0.55
158	VAMP8	ENSG00000118640	116	12	TRUE	180	15	1.7	0.085	-0.66	0.51	0.7	0.48	2.3	0.024	0.95	0.34	-0.32	0.75
159	PFN1	ENSG00000108518	116	1.8	FALSE	230	130	0.88	0.38	-2.1	0.034	0.65	0.51	2.4	0.016	1.1	0.27	0.35	0.73
160	RPS11	ENSG00000142534	116	1.9	FALSE	2400	1300	1.8	0.073	-1.1	0.28	0.96	0.34	0.46	0.65	1.4	0.16	0.63	0.53
161	PLA1A	ENSG00000144837	116	0.052	FALSE	0.3	5.8	2.4	0.018	-0.99	0.32	0.83	0.41	1.2	0.23	1.5	0.13	0.66	0.51
162	ADORA3	ENSG00000121933	116	28	TRUE	650	24	0.22	0.83	-0.94	0.35	-0.03	0.98	2.4	0.015	1.5	0.14	-0.56	0.57
163	CD4	ENSG00000010610	116	21	TRUE	200	9.9	-0.78	0.44	0.059	0.95	-0.52	0.6	0.43	0.66	-0.33	0.74	-1.6	0.11
164	GTF2A2	ENSG00000140307	116	0.95	FALSE	78	82	-1.5	0.15	2.1	0.039	0.036	0.97	-1.4	0.17	-1.1	0.29	-1.1	0.27
165	FPR1	ENSG00000171051	116	63	TRUE	320	5	0.22	0.82	-0.78	0.43	-1.5	0.15	0.44	0.66	-0.66	0.51	-1.3	0.2
166	HCLS1	ENSG00000180353	116	33	TRUE	610	19	1.2	0.23	-1.9	0.058	0.49	0.63	2	0.049	1.1	0.29	-0.65	0.52
167	SSR2	ENSG00000163479	116	1.3	FALSE	120	93	0.47	0.64	1.6	0.12	-0.71	0.48	-0.27	0.79	-0.62	0.53	-0.12	0.9
168	RRAS	ENSG00000126458	116	0.23	FALSE	5.5	24	1.1	0.3	-0.14	0.89	0.38	0.71	1.7	0.092	2.1	0.033	-1.3	0.18
169	KCTD12	ENSG00000178695	116	4.1	TRUE	57	14	0.87	0.39	-1.2	0.23	0.032	0.97	2.1	0.032	0.86	0.39	0.22	0.82
170	FCER1G	ENSG00000158869	116	58	TRUE	1900	32	2.1	0.038	-0.094	0.93	-0.77	0.44	1.2	0.22	0.4	0.69	-1.4	0.16
171	ALOX5	ENSG00000012779	116	48	TRUE	220	4.6	0.5	0.62	0.24	0.81	-1.6	0.12	0.79	0.43	-0.86	0.39	-1.6	0.12
172	MGST2	ENSG00000085871	116	4.6	TRUE	160	34	2.1	0.04	0.51	0.61	0.27	0.79	0.85	0.4	0.84	0.4	0.23	0.82
173	AIF1	ENSG00000204472	116	33	TRUE	820	25	0.87	0.39	0.99	0.32	-1.1	0.27	1.1	0.27	-0.64	0.52	-1.6	0.12
174	LYL1	ENSG00000104903	116	2.1	FALSE	7.6	3.7	1.6	0.1	-0.44	0.66	0.63	0.53	1.9	0.062	1.3	0.18	-0.79	0.43
175	SPP1	ENSG00000118785	116	22	TRUE	5900	270	1.3	0.19	-3.1	0.0022	2.5	0.013	4.9	1.2e-06	4	7.2e-05	2.2	0.031
176	SLC19A3	ENSG00000135917	116	0.11	FALSE	0.59	5.5	2.8	0.0071	-1.8	0.071	1.5	0.14	1.9	0.059	1.7	0.09	1	0.31
177	GBGT1	ENSG00000148288	116	10	TRUE	42	4	1.7	0.086	-0.96	0.34	0.57	0.57	0.4	0.69	0.39	0.7	-0.39	0.7
178	RPL29	ENSG00000162244	116	1.9	FALSE	1000	540	-0.56	0.58	2.1	0.033	-1.5	0.15	-0.69	0.49	-0.56	0.58	-0.88	0.38
179	CTSZ	ENSG00000101160	116	0.27	FALSE	11	41	-0.24	0.81	-0.72	0.47	-0.9	0.37	1.6	0.11	0.46	0.64	-0.44	0.66
180	MFNG	ENSG00000100060	116	15	TRUE	47	3.1	3.2	0.0016	-1.7	0.092	1.2	0.23	3.2	0.0016	2.3	0.024	0.33	0.74
181	TGFBI	ENSG00000120708	116	21	TRUE	99	4.6	1.5	0.13	-2.6	0.011	2.2	0.025	2.5	0.014	3.2	0.0016	1.2	0.23
182	C1QB	ENSG00000173369	116	34	TRUE	2900	85	1.3	0.18	-0.77	0.44	-0.27	0.79	1.6	0.11	0.82	0.41	-0.43	0.66
183	HLA-DPB1	ENSG00000223865	116	38	TRUE	820	22	1.2	0.24	-1.5	0.13	0.58	0.56	1.5	0.12	1.2	0.23	-0.26	0.79
184	EDEM2	ENSG00000088298	116	2.1	FALSE	26	12	1.2	0.25	0.54	0.59	-1.2	0.23	-0.37	0.71	-2	0.047	-1.4	0.17
185	APBB1IP	ENSG00000077420	116	18	TRUE	120	6.9	-0.54	0.59	-0.44	0.66	0.029	0.98	1.8	0.079	0.91	0.36	-0.51	0.61
186	SLA	ENSG00000155926	116	44	TRUE	220	5.1	1	0.31	-2.5	0.011	1.1	0.26	2	0.047	2.1	0.039	0.14	0.89
187	CARD16	ENSG00000204397	116	8.6	TRUE	89	10	0.69	0.49	2.1	0.041	-1.7	0.091	-0.8	0.42	-0.61	0.54	-2.5	0.012
188	HLA-DRB5	ENSG00000198502	116	23	TRUE	210	9.2	1.4	0.17	-1.2	0.25	0.61	0.54	0.48	0.63	0.17	0.86	0.28	0.78
189	APOL3	ENSG00000128284	116	1.3	FALSE	14	11	2.1	0.038	-1.2	0.24	0.57	0.57	1.9	0.056	1.6	0.1	0.31	0.76
190	RPN2	ENSG00000118705	116	3.4	FALSE	180	53	-1.5	0.14	1.1	0.27	-0.39	0.7	0.53	0.6	-0.029	0.98	-0.36	0.72
191	ANXA1	ENSG00000135046	116	0.71	FALSE	16	22	2.1	0.035	1.3	0.19	-2.1	0.037	0.96	0.34	0.4	0.69	-2	0.051
192	RPL19	ENSG00000108298	116	2.4	FALSE	2200	890	0.97	0.34	-1.3	0.19	0.33	0.74	0.86	0.39	1.7	0.085	0.62	0.54
193	SLC2A5	ENSG00000142583	116	75	TRUE	860	11	0.1	0.92	-0.39	0.69	-1.4	0.16	1.1	0.26	-0.18	0.85	-2	0.048
194	CAPG	ENSG00000042493	116	5.8	TRUE	260	44	1.9	0.056	-2.1	0.035	0.3	0.77	1.8	0.08	1.4	0.16	0.35	0.72
195	LACTB	ENSG00000103642	116	0.6	FALSE	5.9	10	0.25	0.8	-0.99	0.32	0.22	0.83	0.8	0.42	0.18	0.86	-0.68	0.5
196	GNG11	ENSG00000127920	116	0.001	FALSE	0.065	65	2.5	0.014	-0.15	0.88	0.42	0.67	1.8	0.068	1.4	0.16	0.55	0.58
197	RHBDF2	ENSG00000129667	116	30	TRUE	310	10	1.1	0.29	-1.1	0.27	0.47	0.64	2.7	0.0067	1.9	0.061	-1.3	0.18
198	STK10	ENSG00000072786	116	4.8	TRUE	36	7.4	2.3	0.023	-2.3	0.022	1.4	0.17	2.4	0.017	1.6	0.11	0.68	0.5
199	TGFBR1	ENSG00000106799	116	6.8	TRUE	49	7.2	-0.46	0.65	-1.7	0.091	0.37	0.71	2.9	0.0043	1.9	0.057	-0.068	0.95
200	RHOG	ENSG00000177105	116	4.9	TRUE	190	38	2.4	0.017	-3.1	0.002	2.1	0.037	4.3	2.4e-05	4.1	5.1e-05	1.4	0.18
201	MS4A6A	ENSG00000110077	116	71	TRUE	730	10	2	0.05	-0.68	0.49	0.43	0.67	1.6	0.1	0.86	0.39	-0.43	0.67
202	ACSL1	ENSG00000151726	116	4.7	TRUE	120	26	1.2	0.23	-3.1	0.0019	1.6	0.11	3.7	0.00027	3.4	0.00085	0.59	0.55
203	IRF5	ENSG00000128604	116	45	TRUE	130	2.9	0.18	0.86	-0.21	0.84	0.027	0.98	2.2	0.031	1.4	0.17	-1.1	0.28
204	TYROBP	ENSG00000011600	116	42	TRUE	2000	47	0.99	0.33	-0.96	0.34	0.52	0.6	2.4	0.017	1.9	0.059	-0.064	0.95
205	REEP4	ENSG00000168476	116	28	TRUE	100	3.6	3.2	0.0017	-1.6	0.11	1.1	0.28	3.9	0.00012	3.1	0.0023	-0.36	0.72
206	RGS10	ENSG00000148908	116	24	TRUE	330	14	0.88	0.38	0.94	0.35	-0.76	0.45	1.1	0.27	0.34	0.74	-1.1	0.29
207	DENND3	ENSG00000105339	116	14	TRUE	670	46	-0.59	0.56	-0.67	0.5	-1.5	0.13	-0.25	0.8	-1.4	0.17	-1.9	0.054
208	IFI30	ENSG00000216490	116	50	TRUE	480	9.5	1.1	0.29	-1.2	0.25	0.44	0.66	1.4	0.15	1.2	0.24	-0.16	0.88
209	GIMAP4	ENSG00000133574	116	15	TRUE	180	12	3	0.0035	-2.6	0.0084	2.1	0.033	2.9	0.0041	2.7	0.0069	1.6	0.11
210	SERPINA1	ENSG00000197249	116	59	TRUE	380	6.5	1	0.31	-0.85	0.4	-0.09	0.93	0.97	0.33	0.25	0.81	-0.64	0.52
211	NCF1	ENSG00000158517	116	44	TRUE	110	2.6	0.77	0.45	-0.3	0.76	0.73	0.47	1.4	0.17	-0.28	0.78	-1.1	0.28
212	IL18	ENSG00000150782	116	30	TRUE	200	6.6	1.5	0.13	-1.2	0.23	1.4	0.16	2.2	0.027	2.2	0.029	0.19	0.85
213	TREM2	ENSG00000095970	116	55	TRUE	590	11	1.6	0.11	-1.5	0.14	1	0.3	3.5	0.00048	2.8	0.0051	0.61	0.54
214	RPS6KA1	ENSG00000117676	116	14	TRUE	120	8.2	1	0.31	-3.4	0.00075	2.3	0.023	3.5	0.00048	2.6	0.0085	1.2	0.24
215	CYTH4	ENSG00000100055	116	42	TRUE	150	3.6	1.7	0.088	-0.00087	1	-0.19	0.85	1.9	0.061	0.46	0.65	-0.95	0.34
216	APOL1	ENSG00000100342	116	0.81	FALSE	6.4	7.9	1.9	0.065	-1.6	0.11	0.54	0.59	0.66	0.51	0.98	0.33	-0.14	0.89
217	PYCARD	ENSG00000103490	116	25	TRUE	140	5.6	1	0.31	-0.69	0.49	1.6	0.12	2.6	0.01	1.4	0.16	-0.061	0.95
218	CD68	ENSG00000129226	116	83	TRUE	490	5.9	0.69	0.49	-0.37	0.71	-0.75	0.46	1.6	0.11	0.49	0.62	-0.82	0.41
219	ADCY4	ENSG00000129467	116	0.6	FALSE	4.9	8.2	1.7	0.088	2.4	0.017	-1.5	0.13	0.19	0.85	-0.75	0.46	-2.2	0.026
220	MLKL	ENSG00000168404	115	7.2	TRUE	43	6	1.9	0.061	-0.95	0.34	-0.78	0.44	1.1	0.26	1.5	0.14	-1.7	0.088
221	HELZ2	ENSG00000130589	115	1.6	FALSE	1.8	1.1	1.7	0.093	-1.2	0.23	0.24	0.81	1.6	0.1	1.3	0.2	-0.66	0.51
222	SBNO2	ENSG00000064932	115	1.1	FALSE	5.6	5.1	1.4	0.16	-1.5	0.13	-0.13	0.89	1.8	0.07	1.5	0.13	-1	0.31
223	FOSL2	ENSG00000075426	115	0.35	FALSE	5.6	16	0.81	0.42	-1.4	0.16	-0.4	0.69	0.99	0.32	1	0.31	-0.11	0.91
224	RHOC	ENSG00000155366	115	0.67	FALSE	61	91	2	0.043	-2	0.051	1.2	0.22	3.4	0.00066	2.5	0.012	0.53	0.59
225	GADD45A	ENSG00000116717	115	0.062	FALSE	2	32	0.79	0.43	1.7	0.083	-3.2	0.0014	-1.2	0.23	-2.6	0.01	-2.8	0.0049
226	IL18BP	ENSG00000137496	115	7.6	TRUE	44	5.7	1.6	0.12	0.78	0.44	-1.7	0.091	-0.89	0.37	-1.5	0.15	-1.8	0.067
227	B4GALT1	ENSG00000086062	115	11	TRUE	48	4.5	2.3	0.024	-2.4	0.019	0.93	0.35	2.4	0.019	1.3	0.18	-0.23	0.82
228	CD63	ENSG00000135404	115	1.7	FALSE	620	370	2	0.046	-1.7	0.083	2	0.051	2.8	0.0049	2.6	0.0083	0.52	0.6
229	TUBA1C	ENSG00000167553	115	8.2	TRUE	140	17	2.3	0.026	-1.8	0.067	0.74	0.46	2.1	0.037	2	0.048	-0.089	0.93
230	AAED1	ENSG00000158122	115	2.2	FALSE	10	4.7	1.2	0.23	-2	0.049	1.7	0.09	2.6	0.0091	2.3	0.023	1	0.3
231	MCL1	ENSG00000143384	115	0.72	FALSE	38	53	1.7	0.099	-1.6	0.1	-0.033	0.97	2.6	0.0087	2	0.05	-0.44	0.66
232	ASAP3	ENSG00000088280	115	0.015	FALSE	0.3	20	0.93	0.35	0.42	0.67	-1.2	0.24	0.052	0.96	-0.46	0.65	-1.5	0.13
233	PLSCR1	ENSG00000188313	115	7.5	TRUE	180	24	1.9	0.064	-1.6	0.11	-0.16	0.87	1.6	0.12	0.51	0.61	0.0079	0.99
234	F11R	ENSG00000158769	115	2.4	FALSE	19	7.7	2.4	0.02	-0.5	0.62	0.42	0.68	1.3	0.19	0.62	0.54	-0.47	0.64
235	IFITM2	ENSG00000185201	115	3.8	FALSE	590	160	2	0.049	-0.5	0.62	0.32	0.75	1.5	0.13	1.5	0.13	-0.66	0.51
236	PML	ENSG00000140464	115	0.88	FALSE	22	26	2.1	0.034	-1.8	0.08	-0.055	0.96	0.4	0.69	0.38	0.71	-0.68	0.49
237	EIF4A1	ENSG00000161960	115	4.8	TRUE	610	130	-0.29	0.77	0.35	0.72	-2.4	0.016	0.17	0.87	-1.3	0.19	-1.6	0.12
238	DTX3L	ENSG00000163840	115	3.9	FALSE	14	3.6	1.4	0.17	-1.3	0.2	0.37	0.71	1.8	0.066	1.4	0.18	-0.13	0.9
239	YTHDF1	ENSG00000149658	115	0.26	FALSE	7.6	29	-0.21	0.84	0.96	0.34	-1.9	0.062	-0.71	0.48	-1.4	0.15	-2	0.043
240	HDAC7	ENSG00000061273	115	0.7	FALSE	18	25	3	0.003	-0.7	0.49	-0.21	0.84	1.4	0.16	1	0.3	-0.72	0.47
241	C4A	ENSG00000244731	115	0.11	FALSE	8	70	1.5	0.13	-2.8	0.0051	2.4	0.016	4.3	2.3e-05	4.3	1.8e-05	2.3	0.021
242	EMP1	ENSG00000134531	115	0.086	FALSE	0.92	11	1.2	0.22	-0.97	0.33	-0.25	0.8	2.1	0.039	2	0.051	0.34	0.73
243	BCL6B	ENSG00000161940	115	0.036	FALSE	0.094	2.6	2.6	0.01	-2.5	0.011	1.9	0.055	2.3	0.021	2.5	0.012	0.44	0.66
244	ARRDC3	ENSG00000113369	115	1.5	FALSE	24	16	0.24	0.81	2	0.048	-2.5	0.012	0.48	0.63	-0.37	0.71	-1.8	0.072
245	SIK1	ENSG00000142178	115	0.2	FALSE	1.7	8.5	2.5	0.015	-1.5	0.14	-0.12	0.9	0.55	0.58	-0.2	0.84	-0.24	0.81
246	IL4R	ENSG00000077238	115	2.7	FALSE	60	22	1.3	0.2	-1.3	0.19	0.68	0.49	2	0.048	1.4	0.16	-0.15	0.88
247	FES	ENSG00000182511	115	5.1	TRUE	41	8.1	1.8	0.079	-2.1	0.036	0.58	0.56	1.1	0.27	1.3	0.19	-0.32	0.75
248	CDK2	ENSG00000123374	115	4	FALSE	14	3.6	2.3	0.022	-2.1	0.039	-0.065	0.95	1.6	0.11	0.92	0.36	0.083	0.93
249	CXCL2	ENSG00000081041	115	0.045	FALSE	0.19	4.2	1.2	0.22	-1.7	0.087	0.25	0.8	1.3	0.19	0.58	0.56	0.27	0.79
250	ATF3	ENSG00000162772	115	1.3	FALSE	14	10	0.91	0.36	-0.39	0.7	-1.3	0.2	1.4	0.17	0.46	0.64	-0.94	0.35
251	ICAM2	ENSG00000108622	115	0.76	FALSE	31	41	2.3	0.026	-2.3	0.023	1.8	0.07	2.7	0.0075	2.8	0.006	0.17	0.86
252	ZC3HAV1	ENSG00000105939	115	3	FALSE	21	6.9	0.92	0.36	0.33	0.74	-0.51	0.61	0.71	0.48	1	0.3	-1.4	0.17
253	SERTAD1	ENSG00000197019	115	1.1	FALSE	9.1	8.5	1.4	0.18	-1.9	0.063	0.98	0.33	2.3	0.025	2.7	0.0077	0.69	0.49
254	FAM181A	ENSG00000140067	115	0.0049	FALSE	0.054	11	0.25	0.81	-3	0.0031	2.1	0.038	2.3	0.024	2.4	0.017	1.8	0.069
255	SCARA3	ENSG00000168077	115	0.0023	FALSE	0.13	56	1.7	0.098	-2.4	0.019	0.66	0.51	3.3	0.00099	2.5	0.013	0.65	0.51
256	CRELD2	ENSG00000184164	115	0.81	FALSE	18	22	-1.6	0.11	3.5	0.00045	-4.8	2.1e-06	-3.4	0.00076	-5.3	1.8e-07	-4.9	1.4e-06
257	NMI	ENSG00000123609	115	5.7	TRUE	27	4.7	0.31	0.76	-0.59	0.56	-0.23	0.82	1.5	0.13	0.68	0.49	-0.12	0.91
258	SH3BP2	ENSG00000087266	115	6	TRUE	74	12	1.9	0.057	-0.64	0.52	-0.53	0.59	2.4	0.018	1.2	0.22	-1.2	0.23
259	TLE3	ENSG00000140332	115	2.3	FALSE	33	14	0.95	0.34	-0.2	0.84	0.028	0.98	1.9	0.065	1.1	0.29	-0.17	0.86
260	RAB20	ENSG00000139832	115	10	TRUE	55	5.2	1.4	0.16	-2.3	0.024	0.16	0.87	1.6	0.1	1.3	0.19	-0.48	0.63
261	HSD3B7	ENSG00000099377	115	3.7	FALSE	15	4	1.7	0.089	-2.2	0.028	1.5	0.12	2.2	0.028	1.8	0.073	0.63	0.53
262	CCDC9	ENSG00000105321	115	0.29	FALSE	3.5	12	1.2	0.25	-3.9	0.0001	1	0.29	1.8	0.078	1	0.32	0.59	0.56
263	PDGFA	ENSG00000197461	115	0.43	FALSE	8.5	20	0.34	0.73	-1.4	0.17	0.38	0.7	2.6	0.0096	2.9	0.0039	0.62	0.54
264	PLAUR	ENSG00000011422	115	24	TRUE	130	5.2	2.6	0.0094	-2.4	0.017	0.91	0.36	2	0.044	1.9	0.062	0.26	0.79
265	RBPMS	ENSG00000157110	115	0.075	FALSE	1.4	19	3.2	0.0017	-0.67	0.5	0.73	0.46	2.1	0.033	2.2	0.025	0.13	0.9
266	ACSL5	ENSG00000197142	115	1.3	FALSE	16	12	2	0.046	-0.027	0.98	-0.98	0.33	1.5	0.13	1.1	0.28	-0.4	0.69
267	SELM	ENSG00000198832	115	0.089	FALSE	22	250	1.3	0.19	0.55	0.58	-0.1	0.92	0.7	0.49	-0.9	0.37	-0.76	0.45
268	SCARF1	ENSG00000074660	115	2.1	FALSE	13	6.4	2.1	0.039	-1.8	0.076	0.61	0.54	1	0.3	-0.16	0.87	-0.28	0.78
269	MIDN	ENSG00000167470	115	0.64	FALSE	6.4	10	1	0.31	0.13	0.89	-2	0.044	0.34	0.74	-1.1	0.28	-2.1	0.035
270	TNFRSF10B	ENSG00000120889	115	5.1	TRUE	52	10	1.8	0.072	-1.7	0.099	1	0.32	2.4	0.015	1.8	0.078	-0.26	0.8
271	AKAP10	ENSG00000108599	115	2.8	FALSE	69	25	1.7	0.087	-1.8	0.078	1.7	0.088	1.5	0.12	1.9	0.055	1.6	0.12
272	STC1	ENSG00000159167	115	0.19	FALSE	0.54	2.9	1.6	0.12	-1.2	0.24	0.32	0.75	1.8	0.072	1.5	0.14	0.29	0.77
273	CHST3	ENSG00000122863	115	0.019	FALSE	0.12	6.4	1.6	0.12	-1.7	0.084	0.12	0.9	2.5	0.011	2.1	0.032	0.093	0.93
274	NFKB2	ENSG00000077150	115	0.82	FALSE	4.2	5.1	2.2	0.03	-1.7	0.091	0.6	0.55	1.9	0.058	1.4	0.16	-0.64	0.52
275	AFF4	ENSG00000072364	115	2.7	FALSE	66	25	0.9	0.37	-0.84	0.4	1.3	0.19	2.4	0.016	2.9	0.0039	1.4	0.16
276	SERPINH1	ENSG00000149257	115	0.57	FALSE	11	19	3.1	0.0024	-0.49	0.62	-0.21	0.84	2.2	0.025	1.6	0.1	-0.87	0.39
277	GABRE	ENSG00000102287	115	0.34	FALSE	1.2	3.4	1.2	0.25	0.27	0.79	-1.9	0.062	0.063	0.95	-0.1	0.92	-2.1	0.04
278	GYG2	ENSG00000056998	115	0.0042	FALSE	0.037	8.9	0.38	0.71	-2.3	0.024	2.5	0.014	2.8	0.0059	2.7	0.0078	2.7	0.0064
279	ADAMTS9	ENSG00000163638	115	0.03	FALSE	0.54	18	1.6	0.12	-0.37	0.71	-1.5	0.13	0.24	0.81	0.14	0.89	-1.6	0.11
280	S100A9	ENSG00000163220	115	6.9	TRUE	210	31	1.4	0.18	0.027	0.98	-1.2	0.22	-0.25	0.8	-1.1	0.29	-1.3	0.18
281	TIPARP	ENSG00000163659	115	0.24	FALSE	3.8	16	2.3	0.026	-0.85	0.4	-0.25	0.81	1.8	0.066	1.7	0.097	-0.12	0.9
282	SNX9	ENSG00000130340	115	0.2	FALSE	5.2	27	1.3	0.19	-2.6	0.0093	1.3	0.2	2.1	0.037	2.8	0.0059	1.3	0.19
283	STK3	ENSG00000104375	115	4.1	TRUE	54	13	0.56	0.58	-1.2	0.22	0.2	0.84	0.84	0.4	0.3	0.77	0.15	0.88
284	TUBB6	ENSG00000176014	115	0.27	FALSE	3.6	13	2.7	0.0089	-1.5	0.13	0.33	0.75	2.6	0.011	2.2	0.029	-0.16	0.87
285	TGM2	ENSG00000198959	115	0.014	FALSE	0.48	35	1.5	0.13	-2.2	0.032	1.3	0.2	2	0.046	2	0.046	0.73	0.47
286	MAFF	ENSG00000185022	115	0.15	FALSE	1.8	12	2.2	0.029	-4.1	4.1e-05	2.2	0.029	3.1	0.0022	3.1	0.0021	1.1	0.29
287	SEMA4C	ENSG00000168758	115	1.5	FALSE	22	14	-0.35	0.73	-3.1	0.0018	-0.18	0.86	2.2	0.031	1.3	0.18	1.1	0.29
288	COL4A1	ENSG00000187498	115	0.024	FALSE	0.15	6	0.21	0.84	1.1	0.28	-2.4	0.016	-0.18	0.85	-1.4	0.17	-2.1	0.038
289	TPST1	ENSG00000169902	115	0.12	FALSE	3.6	29	-1.1	0.28	0.91	0.37	-1.8	0.067	-0.52	0.6	-1.5	0.13	-0.98	0.33
290	HSD17B7	ENSG00000132196	115	2.5	FALSE	43	17	0.8	0.42	-3.2	0.0014	1	0.3	1.8	0.071	0.87	0.38	-0.29	0.78
291	GBP1	ENSG00000117228	115	2	FALSE	15	7.4	-0.091	0.93	0.012	0.99	-0.66	0.51	0.52	0.6	-0.51	0.61	-0.82	0.41
292	PXN	ENSG00000089159	115	1	FALSE	21	21	2.4	0.017	-3.9	0.0001	2.5	0.011	4	6e-05	4.2	3e-05	1.7	0.094
293	APLNR	ENSG00000134817	115	0.0099	FALSE	0.089	9	0.027	0.98	-1.5	0.12	1.9	0.062	4.1	5.3e-05	3.8	0.00015	1.7	0.094
294	TNFRSF12A	ENSG00000006327	115	4.4	TRUE	15	3.5	1.3	0.19	-2.7	0.0082	1.5	0.13	3.1	0.0019	3.2	0.0013	1.1	0.29
295	CHSY1	ENSG00000131873	115	1.3	FALSE	14	11	2.2	0.031	-2.2	0.027	0.71	0.48	2.4	0.018	1.8	0.068	0.44	0.66
296	AQP1	ENSG00000240583	115	0.0015	FALSE	0.047	31	1.7	0.088	-3.7	0.00021	1.8	0.069	4.9	1.2e-06	4.9	1.2e-06	1.2	0.23
297	NOS3	ENSG00000164867	115	0.038	FALSE	0.26	7	2.5	0.013	-1.5	0.13	0.81	0.42	2.1	0.038	1.9	0.063	-0.68	0.5
298	ANXA2	ENSG00000182718	115	0.5	FALSE	19	37	1.7	0.1	-0.053	0.96	-0.12	0.91	2.1	0.033	1.7	0.082	-0.43	0.67
299	ZFP36L2	ENSG00000152518	115	6.8	TRUE	94	14	1.2	0.24	-2.7	0.0076	-0.23	0.82	2.2	0.028	1.2	0.24	-0.9	0.37
300	ISG20	ENSG00000172183	115	1.2	FALSE	5.6	4.7	3.1	0.0026	-2.4	0.016	1.1	0.29	2	0.041	2.2	0.026	1.1	0.29
301	ZNFX1	ENSG00000124201	115	1.2	FALSE	16	14	0.32	0.75	-2.6	0.0095	2.6	0.011	2.7	0.0076	4.4	1.5e-05	2.1	0.038
302	FAM189A2	ENSG00000135063	115	0.021	FALSE	0.75	35	1.6	0.1	-0.71	0.48	-0.21	0.83	1.8	0.067	1.4	0.17	-0.66	0.51
303	EFNA1	ENSG00000169242	115	0.15	FALSE	3.1	20	2.6	0.011	-1.8	0.076	0.21	0.83	1.9	0.055	1.8	0.078	0.15	0.88
304	CDKN1A	ENSG00000124762	115	3.7	FALSE	110	29	1.4	0.16	-1.3	0.2	0.39	0.7	1.4	0.16	1.1	0.28	-0.022	0.98
305	TIMP1	ENSG00000102265	115	1.4	FALSE	62	46	2.3	0.022	0.37	0.71	-0.36	0.72	1.2	0.21	0.81	0.42	-0.69	0.49
306	SPATA13	ENSG00000182957	115	5.6	TRUE	81	14	-0.013	0.99	-3.5	0.00049	1.8	0.073	3.4	0.00062	3.2	0.0014	2	0.044
307	TMBIM1	ENSG00000135926	115	1.5	FALSE	95	63	1.4	0.17	-0.24	0.81	-0.82	0.41	1.5	0.13	0.45	0.65	-0.66	0.51
308	MYD88	ENSG00000172936	115	18	TRUE	68	3.9	2.1	0.039	-1.1	0.28	-0.14	0.89	2.2	0.031	0.85	0.4	0.14	0.89
309	JUNB	ENSG00000171223	115	3.9	FALSE	140	37	0.59	0.56	-2.4	0.016	-0.071	0.94	0.54	0.59	0.44	0.66	-0.3	0.76
310	F3	ENSG00000117525	115	0.0014	FALSE	0.11	80	1.1	0.27	0.89	0.38	-1.8	0.073	0.1	0.92	-1.5	0.13	-1.1	0.26
311	PLCE1	ENSG00000138193	115	0.15	FALSE	1.6	11	1.7	0.092	-4.3	2e-05	3.2	0.0014	3.7	0.00024	3.8	0.00018	3.2	0.0013
312	HBEGF	ENSG00000113070	115	0.72	FALSE	4.7	6.5	1.8	0.072	-1.2	0.23	-0.59	0.55	2.5	0.012	1.8	0.066	-0.3	0.76
313	SQRDL	ENSG00000137767	115	7.3	TRUE	53	7.3	1.9	0.063	-0.84	0.4	0.13	0.9	2	0.042	1.1	0.29	0.0097	0.99
314	PDLIM4	ENSG00000131435	115	0.0079	FALSE	0.12	15	2.2	0.032	-1.8	0.077	1.2	0.22	2.2	0.032	1.4	0.16	1.1	0.28
315	A4GALT	ENSG00000128274	115	0.06	FALSE	0.61	10	2.2	0.031	-2	0.046	1.3	0.19	2.3	0.021	2.3	0.019	0.043	0.97
316	PPAPDC1A	ENSG00000203805	115	0.014	FALSE	0.15	11	0.15	0.88	0.39	0.69	0.25	0.8	1.5	0.13	0.91	0.36	-0.091	0.93
317	GADD45B	ENSG00000099860	115	1.5	FALSE	66	45	1	0.3	-0.7	0.49	-1.3	0.19	0.43	0.67	-0.028	0.98	-1	0.3
318	PYGL	ENSG00000100504	115	9.9	TRUE	100	10	2.1	0.042	-0.02	0.98	-0.063	0.95	1.4	0.18	0.73	0.47	-0.59	0.55
319	LIMK2	ENSG00000182541	115	1.6	FALSE	35	23	0.98	0.33	-0.17	0.86	-0.64	0.52	1.6	0.11	0.46	0.64	-0.89	0.38
320	TAP1	ENSG00000168394	115	2.3	FALSE	43	19	1.7	0.084	-1.8	0.067	0.33	0.74	0.97	0.33	0.67	0.51	-0.19	0.85
321	RPL22L1	ENSG00000163584	115	3.9	FALSE	97	24	2.2	0.03	-0.18	0.85	0.44	0.66	-0.43	0.67	-0.33	0.74	-0.76	0.44
322	SOCS3	ENSG00000184557	115	0.96	FALSE	11	12	1.4	0.17	-2	0.044	0.41	0.68	1.6	0.1	1.4	0.18	0.14	0.89
323	MT1X	ENSG00000187193	115	0.17	FALSE	71	420	2.9	0.0048	-2.4	0.015	2.2	0.028	2.5	0.014	2.5	0.014	1.3	0.2
324	DENND4A	ENSG00000174485	115	1.1	FALSE	25	23	0.33	0.75	-0.44	0.66	-0.74	0.46	-0.043	0.97	0.32	0.75	-1.2	0.22
325	GLIS3	ENSG00000107249	115	0.52	FALSE	5.6	11	1.5	0.15	-0.92	0.36	0.26	0.79	1.1	0.29	1.3	0.19	-0.22	0.83
326	KDELR1	ENSG00000105438	115	0.51	FALSE	33	65	1.7	0.1	0.0078	0.99	0.041	0.97	0.0051	1	0.85	0.4	0.38	0.71
327	TEAD3	ENSG00000007866	115	0.064	FALSE	0.15	2.3	2.5	0.015	-2.2	0.025	0.077	0.94	1.5	0.12	1.4	0.16	-0.1	0.92
328	SHMT1	ENSG00000176974	115	5.5	TRUE	53	9.5	0.77	0.44	-2.8	0.0055	-0.075	0.94	0.77	0.44	-0.29	0.77	-1.2	0.22
329	HGF	ENSG00000019991	115	2.2	FALSE	20	9.2	0.66	0.51	-1.9	0.055	-0.069	0.94	0.99	0.32	0.84	0.4	0.33	0.74
330	GEM	ENSG00000164949	115	1.1	FALSE	8.9	8.1	0.82	0.42	-5.1	4.1e-07	2.4	0.017	4	8.7e-05	4.5	9.8e-06	1.7	0.095
331	IFI35	ENSG00000068079	115	2.2	FALSE	28	13	1.7	0.1	0.42	0.67	-0.48	0.63	0.35	0.73	0.36	0.72	-1.2	0.22
332	CHI3L1	ENSG00000133048	115	1.8	FALSE	230	130	0.88	0.38	-1.5	0.12	0.22	0.82	1.6	0.1	1.6	0.12	-0.65	0.52
333	ZIC1	ENSG00000152977	115	0.0043	FALSE	0.16	38	1.8	0.071	-1.8	0.067	0.34	0.73	2.3	0.022	1.7	0.094	-0.48	0.63
334	TMEM164	ENSG00000157600	115	0.2	FALSE	3.6	18	0.89	0.37	-0.93	0.35	0.21	0.83	0.26	0.79	-0.52	0.6	-0.28	0.78
335	CSRNP1	ENSG00000144655	115	0.66	FALSE	7.8	12	1.5	0.14	-4.8	1.8e-06	2.1	0.038	2.8	0.0061	3.2	0.0014	1.9	0.055
336	CASP4	ENSG00000196954	115	7.8	TRUE	79	10	1.6	0.12	-1.2	0.24	0.49	0.63	1.1	0.28	1.3	0.2	-0.023	0.98
337	TRIM47	ENSG00000132481	115	0.084	FALSE	1.9	23	1.4	0.15	-2.3	0.023	0.89	0.37	1.9	0.059	2.6	0.0088	-0.046	0.96
338	SAMD4A	ENSG00000020577	115	0.28	FALSE	7.1	25	1.1	0.26	-4.6	5.7e-06	2.8	0.0048	4.1	4.1e-05	3.9	9.1e-05	2.3	0.021
339	PNP	ENSG00000198805	115	2.5	FALSE	44	18	1.2	0.22	-1.6	0.11	-0.51	0.61	1.5	0.14	0.8	0.42	-0.41	0.68
340	KLF7	ENSG00000118263	115	1.1	FALSE	17	16	0.95	0.34	-1.6	0.11	0.35	0.73	2.1	0.04	2.9	0.0041	0.083	0.93
341	C1RL	ENSG00000139178	115	2.5	FALSE	18	7.2	0.63	0.53	0.66	0.51	-1.6	0.1	-2.1	0.033	-2.5	0.011	-1.8	0.065
342	C17orf62	ENSG00000178927	115	12	TRUE	330	27	1.6	0.11	1.2	0.25	-1.5	0.14	0.34	0.73	-1.2	0.24	-1.9	0.057
343	S100A8	ENSG00000143546	115	7.9	TRUE	220	28	1.4	0.18	-0.28	0.78	-0.94	0.35	-0.47	0.64	-1.2	0.22	-1.2	0.22
344	PLOD2	ENSG00000152952	115	0.036	FALSE	0.76	21	1.4	0.16	-3	0.0029	1.7	0.083	3.3	0.00097	3.2	0.0016	1.3	0.19
345	SERPINA3	ENSG00000196136	115	0.0022	FALSE	0.23	100	1.3	0.18	-0.14	0.89	0.43	0.66	3.2	0.0016	2.7	0.0078	0.54	0.59
346	C10orf10	ENSG00000165507	115	1.3	FALSE	68	54	2	0.046	-0.73	0.46	-0.17	0.87	1.5	0.13	1.2	0.22	-0.24	0.81
347	LRRC3B	ENSG00000179796	115	0.01	FALSE	0.22	22	0.13	0.9	0.81	0.42	-2	0.047	-0.18	0.85	-1.1	0.26	-1.7	0.095
348	TMPRSS3	ENSG00000160183	115	0.93	FALSE	3.8	4.1	1.9	0.066	-1.7	0.089	1.5	0.13	2.3	0.023	1.4	0.17	1.8	0.073
349	MARK3	ENSG00000075413	115	0.25	FALSE	34	130	2	0.051	0.72	0.47	-0.64	0.53	-0.46	0.65	0.89	0.37	-1.6	0.12
350	VWA5A	ENSG00000110002	115	0.53	FALSE	8.1	15	0.26	0.8	-0.15	0.88	-1.2	0.25	-0.37	0.71	-0.98	0.33	-1.1	0.26
351	PIGA	ENSG00000165195	115	1.2	FALSE	7.4	6.1	1.5	0.14	-1.5	0.13	-0.16	0.87	2.9	0.0041	1.6	0.12	-0.71	0.48
352	LDLR	ENSG00000130164	115	0.51	FALSE	5.6	11	0.49	0.63	-1.8	0.073	-0.78	0.44	1.1	0.27	0.47	0.64	-1.4	0.16
353	RARRES3	ENSG00000133321	115	0.94	FALSE	53	56	1.9	0.056	-1.1	0.29	0.61	0.54	2.3	0.022	2.2	0.028	0.54	0.59
354	ADAMTS4	ENSG00000158859	115	0.56	FALSE	4	7.1	0.42	0.68	0.69	0.49	-2.3	0.024	0.022	0.98	-1.4	0.15	-1.5	0.13
355	SHB	ENSG00000107338	115	0.014	FALSE	0.12	8.5	2	0.051	-3.2	0.0017	1.1	0.28	3.3	0.0011	2.5	0.013	0.11	0.91
356	TNFRSF1A	ENSG00000067182	115	7	TRUE	200	29	2.3	0.024	-1.2	0.25	0.25	0.8	2	0.042	1.5	0.13	-0.13	0.9
357	CCL2	ENSG00000108691	115	2.5	FALSE	43	17	1.7	0.089	-3.9	0.00011	1.7	0.083	2.7	0.0064	3.2	0.0016	0.75	0.45
358	IRF1	ENSG00000125347	115	4.5	TRUE	24	5.3	0.35	0.73	-2.7	0.0075	-0.09	0.93	1.5	0.13	1.2	0.22	-0.31	0.76
359	DNPEP	ENSG00000123992	115	0.91	FALSE	28	31	0.74	0.46	1.5	0.13	0.21	0.83	0.94	0.35	-0.85	0.4	-0.6	0.55
360	IL1RL1	ENSG00000115602	115	0.011	FALSE	0.15	13	0.89	0.38	0.75	0.45	-1.9	0.052	-0.89	0.37	-1.7	0.097	-2	0.042
361	OSMR	ENSG00000145623	115	0.058	FALSE	0.5	8.5	1.8	0.08	-1.6	0.12	0.069	0.95	1.6	0.11	0.6	0.55	0.25	0.8
362	TGIF1	ENSG00000177426	115	4.1	TRUE	41	9.9	1.1	0.27	-2.9	0.0037	1.4	0.15	3.2	0.0013	3.8	0.00019	0.85	0.4
363	PFKFB3	ENSG00000170525	115	2.3	FALSE	120	53	0.83	0.41	-3.8	0.00014	0.59	0.56	3.4	0.00077	2.5	0.011	0.93	0.35
364	MVP	ENSG00000013364	115	2	FALSE	63	31	1.4	0.17	0.49	0.62	-1.2	0.24	0.81	0.42	-0.37	0.71	-1.5	0.14
365	LGALS3	ENSG00000131981	115	0.05	FALSE	4.6	92	1.6	0.12	0.54	0.59	-0.99	0.32	0.48	0.63	-0.081	0.94	-0.56	0.58
366	YBX3	ENSG00000060138	115	0.54	FALSE	33	62	2.3	0.024	-1.4	0.15	-0.31	0.75	1.1	0.28	0.66	0.51	-0.7	0.48
367	CASP2	ENSG00000106144	115	3.1	FALSE	23	7.4	0.31	0.76	-2.2	0.032	0.24	0.81	1.6	0.1	1.9	0.058	0.26	0.8
368	TMEM176B	ENSG00000106565	115	12	TRUE	390	33	1.6	0.11	-1.3	0.2	0.16	0.87	1.8	0.073	1.3	0.2	-1.1	0.28
369	SLC44A3	ENSG00000143036	115	0.038	FALSE	0.36	9.4	1.3	0.2	2.2	0.027	-2.1	0.039	0.21	0.83	-0.36	0.72	-1.4	0.16
370	LITAF	ENSG00000189067	115	3.6	FALSE	100	29	1.3	0.18	-0.72	0.47	-0.24	0.81	3.3	0.0012	2.1	0.034	0.22	0.83
371	LTBR	ENSG00000111321	115	15	TRUE	210	14	2.5	0.016	-1.2	0.24	1.2	0.23	2.5	0.011	1.9	0.065	-0.24	0.81
372	STAT5A	ENSG00000126561	115	5.8	TRUE	21	3.7	1.1	0.28	-2.3	0.022	1.5	0.15	3.3	0.001	2.1	0.04	0.62	0.53
373	APOL6	ENSG00000221963	115	0.97	FALSE	4.5	4.6	1.6	0.1	1.5	0.14	-0.89	0.38	0.22	0.83	-0.46	0.65	-1.4	0.17
374	BTG3	ENSG00000154640	115	1.3	FALSE	15	12	0.19	0.85	0.088	0.93	0.12	0.91	0.69	0.49	0.13	0.89	-0.22	0.83
375	IFNAR2	ENSG00000159110	115	1.8	FALSE	23	13	1.3	0.2	0.68	0.49	-0.97	0.33	0.86	0.39	0.17	0.87	-1.7	0.092
376	ITGA5	ENSG00000161638	115	10	TRUE	42	4.1	2.5	0.013	-3.7	0.00025	2	0.045	3.2	0.0013	2.8	0.0047	0.69	0.49
377	HMOX1	ENSG00000100292	115	7.4	TRUE	83	11	1.6	0.11	-0.042	0.97	-0.34	0.73	2.1	0.035	1.6	0.12	-0.59	0.55
378	BCL6	ENSG00000113916	115	1	FALSE	58	56	1.4	0.15	-2.7	0.0071	0.57	0.57	1.8	0.074	1.5	0.14	0.08	0.94
379	C1S	ENSG00000182326	115	0.079	FALSE	2.6	33	0.67	0.5	0.43	0.67	-1.5	0.12	0.057	0.95	-0.99	0.32	-1.6	0.11
380	PLEKHG2	ENSG00000090924	115	4.1	TRUE	13	3.1	3.2	0.002	-1.9	0.055	0.83	0.41	2.6	0.0099	2	0.049	0.69	0.49
381	BACE2	ENSG00000182240	115	0.36	FALSE	2.2	6.1	2.3	0.025	-1.8	0.08	1.2	0.23	1.6	0.12	1.6	0.11	0.28	0.78
382	ICAM1	ENSG00000090339	115	6.4	TRUE	37	5.8	1.3	0.21	-1.4	0.18	0.35	0.73	1.8	0.067	0.96	0.34	-0.17	0.86
383	GPR4	ENSG00000177464	115	0.013	FALSE	0.11	8.6	2.2	0.029	-1.9	0.058	0.12	0.91	1.6	0.1	1.9	0.052	-0.42	0.67
384	GFPT2	ENSG00000131459	115	0.14	FALSE	2	15	0.11	0.91	-1	0.3	0.15	0.88	0.11	0.91	1.9	0.058	0.5	0.62
385	2009-09-01	ENSG00000184640	115	0.097	FALSE	9.2	95	1.2	0.24	-3.2	0.0017	1.6	0.1	3.2	0.0016	2.5	0.014	1.5	0.13
386	ZFP36	ENSG00000128016	115	10	TRUE	320	31	1.6	0.12	-1.6	0.11	-0.23	0.82	1.2	0.24	0.75	0.46	-0.62	0.53
387	TMEM2	ENSG00000135048	115	0.43	FALSE	11	26	2.5	0.013	-3.9	0.00013	2.3	0.022	2.8	0.0052	3.2	0.0016	2.6	0.0086
388	GFAP	ENSG00000131095	115	0.0032	FALSE	12	3600	2.2	0.034	-4.3	1.7e-05	4.1	5.8e-05	6.2	1.4e-09	6	4.7e-09	3.5	0.00051
389	RASL12	ENSG00000103710	115	0.017	FALSE	0.12	6.7	1	0.31	-2.4	0.016	2.4	0.018	4.4	1.2e-05	4.5	7.2e-06	0.96	0.34
390	NAMPT	ENSG00000105835	115	2.2	FALSE	61	27	1.2	0.22	-0.15	0.88	-0.65	0.51	1	0.32	0.17	0.86	-0.014	0.99
391	NTRK3	ENSG00000140538	115	0.01	FALSE	0.76	72	0.45	0.66	-0.89	0.37	0.53	0.6	0.73	0.47	1.6	0.11	0.022	0.98
392	SLC39A1	ENSG00000143570	115	3.3	FALSE	92	28	2.9	0.0051	-1.9	0.061	1	0.31	3.2	0.0015	1.9	0.06	0.56	0.57
393	C4orf19	ENSG00000154274	115	0.66	FALSE	4.1	6.3	1.8	0.069	-3.4	0.00065	1.7	0.083	2.9	0.0043	2.3	0.021	1.9	0.062
394	ANGPTL4	ENSG00000167772	115	0.063	FALSE	3.3	53	2	0.045	-1	0.31	0.39	0.7	1.8	0.081	1.4	0.15	0.49	0.62
395	FOS	ENSG00000170345	115	31	TRUE	1100	37	0.51	0.61	-2.3	0.022	0.18	0.86	1.7	0.085	1.5	0.14	-0.028	0.98
396	SOX7	ENSG00000171056	115	0.081	FALSE	0.46	5.6	1.2	0.23	-0.75	0.46	0.31	0.76	0.7	0.49	0.92	0.36	0.022	0.98
397	SPHK1	ENSG00000176170	115	3.1	FALSE	6.5	2.1	0.51	0.61	-2	0.043	2.6	0.0085	3.3	0.0012	2.2	0.029	1.6	0.11
398	FABP5	ENSG00000164687	115	0.41	FALSE	27	66	-0.93	0.35	1.9	0.056	-3.1	0.0024	-1.8	0.07	-2.3	0.024	-2.2	0.03
399	ITPRIPL2	ENSG00000205730	115	1.1	FALSE	4.1	3.8	1.6	0.12	-2.5	0.013	1.3	0.2	3.2	0.0015	2.3	0.022	0.59	0.56
400	PTP4A3	ENSG00000184489	115	0.13	FALSE	2.4	19	1.1	0.26	1.1	0.28	-1.3	0.19	-0.84	0.4	-1.8	0.069	-1.2	0.21
401	RBBP7	ENSG00000102054	115	0.65	FALSE	67	100	0.19	0.85	-0.76	0.45	0.25	0.81	-0.82	0.41	0.32	0.75	1.4	0.16
402	ADAMTS1	ENSG00000154734	115	0.098	FALSE	1.3	14	2.4	0.019	-1.9	0.062	-0.32	0.75	1.7	0.097	0.72	0.47	-0.16	0.87
403	CCNL1	ENSG00000163660	115	2.4	FALSE	130	52	0.56	0.57	-0.84	0.4	-0.66	0.51	1.6	0.11	0.42	0.67	-0.43	0.66
404	C1QTNF1	ENSG00000173918	115	0.12	FALSE	1.3	11	1.4	0.18	0.44	0.66	0.32	0.75	1.5	0.12	0.8	0.43	0.3	0.76
405	LMNA	ENSG00000160789	115	0.095	FALSE	3.8	40	1.9	0.058	-2.3	0.024	0.71	0.48	3.5	0.00059	2.9	0.0044	0.93	0.35
406	MTHFD2	ENSG00000065911	115	21	TRUE	120	5.8	0.98	0.33	-0.19	0.85	-1.1	0.29	-0.17	0.87	-0.49	0.63	-1.8	0.079
407	PXDC1	ENSG00000168994	115	0.53	FALSE	11	21	2.7	0.0079	-2.5	0.014	1.8	0.068	2.7	0.008	2.8	0.0048	0.72	0.47
408	SHC1	ENSG00000160691	115	1.2	FALSE	25	21	1.1	0.26	2.5	0.013	-2.8	0.0053	-1.2	0.23	-2	0.043	-3.1	0.0021
409	RRBP1	ENSG00000125844	115	0.76	FALSE	26	35	1.9	0.065	-1.5	0.13	0.77	0.44	2.6	0.0083	2.1	0.038	-0.51	0.61
410	RALGDS	ENSG00000160271	115	0.12	FALSE	7.1	61	1.3	0.21	-2	0.045	0.1	0.92	2.3	0.019	2.1	0.036	-0.23	0.82
411	IRF9	ENSG00000213928	115	4.9	TRUE	240	50	1.7	0.086	-0.41	0.68	-0.037	0.97	0.9	0.37	1.1	0.26	-0.57	0.57
412	STAT3	ENSG00000168610	115	1.8	FALSE	110	59	1.5	0.14	-2.5	0.014	0.52	0.6	2.8	0.0052	2.2	0.026	0.4	0.69
413	TMEM176A	ENSG00000002933	115	11	TRUE	250	22	1.8	0.076	-1.6	0.11	0.35	0.72	2.6	0.01	2	0.043	-0.79	0.43
414	S100A16	ENSG00000188643	115	0.0063	FALSE	0.27	44	1.5	0.13	-0.14	0.89	0.15	0.88	1.1	0.27	0.18	0.86	-0.24	0.81
415	COL4A2	ENSG00000134871	115	0.29	FALSE	3.3	12	0.8	0.42	0.84	0.4	-0.84	0.4	-0.041	0.97	-0.99	0.32	-1.4	0.17
416	IFITM3	ENSG00000142089	115	0.76	FALSE	350	470	1.7	0.096	-0.57	0.57	0.59	0.55	1.4	0.17	1.5	0.14	0.28	0.78
417	ZNF121	ENSG00000197961	115	1.5	FALSE	20	13	0.53	0.6	-0.55	0.58	-0.27	0.79	-0.6	0.55	0.82	0.41	-1	0.31
418	EPHA2	ENSG00000142627	115	0.62	FALSE	1.4	2.2	1.6	0.11	-2.5	0.011	0.12	0.9	1.2	0.23	0.9	0.37	-0.83	0.4
419	CRISPLD2	ENSG00000103196	115	0.7	FALSE	4.1	5.8	0.31	0.76	-0.32	0.75	-2.1	0.036	-0.29	0.77	-1.4	0.16	-2.1	0.034
420	MATN2	ENSG00000132561	115	0.058	FALSE	0.73	13	0.75	0.45	-0.3	0.77	-0.57	0.57	1.4	0.18	1.2	0.24	-0.25	0.8
421	SLC25A37	ENSG00000147454	115	12	TRUE	290	24	-0.86	0.39	2.4	0.018	-1	0.31	-0.21	0.83	-0.7	0.48	-2.7	0.0067
422	TP53	ENSG00000141510	115	1.7	FALSE	13	7.9	1.6	0.1	0.17	0.86	-0.93	0.35	1.6	0.11	0.34	0.73	-1.5	0.12
423	RPLP0	ENSG00000089157	115	2.2	FALSE	940	430	1.2	0.22	2.1	0.038	-0.63	0.53	0.84	0.4	-0.6	0.55	-0.45	0.65
424	C4B	ENSG00000224389	115	0.098	FALSE	7.2	74	2.3	0.026	-3.7	0.00022	3.3	0.0012	4.4	1.4e-05	4.9	1.2e-06	2.6	0.01
425	PDPN	ENSG00000162493	115	6.7	TRUE	37	5.6	0.81	0.42	-0.65	0.52	0.13	0.89	2.4	0.016	1.4	0.17	0.52	0.6
426	BTG2	ENSG00000159388	115	7.8	TRUE	160	21	1.1	0.28	-1.3	0.19	-0.28	0.78	2.2	0.03	1.1	0.28	-0.15	0.88
427	IL1R1	ENSG00000115594	115	0.11	FALSE	0.68	6.1	1.1	0.28	0.19	0.85	-1.1	0.25	1.3	0.18	0.84	0.4	-0.72	0.47
428	GNA14	ENSG00000156049	115	0.037	FALSE	0.57	15	0.66	0.51	0.59	0.56	-2.3	0.023	-1.8	0.08	-2.1	0.035	-1.7	0.085
429	OXTR	ENSG00000180914	115	0.17	FALSE	0.58	3.5	-0.11	0.92	1.7	0.085	-1.3	0.18	-0.65	0.52	-0.88	0.38	-1.7	0.084
430	PTPN1	ENSG00000196396	115	0.58	FALSE	11	19	0.12	0.91	-0.27	0.79	-0.65	0.51	0.64	0.52	-0.18	0.86	-0.058	0.95
431	TINF2	ENSG00000092330	115	2.9	FALSE	74	26	2.5	0.015	0.91	0.36	0.14	0.89	-0.15	0.88	-1	0.31	-0.041	0.97
432	BAG3	ENSG00000151929	115	0.13	FALSE	6.6	49	1.6	0.12	-1.2	0.23	-0.55	0.58	2.1	0.037	1.8	0.069	-0.8	0.42
433	CAST	ENSG00000153113	115	1.2	FALSE	57	48	1.3	0.18	0.52	0.6	-0.23	0.82	2.1	0.037	1.8	0.066	-0.13	0.9
434	AKAP2	ENSG00000241978	115	0.2	FALSE	4.2	21	1	0.32	-2.1	0.041	1.7	0.089	1.8	0.078	2.4	0.016	1.3	0.18
435	CD44	ENSG00000026508	115	0.46	FALSE	5.2	11	0.31	0.76	-1.4	0.17	0.81	0.42	3.3	0.001	2.5	0.011	0.9	0.37
436	SERPINB1	ENSG00000021355	115	6.2	TRUE	64	10	1.4	0.18	-1.8	0.071	0.34	0.73	1.4	0.16	0.93	0.35	-0.14	0.89
437	LMOD1	ENSG00000163431	115	0.0076	FALSE	0.037	4.9	1.7	0.094	0.68	0.5	-0.77	0.44	1.3	0.18	0.47	0.64	-0.67	0.5
438	TAGLN2	ENSG00000158710	115	0.75	FALSE	40	53	2.4	0.019	-1.3	0.2	1.2	0.22	3	0.0028	2.4	0.017	0.34	0.74
439	VASN	ENSG00000168140	115	0.0084	FALSE	0.059	7	1.1	0.27	-0.7	0.48	-0.74	0.46	1.1	0.25	0.68	0.49	-1.1	0.26
440	IL6R	ENSG00000160712	115	3	FALSE	21	7.1	3.4	0.00088	-0.047	0.96	-0.63	0.53	1.7	0.086	0.71	0.48	-0.29	0.77
441	CP	ENSG00000047457	115	0.4	FALSE	10	25	0.82	0.41	1.1	0.29	-0.85	0.4	1.1	0.28	0.3	0.77	-0.43	0.67
442	TM4SF1	ENSG00000169908	115	0.017	FALSE	0.71	42	2.3	0.026	-0.94	0.35	-0.11	0.91	1.4	0.16	1.4	0.15	-0.55	0.59
443	SERPING1	ENSG00000149131	115	1.3	FALSE	85	63	3.3	0.0012	-1.4	0.16	1.2	0.25	1	0.3	0.81	0.42	0.57	0.57
444	IL15RA	ENSG00000134470	115	4.3	TRUE	16	3.8	2.3	0.022	-2.9	0.0044	1.2	0.24	1.9	0.058	2.2	0.03	0.11	0.91
445	ZCCHC8	ENSG00000033030	114	1.3	FALSE	25	19	1.8	0.083	-2.8	0.0057	0.78	0.43	1.6	0.11	3.1	0.0018	-0.18	0.86
446	KCNE4	ENSG00000152049	114	0.12	FALSE	1.1	9.2	3.1	0.0023	-3.8	0.00018	1.4	0.17	2.4	0.016	2.8	0.0053	0.75	0.45
447	PLOD1	ENSG00000083444	114	1	FALSE	33	32	1.3	0.19	-1.7	0.092	1.1	0.28	2.5	0.012	2.7	0.0064	0.37	0.71
448	ATP6V0E1	ENSG00000113732	114	3.6	FALSE	370	100	1.9	0.059	-1.1	0.27	0.95	0.34	2.7	0.0071	2.7	0.0076	0.92	0.36
449	TRIM25	ENSG00000121060	114	6.7	TRUE	53	7.8	0.3	0.76	0.45	0.66	0.41	0.68	0.2	0.84	0.13	0.9	-0.28	0.78
450	FXYD3	ENSG00000089356	114	1.4	FALSE	7.2	5.1	1.4	0.16	-1.2	0.25	0.25	0.81	0.79	0.43	1	0.3	-0.84	0.4
451	FKBP5	ENSG00000096060	114	2.5	FALSE	110	44	0.65	0.52	-3.7	0.00023	2	0.046	2.6	0.0093	2.7	0.0081	2.1	0.038
452	ATOH8	ENSG00000168874	114	0.37	FALSE	5.2	14	3	0.0033	-2.7	0.0063	2.4	0.017	3	0.0032	3.7	0.00023	1.4	0.15
453	ECE1	ENSG00000117298	114	0.015	FALSE	0.53	35	2.6	0.011	-4.4	1.1e-05	3.1	0.0021	5.3	2e-07	4.9	1.1e-06	2.7	0.0065
454	TRIM56	ENSG00000169871	114	2.1	FALSE	13	6.5	1.7	0.084	-3.1	0.0024	1.9	0.061	3.6	0.00038	3.4	0.00063	0.53	0.59
455	FGF11	ENSG00000161958	114	0.34	FALSE	2.2	6.5	0.96	0.34	1	0.31	-1.8	0.078	1.2	0.23	0.38	0.71	-2.6	0.01
456	ORAI1	ENSG00000182500	114	0.94	FALSE	3.7	3.9	1.7	0.09	-2.8	0.0054	1.6	0.1	2.2	0.031	2.3	0.024	0.95	0.34
457	RPS27L	ENSG00000185088	114	1.6	FALSE	130	82	1.1	0.26	-0.25	0.8	0.018	0.99	0.23	0.82	0.26	0.8	0.12	0.9
458	PRKX	ENSG00000183943	114	0.79	FALSE	9.3	12	1.5	0.12	-3.8	0.00019	2.6	0.0085	3.1	0.0018	3.6	0.00033	1	0.3
459	DPP3	ENSG00000254986	114	1.4	FALSE	15	10	0.64	0.53	-0.8	0.42	1.1	0.28	3	0.003	1.5	0.12	0.69	0.49
460	FCHSD1	ENSG00000197948	114	3.1	FALSE	25	8	-0.56	0.58	-1.2	0.25	0.092	0.93	0.58	0.56	0.15	0.88	-0.85	0.39
461	MLTK	ENSG00000091436	114	0.49	FALSE	7.1	14	1.2	0.25	0.82	0.41	0.94	0.35	1.1	0.28	1.7	0.087	0.37	0.71
462	IFRD1	ENSG00000006652	114	1.9	FALSE	76	41	0.37	0.71	-1.5	0.14	2.1	0.033	2.7	0.0066	3.1	0.002	1.8	0.066
463	CEP70	ENSG00000114107	114	0.21	FALSE	5.6	27	-1.2	0.24	-0.69	0.49	0.65	0.52	1	0.31	1.4	0.16	1.4	0.15
464	HVCN1	ENSG00000122986	114	1.9	FALSE	33	17	1	0.32	-2.9	0.0042	2.3	0.022	3.1	0.0018	3.4	0.0007	1.6	0.1
465	C2CD2	ENSG00000157617	114	0.47	FALSE	11	24	2.1	0.035	-0.28	0.78	1.3	0.19	1.5	0.14	2.2	0.03	0.9	0.37
466	NME6	ENSG00000172113	114	2.2	FALSE	16	7.3	1.2	0.24	0.41	0.68	-0.24	0.81	1.7	0.091	0.75	0.45	-0.66	0.51
467	FYN	ENSG00000010810	114	0.0059	FALSE	1.2	200	1.9	0.063	-3.1	0.0019	1.3	0.21	3.4	0.0008	3.1	0.0017	1.2	0.23
468	SLC52A3	ENSG00000101276	114	0.051	FALSE	0.38	7.4	2.4	0.019	-2.6	0.009	1.7	0.081	2.4	0.018	2.7	0.0073	1.2	0.23
469	TMEM99	ENSG00000167920	114	0.27	FALSE	2.4	8.9	-0.19	0.85	1.2	0.21	-0.46	0.65	-0.9	0.37	-1.5	0.15	0.22	0.82
470	HIST2H4A	ENSG00000183941	114	11	TRUE	34	3.2	1.3	0.19	0.82	0.41	0.039	0.97	2	0.043	2.1	0.036	0.056	0.96
471	RPS10	ENSG00000124614	114	0.86	FALSE	740	860	0.91	0.36	0.3	0.76	0.78	0.43	0.93	0.35	0.29	0.78	0.56	0.58
472	PDLIM2	ENSG00000120913	114	0.43	FALSE	9.5	22	2.3	0.022	-2.4	0.017	1.8	0.076	2.5	0.012	2.1	0.04	1.2	0.24
473	GLIS2	ENSG00000126603	114	0.015	FALSE	0.071	4.6	0.75	0.46	-1.2	0.25	1.3	0.2	1.7	0.097	1.4	0.16	-0.63	0.53
474	RPS3	ENSG00000149273	114	2	FALSE	1500	750	2.8	0.0069	-1.9	0.064	1.8	0.067	2.7	0.0077	3.1	0.0022	1.1	0.29
475	MYL6	ENSG00000092841	114	1.2	FALSE	710	610	2.4	0.016	-2.6	0.0097	2.1	0.041	3.8	0.00018	1.9	0.06	1.2	0.23
476	EHD2	ENSG00000024422	114	0.0089	FALSE	0.16	18	2.4	0.019	-2.5	0.013	2	0.05	2.9	0.0042	3.4	0.00072	0.8	0.42
477	EMP2	ENSG00000213853	114	0.58	FALSE	11	20	2.1	0.035	-2.2	0.032	2.3	0.022	3.3	0.00092	3.8	0.00018	0.48	0.63
478	SCAMP2	ENSG00000140497	114	8.8	TRUE	220	25	1.8	0.08	-3.2	0.0015	2.4	0.016	4.2	3.6e-05	4.1	5e-05	1.4	0.16
479	RAB8A	ENSG00000167461	114	3.2	FALSE	50	16	-0.49	0.63	-3.2	0.0016	1.8	0.077	1.8	0.075	2.6	0.0097	1.4	0.16
480	CBLB	ENSG00000114423	114	1.5	FALSE	15	9.5	0.97	0.34	-1.7	0.096	-1.2	0.24	1.1	0.26	1.1	0.28	-0.87	0.39
481	CDH23	ENSG00000107736	114	0.79	FALSE	5.3	6.7	2.7	0.0085	-3.9	9.7e-05	3	0.0028	3.9	8.9e-05	3.8	0.00014	1.5	0.13
482	SLCO4A1	ENSG00000101187	114	0.19	FALSE	6.1	31	2.1	0.041	-4.1	4.2e-05	2.9	0.0034	2.6	0.0083	3.7	0.0002	1.6	0.1
483	SLC35D2	ENSG00000130958	114	1.6	FALSE	20	13	2.7	0.0075	-0.88	0.38	1	0.31	2.5	0.014	1.6	0.11	0.2	0.84
484	CDK4	ENSG00000135446	114	1.6	FALSE	40	24	0.83	0.41	-0.85	0.4	1.3	0.19	2.1	0.036	1.7	0.092	-0.13	0.89
485	NECAP2	ENSG00000157191	114	2.2	FALSE	50	23	2.8	0.0067	-2.6	0.0094	2.1	0.035	3.2	0.0013	3.2	0.0017	0.68	0.5
486	SEC61A1	ENSG00000058262	114	1.4	FALSE	77	57	2.1	0.042	-1.6	0.11	1.6	0.12	2.2	0.029	1.7	0.084	1	0.31
487	ACTL6A	ENSG00000136518	114	3.3	FALSE	37	11	0.8	0.42	-2.5	0.014	0.63	0.53	2.8	0.0055	2.4	0.019	0.39	0.7
488	LPIN1	ENSG00000134324	114	0.27	FALSE	17	63	1.6	0.1	-2.3	0.022	1.9	0.06	3.2	0.0016	3.5	0.00058	2	0.042
489	ALG12	ENSG00000182858	114	2.6	FALSE	16	6.1	1	0.32	-0.55	0.58	1.3	0.19	0.62	0.54	0.74	0.46	0.056	0.96
490	RPS17L	ENSG00000182774	114	0.72	FALSE	550	770	1.3	0.2	0.3	0.76	1.3	0.21	1.1	0.28	0.6	0.55	0.35	0.72
491	USP39	ENSG00000168883	114	1.8	FALSE	53	30	-0.12	0.91	1.5	0.13	-0.3	0.76	-0.76	0.45	-1.2	0.23	-1	0.31
492	WBP1L	ENSG00000166272	114	0.77	FALSE	19	24	1.8	0.078	-4.6	6.2e-06	2.5	0.012	4.2	3.2e-05	4	7.8e-05	2.2	0.028
493	POLDIP3	ENSG00000100227	114	0.65	FALSE	25	38	1	0.3	-4.5	9.3e-06	2.2	0.027	4.1	5.5e-05	3.5	0.00047	2.4	0.015
494	CD82	ENSG00000085117	114	0.75	FALSE	24	32	2	0.044	-0.46	0.65	-0.35	0.73	2.7	0.0068	1.1	0.29	-0.84	0.4
495	C7orf61	ENSG00000185955	114	0.13	FALSE	0.98	7.8	1.5	0.13	0.0022	1	1.3	0.21	2.4	0.015	2.1	0.034	0.28	0.78
496	MTA2	ENSG00000149480	114	0.3	FALSE	11	37	1.3	0.21	-2	0.047	0.22	0.82	1.1	0.25	1.1	0.26	-0.56	0.57
497	CD40	ENSG00000101017	114	6.8	TRUE	37	5.5	1.7	0.091	0.038	0.97	-1.1	0.26	-0.51	0.61	-1.2	0.24	-1.5	0.13
498	HSBP1L1	ENSG00000226742	114	1.5	FALSE	40	26	1.5	0.14	-1.6	0.1	2.4	0.016	1.5	0.14	2.7	0.0081	1.6	0.11
499	HPS3	ENSG00000163755	114	3	FALSE	41	14	1.5	0.14	-1	0.31	0.86	0.39	0.74	0.46	1.1	0.27	0.9	0.37
500	TXLNA	ENSG00000084652	114	1.3	FALSE	25	19	0.85	0.4	-2.4	0.016	2.3	0.02	2.9	0.0038	3.3	0.0012	1.8	0.076
501	WIPI1	ENSG00000070540	114	3	FALSE	55	19	0.98	0.33	-1.9	0.062	1.8	0.069	1.5	0.14	2.3	0.021	0.65	0.51
502	DHRS4	ENSG00000157326	114	0.61	FALSE	20	33	0.71	0.48	-2.7	0.0073	1.9	0.065	3.2	0.0015	2.1	0.04	2.1	0.037
503	GSTP1	ENSG00000084207	114	2	FALSE	340	170	1.1	0.29	-1.2	0.21	0.18	0.86	2.2	0.028	1.3	0.2	0.54	0.59
504	ZNF395	ENSG00000186918	114	0.32	FALSE	9.5	29	2.2	0.033	-2.3	0.022	1.7	0.099	3.3	0.001	3.5	0.00045	1.2	0.23
505	NFATC1	ENSG00000131196	114	7	TRUE	19	2.7	1.3	0.19	-2	0.041	1.6	0.12	3.2	0.0015	3.2	0.0013	1.3	0.18
506	WBP5	ENSG00000185222	114	0.25	FALSE	15	60	1.6	0.11	-2.4	0.019	2.1	0.037	3.3	0.0011	3.9	0.00013	1.3	0.19
507	AAR2	ENSG00000131043	114	0.82	FALSE	11	13	0.45	0.65	-3.2	0.0017	2.2	0.031	2.7	0.007	2.6	0.0098	2.8	0.0048
508	SAMHD1	ENSG00000101347	114	2.8	FALSE	73	27	0.76	0.45	-2.8	0.0055	2	0.045	2.1	0.038	1.9	0.06	1.2	0.22
509	SPR	ENSG00000116096	114	1.2	FALSE	21	17	2	0.05	-2.3	0.021	2.5	0.012	2.6	0.0085	3.3	0.00095	1.8	0.071
510	CLDN5	ENSG00000184113	114	0.0027	FALSE	0.24	88	3.3	0.0015	-2.2	0.03	2.5	0.013	3	0.0025	2.5	0.013	1.5	0.14
511	MRPL51	ENSG00000111639	114	0.62	FALSE	69	110	-0.35	0.73	-0.25	0.8	1.3	0.19	-0.46	0.64	0.22	0.82	1.4	0.17
512	POLR2L	ENSG00000177700	114	0.35	FALSE	30	85	0.61	0.55	1.3	0.21	-0.62	0.53	0.41	0.68	-0.49	0.62	-1.2	0.23
513	VGLL4	ENSG00000144560	114	0.41	FALSE	23	56	-0.057	0.95	-1	0.32	0.38	0.7	2.4	0.016	2.4	0.018	1.1	0.25
514	DERL2	ENSG00000072849	114	3	FALSE	59	20	0.8	0.43	1.9	0.059	-0.3	0.76	1.2	0.25	1.3	0.18	-0.89	0.37
515	SLC25A43	ENSG00000077713	114	0.58	FALSE	2.8	4.8	0.34	0.73	-0.57	0.57	-0.19	0.85	0.66	0.51	0.47	0.64	-1.3	0.21
516	MTHFD2L	ENSG00000163738	114	0.66	FALSE	11	17	-0.35	0.73	-2.1	0.04	1.5	0.12	0.28	0.78	1.2	0.21	1.1	0.29
517	LONRF3	ENSG00000175556	114	0.12	FALSE	0.52	4.4	0.52	0.61	-3	0.0028	2.2	0.025	3	0.0029	3.1	0.0024	3.1	0.0021
518	SERPINB6	ENSG00000124570	114	1.4	FALSE	130	92	2.7	0.0093	-2.3	0.022	2.5	0.012	3.4	0.00079	3.3	0.00088	0.91	0.36
519	TEAD2	ENSG00000074219	114	0.12	FALSE	0.51	4.2	1.8	0.074	-4.8	1.7e-06	3.4	0.0008	3.1	0.0018	3.8	0.00018	2.5	0.012
520	TMEM147	ENSG00000105677	114	1.4	FALSE	110	79	-0.71	0.48	-0.37	0.71	1.4	0.16	1.2	0.24	1.3	0.2	0.43	0.67
521	FCGRT	ENSG00000104870	114	12	TRUE	370	32	2	0.053	-2.9	0.0043	1.2	0.24	2.9	0.004	2.5	0.013	0.42	0.67
522	HSPA1A	ENSG00000204389	114	3.7	FALSE	960	260	0.69	0.49	-0.48	0.63	-0.6	0.55	1.8	0.066	1.4	0.16	-1	0.31
523	MT-ND4	ENSG00000198886	114	0.063	FALSE	4800	75000	-1.4	0.16	0.65	0.52	-0.28	0.78	-0.016	0.99	-0.26	0.8	-1	0.32
524	EHD1	ENSG00000110047	114	0.92	FALSE	16	17	1.9	0.055	-3.3	0.0011	2.2	0.026	3.5	0.00051	3.4	0.00071	1.4	0.18
525	AKR1C3	ENSG00000196139	114	0.026	FALSE	0.69	26	1.8	0.079	-0.27	0.79	1.2	0.23	1.9	0.057	1.8	0.068	1.1	0.27
526	CMTM6	ENSG00000091317	114	9.8	TRUE	100	10	1.5	0.14	-1.9	0.053	1.7	0.082	3.3	0.00094	2.4	0.017	0.83	0.4
527	CCDC88C	ENSG00000015133	114	0.81	FALSE	3.5	4.3	1.1	0.27	-1.1	0.28	2	0.045	0.18	0.86	1.1	0.28	1.7	0.091
528	TTC7A	ENSG00000068724	114	2.8	FALSE	37	13	-0.093	0.93	-0.93	0.35	-0.052	0.96	2.4	0.018	1.4	0.17	-1.9	0.056
529	CHMP4A	ENSG00000254505	114	1.5	FALSE	95	64	1.5	0.13	0.37	0.71	0.097	0.92	1.6	0.11	0.064	0.95	-0.7	0.48
530	NUDT5	ENSG00000165609	114	2.3	FALSE	51	23	-0.57	0.57	-0.58	0.56	-0.14	0.89	0.94	0.35	0.82	0.42	-0.58	0.56
531	CCDC167	ENSG00000198937	114	0.36	FALSE	10	29	1	0.3	0.77	0.44	1.7	0.09	0.93	0.35	0.69	0.49	0.65	0.52
532	ITGA10	ENSG00000143127	114	0.3	FALSE	1.7	5.8	3.7	0.00033	-4.2	3.5e-05	3.9	0.00011	4.5	9.6e-06	4.5	8.4e-06	2.6	0.01
533	POLD1	ENSG00000062822	114	4.6	TRUE	16	3.6	2.4	0.017	-5.6	2.8e-08	4	6.7e-05	3.6	0.00038	4	7.3e-05	2.4	0.019
534	DONSON	ENSG00000159147	114	0.51	FALSE	8.4	17	0.21	0.83	-0.2	0.84	-0.68	0.5	-0.16	0.87	-0.31	0.75	-0.9	0.37
535	PGF	ENSG00000119630	114	0.47	FALSE	2	4.2	2.9	0.0048	-2.1	0.036	3.5	0.0006	3.4	0.00081	3.5	0.00052	2	0.046
536	HIST1H2AC	ENSG00000180573	114	8.2	TRUE	180	22	0.86	0.39	-0.74	0.46	0.22	0.83	3.5	0.00043	2.3	0.019	0.7	0.49
537	CDC26	ENSG00000176386	114	0.9	FALSE	35	39	0.21	0.83	-2.8	0.0047	2.3	0.023	2.1	0.039	1.2	0.23	1.4	0.16
538	PHB	ENSG00000167085	114	0.87	FALSE	65	75	0.071	0.94	1.3	0.21	-0.45	0.66	-0.56	0.58	-0.74	0.46	-0.71	0.48
539	TSPAN14	ENSG00000108219	114	5	TRUE	150	30	2.8	0.0066	-2.6	0.01	1.6	0.12	2.9	0.004	3.2	0.0013	1.1	0.29
540	HNRNPC	ENSG00000092199	114	0.46	FALSE	230	500	-0.74	0.46	0.29	0.77	0.51	0.61	2	0.044	0.97	0.33	-0.19	0.85
541	HS1BP3	ENSG00000118960	114	1.1	FALSE	16	14	2.1	0.038	-2.7	0.0073	3.1	0.0019	3.9	0.0001	3.7	0.00021	2	0.047
542	CRYAB	ENSG00000109846	114	0.003	FALSE	2.7	900	1.2	0.24	-1.2	0.23	1.6	0.12	3.7	0.00025	3.5	0.00052	0.44	0.66
543	BTG1	ENSG00000133639	114	1.5	FALSE	46	31	1.6	0.12	-3.5	0.00043	1.6	0.11	2.7	0.0069	3.4	0.00074	1.6	0.1
544	EMP3	ENSG00000142227	114	1.6	FALSE	44	28	1.1	0.26	-4.2	3.5e-05	3.7	0.00024	4.6	4.8e-06	5.7	2.3e-08	2.2	0.029
545	ABHD4	ENSG00000100439	114	1.5	FALSE	26	18	1.6	0.12	-0.23	0.82	0.24	0.81	1.8	0.078	2.2	0.029	-0.21	0.84
546	TLN1	ENSG00000137076	114	1.4	FALSE	55	40	1.5	0.15	-3.4	0.00067	1.8	0.081	3.9	9.4e-05	4.2	3.3e-05	0.84	0.4
547	IMPA2	ENSG00000141401	114	2.2	FALSE	25	11	1.5	0.14	-0.028	0.98	-1.1	0.28	2	0.048	0.77	0.44	-0.62	0.54
548	NQO1	ENSG00000181019	114	0.046	FALSE	1.9	40	0.52	0.61	2	0.042	-1.1	0.26	0.51	0.61	-0.18	0.86	-1.1	0.28
549	PRKD2	ENSG00000105287	114	1.3	FALSE	12	8.6	2.4	0.017	-1.5	0.14	0.35	0.73	1.3	0.2	1.3	0.18	-1.5	0.14
550	RHOD	ENSG00000173156	114	0.045	FALSE	0.099	2.2	1.5	0.15	-0.47	0.64	2.2	0.031	1.4	0.17	2	0.042	1.6	0.11
551	ATN1	ENSG00000111676	114	0.056	FALSE	7.7	140	2.1	0.036	-4.2	3.1e-05	1.6	0.12	2.4	0.018	3.1	0.0019	1.2	0.22
552	CCNG1	ENSG00000113328	114	1.9	FALSE	73	38	0.88	0.38	-1.7	0.098	2.3	0.023	2.8	0.0051	2.2	0.029	0.99	0.32
553	NXN	ENSG00000167693	114	0.31	FALSE	5	16	1.6	0.1	-3.2	0.0013	2.2	0.029	3	0.0031	3.1	0.0024	1.1	0.26
554	SMIM3	ENSG00000256235	114	0.15	FALSE	1.9	13	2	0.048	-5.3	1.8e-07	4.4	1.1e-05	4.1	4.8e-05	4.5	9.2e-06	3.3	0.0012
555	TNIP1	ENSG00000145901	114	0.66	FALSE	32	49	2.3	0.023	-3.3	0.00088	3.8	0.00013	4.3	1.8e-05	3.7	0.00028	3.1	0.0019
556	MOB3A	ENSG00000172081	114	1.8	FALSE	26	15	2.5	0.015	-2.4	0.017	2.5	0.014	3.4	0.00078	3.6	0.00037	1	0.32
557	NINJ1	ENSG00000131669	114	12	TRUE	350	30	1.2	0.25	-4.4	1.5e-05	3.1	0.0019	4.2	2.9e-05	4.5	8.4e-06	1.2	0.22
558	C1orf64	ENSG00000183888	114	0.029	FALSE	0.24	8.4	2.2	0.03	-2.1	0.034	2	0.051	3	0.0025	3.3	0.001	1	0.29
559	PYCR1	ENSG00000183010	114	0.36	FALSE	2.2	6.1	-1.9	0.054	0.92	0.36	-0.96	0.34	-0.47	0.64	-0.83	0.41	-1.4	0.17
560	RGL2	ENSG00000237441	114	2.5	FALSE	71	28	1.5	0.14	-1.5	0.13	-0.24	0.81	2.2	0.031	0.91	0.36	-0.86	0.39
561	SYS1	ENSG00000204070	114	1.4	FALSE	19	14	1.3	0.2	-3.1	0.0018	3	0.0025	3.9	0.0001	4.5	7.5e-06	2.8	0.005
562	RAB13	ENSG00000143545	114	0.27	FALSE	19	70	2.2	0.033	-2.3	0.02	2	0.044	2.7	0.0067	3	0.0029	0.62	0.54
563	RAMP1	ENSG00000132329	114	0.044	FALSE	10	230	1.7	0.084	-3.8	0.0002	3.2	0.0014	3.4	0.00076	3.2	0.0013	2.3	0.022
564	ZBED1	ENSG00000214717	114	0.44	FALSE	6.7	15	1.7	0.097	-3.8	0.00015	3.2	0.0017	3.3	0.00087	2.4	0.016	3.7	0.00024
565	REXO2	ENSG00000076043	114	0.76	FALSE	31	40	0.48	0.63	0.53	0.6	0.72	0.47	1.5	0.14	1.6	0.11	0.14	0.89
566	SLC7A2	ENSG00000003989	114	0.035	FALSE	0.32	9.4	-0.57	0.57	-4	6.4e-05	1.9	0.055	2.7	0.0083	2.6	0.0098	1.9	0.061
567	SLC29A3	ENSG00000198246	114	9.4	TRUE	52	5.6	2.1	0.037	-0.078	0.94	-0.15	0.88	0.67	0.5	1.1	0.29	-0.05	0.96
568	STYXL1	ENSG00000127952	114	1.3	FALSE	37	28	-0.6	0.55	2.2	0.029	-0.33	0.74	0.27	0.78	0.67	0.51	-0.72	0.47
569	TMED9	ENSG00000184840	114	1.1	FALSE	92	83	0.34	0.74	2.3	0.024	-1.1	0.29	-0.24	0.81	-1.4	0.16	-1.1	0.29
570	KATNA1	ENSG00000186625	114	1.5	FALSE	14	9.1	0.51	0.61	-1.9	0.056	0.91	0.36	2.7	0.0077	2	0.047	1.1	0.29
571	SNAP23	ENSG00000092531	114	4.9	TRUE	130	26	1.4	0.16	-1.1	0.29	0.34	0.73	2.4	0.018	1.6	0.1	-1.1	0.27
572	RELA	ENSG00000173039	114	1.1	FALSE	29	25	1.5	0.13	-3.7	0.00024	1.8	0.065	3.6	0.00035	4	8.8e-05	0.43	0.67
573	RGS3	ENSG00000138835	114	0.15	FALSE	5.8	38	1.3	0.2	-2.4	0.015	2.1	0.037	2.4	0.015	3.1	0.002	0.83	0.4
574	C17orf103	ENSG00000154035	114	0.29	FALSE	0.85	2.9	1.8	0.067	-0.14	0.89	0.76	0.45	1.9	0.06	1.7	0.095	1.1	0.29
575	WASF2	ENSG00000158195	114	3.8	FALSE	190	51	2.2	0.031	-1.1	0.28	0.59	0.55	3.1	0.0022	2.4	0.017	-0.25	0.8
576	HIST2H4B	ENSG00000182217	114	9.1	TRUE	35	3.9	1.2	0.25	0.13	0.9	0.71	0.48	2.3	0.019	3	0.0025	0.66	0.51
577	DHRSX	ENSG00000169084	114	2.2	FALSE	27	12	2.5	0.013	-1.5	0.14	0.43	0.67	1.2	0.24	0.18	0.86	-0.068	0.95
578	UXT	ENSG00000126756	114	2.1	FALSE	170	83	0.97	0.33	-2.9	0.0042	3.4	0.00064	2.8	0.0049	3.1	0.0019	2.2	0.032
579	SWI5	ENSG00000175854	114	0.57	FALSE	14	24	-0.21	0.83	0.97	0.33	-1.3	0.21	-0.051	0.96	-1.7	0.097	-0.77	0.44
580	LPP	ENSG00000145012	114	11	TRUE	180	16	1.6	0.11	-2.3	0.022	1.9	0.059	2.8	0.0046	2.5	0.012	0.38	0.71
581	LSM2	ENSG00000204392	114	0.87	FALSE	35	40	0.51	0.61	-1.4	0.17	1.4	0.17	1.7	0.083	1.7	0.097	1.3	0.18
582	CNN2	ENSG00000064666	114	2.1	FALSE	4.5	2.1	1.4	0.17	0.027	0.98	-0.13	0.89	1.7	0.093	1.4	0.15	-1.1	0.27
583	AEBP1	ENSG00000106624	114	0.0088	FALSE	0.21	24	0.77	0.44	-1.7	0.083	1.4	0.15	2.5	0.014	2.8	0.0055	0.89	0.37
584	COLGALT1	ENSG00000130309	114	9.2	TRUE	160	17	1.6	0.12	-3.4	0.0008	1.9	0.054	2.6	0.0098	2.7	0.0074	0.44	0.66
585	ATG4A	ENSG00000101844	114	0.9	FALSE	6.8	7.6	0.62	0.54	-0.39	0.7	0.45	0.65	1.8	0.076	1.5	0.14	0.24	0.81
586	FAM160B2	ENSG00000158863	114	1.7	FALSE	45	27	0.96	0.34	-2.1	0.041	-0.26	0.79	1.1	0.29	0.15	0.88	-0.2	0.84
587	YKT6	ENSG00000106636	114	0.19	FALSE	14	74	-0.19	0.85	-2.9	0.004	3.6	0.00035	4.1	5.1e-05	3.6	0.0003	3.1	0.0022
588	CDK2AP2	ENSG00000167797	114	2	FALSE	83	42	2	0.047	-0.91	0.37	1.4	0.16	2	0.049	2.1	0.034	-0.088	0.93
589	PLIN3	ENSG00000105355	114	1.5	FALSE	27	18	2.4	0.02	-3.4	0.00078	1.9	0.065	4.1	5.7e-05	3.2	0.0016	1.4	0.15
590	SAP30L	ENSG00000164576	114	1.3	FALSE	15	12	0.55	0.58	-1.5	0.14	1.5	0.13	2.2	0.031	2.6	0.0091	0.67	0.51
591	EIF3G	ENSG00000130811	114	1.9	FALSE	160	84	0.32	0.75	-2.5	0.013	0.85	0.39	2.4	0.018	2.5	0.013	1.1	0.27
592	RILPL2	ENSG00000150977	114	1.4	FALSE	22	15	1.7	0.1	-3.1	0.0017	1.2	0.23	2.5	0.014	2.2	0.029	0.39	0.7
593	ATF4	ENSG00000128272	114	0.77	FALSE	150	200	0.44	0.66	-1.7	0.092	1.2	0.21	1.6	0.11	2.4	0.019	0.31	0.76
594	AGTRAP	ENSG00000177674	114	2.6	FALSE	55	21	1.9	0.061	-0.35	0.73	1.2	0.21	1.9	0.058	1.9	0.052	0.52	0.6
595	DOK1	ENSG00000115325	114	12	TRUE	71	5.8	1.6	0.12	-1.4	0.16	1.3	0.19	2.7	0.0063	2.1	0.04	0.46	0.64
596	IRAK1	ENSG00000184216	114	5.1	TRUE	83	16	1.1	0.26	-4.2	3e-05	2.9	0.0038	2.2	0.029	2.6	0.01	2.3	0.024
597	PIR	ENSG00000087842	114	0.06	FALSE	2.1	36	0.67	0.5	1.9	0.055	-1.4	0.18	0.76	0.45	-0.52	0.6	-1.4	0.18
598	TAPBP	ENSG00000231925	114	1.3	FALSE	87	66	0.93	0.35	-0.83	0.4	0.058	0.95	-0.27	0.78	0.18	0.86	-0.91	0.36
599	DDAH2	ENSG00000213722	114	1.7	FALSE	87	51	1.3	0.19	-2.5	0.013	2.9	0.0042	4.2	3.2e-05	4.7	3.3e-06	1.3	0.19
600	ENGASE	ENSG00000167280	114	2	FALSE	27	14	0.55	0.58	1.1	0.29	-1.7	0.099	1.2	0.25	-1	0.3	-2.2	0.03
601	CD151	ENSG00000177697	114	0.44	FALSE	14	32	2.6	0.011	-2.2	0.032	3.2	0.0014	4.6	5.2e-06	4.5	9.4e-06	1.5	0.12
602	DYNLT1	ENSG00000146425	114	2.8	FALSE	140	51	1.4	0.15	-0.89	0.37	0.94	0.35	1	0.31	1.3	0.2	0.49	0.62
603	PKNOX1	ENSG00000160199	114	2	FALSE	20	9.9	0.74	0.46	0.56	0.58	0.54	0.59	0.42	0.67	0.98	0.33	0.44	0.66
604	HERC4	ENSG00000148634	114	0.64	FALSE	29	45	0.74	0.46	1.1	0.26	0.1	0.92	1.1	0.27	0.44	0.66	-1.3	0.18
605	FAM96B	ENSG00000166595	114	0.51	FALSE	77	150	0.33	0.74	0.26	0.8	0.12	0.9	-0.5	0.62	0.29	0.77	-0.84	0.4
606	SCARB1	ENSG00000073060	114	1.3	FALSE	78	61	2.7	0.0072	-1.9	0.062	1.9	0.06	2.6	0.01	2.8	0.0057	1	0.31
607	FGFRL1	ENSG00000127418	114	0.12	FALSE	1.4	11	1.7	0.094	-1.2	0.23	0.76	0.45	2.4	0.017	1.8	0.072	0.17	0.87
608	CASP6	ENSG00000138794	114	2.6	FALSE	11	4.4	2.7	0.0084	-3.4	0.00083	1.6	0.11	1.2	0.23	1.8	0.069	0.66	0.51
609	MOB3C	ENSG00000142961	114	3	FALSE	23	7.4	2.4	0.017	-3.1	0.0018	1.8	0.07	3.3	0.001	2.7	0.0068	0.51	0.61
610	ID3	ENSG00000117318	114	0.36	FALSE	16	43	1.6	0.12	-2.4	0.018	1.8	0.072	3.6	0.0003	4.1	5.7e-05	1.5	0.14
611	GPR146	ENSG00000164849	114	0.22	FALSE	2.7	12	2.4	0.019	-2.3	0.021	1.1	0.29	2.7	0.0081	3	0.003	1.4	0.16
612	STX2	ENSG00000111450	114	0.17	FALSE	2.5	14	0.89	0.37	-1.9	0.052	1.3	0.21	1.1	0.27	1.8	0.073	0.99	0.32
613	GJA4	ENSG00000187513	114	0.031	FALSE	0.21	6.7	2.9	0.0047	-1.5	0.13	-0.012	0.99	1.3	0.2	0.48	0.63	0.035	0.97
614	LMAN2L	ENSG00000114988	114	0.64	FALSE	9.5	15	1.1	0.29	0.75	0.45	-0.24	0.81	1.4	0.18	1.1	0.25	-0.34	0.74
615	METRNL	ENSG00000176845	114	1.8	FALSE	17	9.5	1.4	0.17	0.8	0.42	-0.01	0.99	0.47	0.64	0.1	0.92	-1	0.31
616	MT1M	ENSG00000205364	114	0.0076	FALSE	1.1	150	2.3	0.024	-2.5	0.014	2.4	0.015	2.4	0.016	2.7	0.0079	1.4	0.17
617	ROM1	ENSG00000149489	114	0.081	FALSE	1.7	21	2.4	0.019	-2.6	0.0084	2	0.049	2.7	0.0065	2.6	0.009	0.83	0.4
618	NFKBIA	ENSG00000100906	114	4.4	TRUE	280	64	2.4	0.019	-6.1	1.7e-09	3.7	0.00026	4.2	3.2e-05	4.5	7e-06	2.6	0.0099
619	TRIP10	ENSG00000125733	114	0.94	FALSE	14	15	2.6	0.011	-5.5	5.7e-08	3.7	0.00023	3.9	0.00012	4.9	1.6e-06	2.2	0.026
620	OSGIN1	ENSG00000140961	114	0.13	FALSE	0.56	4.3	0.52	0.61	-0.27	0.79	0.42	0.67	0.51	0.61	0.37	0.71	-0.0021	1
621	CYP27A1	ENSG00000135929	114	2.5	FALSE	86	35	2.8	0.0071	-0.94	0.35	0.22	0.82	3.1	0.0019	1.8	0.076	-0.55	0.58
622	HAP1	ENSG00000173805	114	0.054	FALSE	0.78	14	2.5	0.016	-2	0.051	3	0.0029	3.1	0.0021	2.7	0.0081	3.2	0.0015
623	SIX5	ENSG00000177045	114	0.02	FALSE	0.037	1.9	1.3	0.18	-0.87	0.38	1.4	0.17	1.9	0.056	1.6	0.12	-0.65	0.52
624	JMJD6	ENSG00000070495	114	1.3	FALSE	41	30	1.2	0.25	-1.3	0.19	0.72	0.47	2.2	0.028	1.9	0.06	-0.21	0.83
625	SLC25A1	ENSG00000100075	114	0.66	FALSE	10	15	-0.0022	1	-1.3	0.21	1.6	0.1	1.5	0.13	1.8	0.076	0.65	0.52
626	FADD	ENSG00000168040	114	0.25	FALSE	2.1	8.5	2	0.044	-2.4	0.016	1.6	0.11	1.8	0.07	1.3	0.2	1.7	0.099
627	VAMP5	ENSG00000168899	114	0.72	FALSE	33	47	2.8	0.006	-1.3	0.21	1.1	0.27	2.2	0.028	1.4	0.17	0.098	0.92
628	PTBP1	ENSG00000011304	114	2.2	FALSE	44	20	1.7	0.1	-2.1	0.038	1.2	0.22	2.3	0.022	2.7	0.0075	0.24	0.81
629	EIF4G1	ENSG00000114867	114	0.52	FALSE	53	100	0.75	0.45	-2.7	0.0082	1.5	0.13	2.5	0.012	1.4	0.15	0.36	0.72
630	FAM181B	ENSG00000182103	114	0.00017	FALSE	0.004	24	1.7	0.097	-3.5	0.0005	1.9	0.062	2.9	0.0035	2.6	0.0092	1.1	0.28
631	TSPAN31	ENSG00000135452	114	2.1	FALSE	60	29	1.3	0.2	1.5	0.14	-0.91	0.36	0.69	0.49	-0.69	0.49	-0.82	0.41
632	C5orf56	ENSG00000197536	114	1.5	FALSE	23	15	2.2	0.03	-2.4	0.018	1.7	0.092	1.2	0.23	1.8	0.08	0.32	0.75
633	MT2A	ENSG00000125148	114	0.19	FALSE	160	880	2.6	0.012	-3.5	0.00044	3.7	0.0002	3.1	0.002	4.2	2.7e-05	2.4	0.015
634	HIST2H2BE	ENSG00000184678	114	11	TRUE	160	14	0.92	0.36	0.035	0.97	-0.015	0.99	2.6	0.0084	2.3	0.023	0.2	0.85
635	AEN	ENSG00000181026	114	4.2	TRUE	26	6.3	0.99	0.32	-1.2	0.23	2.2	0.029	1.6	0.12	1.4	0.15	1.8	0.071
636	C10orf54	ENSG00000107738	114	14	TRUE	500	35	2.9	0.0049	-1.9	0.064	1	0.32	2.9	0.0036	2.2	0.026	0.76	0.45
637	C15orf39	ENSG00000167173	114	3.5	FALSE	7.9	2.3	0.72	0.47	-3.9	9.2e-05	3.3	0.001	2.9	0.0043	3.9	0.00012	2.9	0.0033
638	HEATR2	ENSG00000164818	114	0.54	FALSE	4.5	8.2	0.19	0.85	-3	0.0029	1.2	0.23	0.9	0.37	1.6	0.1	2	0.041
639	AP3B1	ENSG00000132842	114	1.1	FALSE	36	34	1.9	0.055	-0.24	0.81	0.43	0.67	0.35	0.73	1	0.31	0.0056	1
640	CTSD	ENSG00000117984	114	4.1	TRUE	540	130	-0.02	0.98	-1.9	0.055	0.47	0.64	2.7	0.0065	0.71	0.48	0.78	0.43
641	RNF135	ENSG00000181481	114	7.8	TRUE	52	6.6	2.1	0.035	-1.3	0.18	1.4	0.15	2.6	0.011	2.6	0.011	0.5	0.62
642	RGL3	ENSG00000205517	114	2.7	FALSE	43	16	2.5	0.013	0.019	0.98	-0.42	0.68	1.3	0.19	1.2	0.23	-1.2	0.24
643	P4HB	ENSG00000185624	114	1.2	FALSE	120	110	1.9	0.067	-1.9	0.059	1.8	0.074	3.1	0.002	2.4	0.016	0.51	0.61
644	SH3BGR	ENSG00000185437	114	0.078	FALSE	2.7	35	0.55	0.58	-0.64	0.52	1.1	0.28	0.99	0.32	1.5	0.13	-0.53	0.6
645	NUPR1	ENSG00000176046	114	0.27	FALSE	21	80	3	0.0036	-3	0.0025	3	0.003	3.8	0.00016	4.7	3.2e-06	1.9	0.058
646	TRIM14	ENSG00000106785	114	5	TRUE	40	8	0.67	0.51	-0.039	0.97	0.43	0.67	0.23	0.82	-0.21	0.83	-0.13	0.9
647	PKN3	ENSG00000160447	114	0.18	FALSE	0.54	3	2.4	0.02	-0.88	0.38	1.6	0.12	2.7	0.0063	2.8	0.0061	-0.46	0.64
648	SPG21	ENSG00000090487	114	0.74	FALSE	40	55	1.4	0.15	-3.7	0.00028	2.6	0.0089	2.4	0.016	3.6	0.0004	2.7	0.0066
649	PGAM2	ENSG00000164708	114	0.049	FALSE	0.68	14	0.91	0.36	-1.9	0.059	2.1	0.04	2.4	0.015	2.7	0.0062	0.67	0.5
650	FAM129B	ENSG00000136830	114	0.049	FALSE	1.1	22	2.1	0.042	-2.5	0.013	2	0.045	3.3	0.00097	3	0.0032	0.48	0.63
651	VKORC1	ENSG00000167397	114	1.5	FALSE	68	44	1.2	0.25	0.26	0.8	1.4	0.15	2.2	0.027	1.9	0.064	0.27	0.79
652	MAPKAPK2	ENSG00000162889	114	0.11	FALSE	3.6	32	2	0.052	-3.4	0.00086	2.8	0.005	3.9	0.00012	3.8	0.00019	2	0.044
653	FTL	ENSG00000087086	114	2.8	FALSE	6900	2400	1.5	0.15	2.1	0.034	-0.66	0.51	1.1	0.26	0.39	0.69	-1.3	0.2
654	HIST1H1C	ENSG00000187837	114	2.5	FALSE	59	24	3.2	0.0018	-0.23	0.82	0.98	0.33	1.8	0.072	2.2	0.029	0.67	0.51
655	KLHL21	ENSG00000162413	114	0.44	FALSE	11	24	0.78	0.44	-1.9	0.055	1.4	0.15	3.2	0.0012	2.2	0.027	1.4	0.16
656	PFKFB4	ENSG00000114268	114	3	FALSE	15	5.2	0.36	0.72	-1.4	0.17	1.5	0.13	3.3	0.00088	2.1	0.033	0.74	0.46
657	CMC4	ENSG00000182712	114	0.24	FALSE	4.1	18	1	0.31	-1.2	0.22	-0.37	0.71	0.56	0.57	-0.19	0.85	-0.33	0.75
658	MKNK2	ENSG00000099875	114	0.69	FALSE	20	28	1	0.32	-0.61	0.54	0.45	0.65	2.3	0.019	2.3	0.025	-0.41	0.68
659	TRIM4	ENSG00000146833	114	2.2	FALSE	31	14	1.1	0.28	-0.43	0.67	0.35	0.73	2	0.05	2.2	0.032	-0.68	0.49
660	DLL4	ENSG00000128917	114	0.21	FALSE	1.2	5.6	3.3	0.0015	-4.7	3.6e-06	2.9	0.0038	3.1	0.0021	3.2	0.0013	2.2	0.029
661	RPS16	ENSG00000105193	114	2	FALSE	1500	730	1.8	0.08	-0.95	0.34	0.92	0.36	2.1	0.04	2.4	0.018	0.39	0.7
662	SNX33	ENSG00000173548	114	0.28	FALSE	1.7	6.1	2.2	0.028	-3.3	0.00093	2.1	0.038	3.5	0.00047	3.8	0.00016	1.3	0.2
663	AGFG2	ENSG00000106351	114	0.1	FALSE	2.8	27	0.2	0.84	-5.1	5.5e-07	2.7	0.0066	3.4	0.00074	3	0.0027	2.1	0.035
664	TMEM51	ENSG00000171729	114	3.2	FALSE	20	6.2	0.96	0.34	-1.9	0.052	1.2	0.25	2.8	0.0051	1.9	0.053	0.69	0.49
665	SAP30	ENSG00000164105	114	0.23	FALSE	4.4	19	0.41	0.68	-3.3	0.00088	1.6	0.12	2.9	0.0035	2.8	0.0054	2	0.047
666	HSD17B10	ENSG00000072506	114	0.49	FALSE	21	43	1.7	0.1	-1.4	0.16	0.91	0.37	1.6	0.11	0.72	0.47	0.39	0.7
667	EFNB1	ENSG00000090776	114	0.86	FALSE	4.5	5.3	0.74	0.46	-0.91	0.36	0.92	0.36	1.7	0.099	1	0.32	-0.055	0.96
668	GNAI2	ENSG00000114353	114	0.33	FALSE	47	140	1.2	0.25	-2.3	0.025	0.85	0.4	3.2	0.0016	3	0.0026	0.38	0.7
669	LMAN2	ENSG00000169223	114	1.9	FALSE	92	48	0.93	0.35	0.25	0.8	-0.49	0.62	1.1	0.29	-1.3	0.21	-0.45	0.66
670	PLIN2	ENSG00000147872	114	2.3	FALSE	48	21	2.4	0.018	-1.9	0.056	1.1	0.27	2.9	0.0037	2.4	0.017	1.3	0.2
671	ITPKB	ENSG00000143772	114	0.057	FALSE	6.5	120	1.6	0.11	-5	6.3e-07	3	0.0024	4.6	4.4e-06	4.6	4.9e-06	2.4	0.015
672	UPF1	ENSG00000005007	114	0.57	FALSE	16	28	1.4	0.16	-2.1	0.038	1.5	0.13	2.7	0.0065	2.8	0.0055	1.7	0.096
673	BOC	ENSG00000144857	114	0.037	FALSE	0.4	11	2.8	0.0066	-2.2	0.026	0.93	0.35	2.5	0.014	1.8	0.066	-0.076	0.94
674	HSPB1	ENSG00000106211	114	0.37	FALSE	170	460	1.5	0.13	-1.4	0.17	1.8	0.078	2.6	0.0084	2.8	0.0061	0.83	0.41
675	SLC7A5	ENSG00000103257	114	0.39	FALSE	21	55	1.1	0.27	-1	0.3	1.9	0.062	2.5	0.013	2.8	0.0053	1.5	0.15
676	SLC35A4	ENSG00000176087	114	1.1	FALSE	24	22	1.7	0.097	-0.35	0.73	1.4	0.17	2.5	0.012	2	0.043	1.1	0.29
677	AFF1	ENSG00000172493	114	2.9	FALSE	54	18	0.84	0.41	-3.7	0.00023	2.3	0.021	1.8	0.073	2.2	0.032	1.7	0.083
678	PLXNA3	ENSG00000130827	114	2.2	FALSE	12	5.7	1.2	0.22	-0.34	0.73	-0.32	0.75	1.6	0.12	2.1	0.038	-0.6	0.55
679	HN1L	ENSG00000206053	114	0.95	FALSE	6	6.4	0.99	0.33	-3.5	0.00056	2.2	0.026	3.6	0.00037	3.6	0.00033	1.6	0.12
680	SYTL4	ENSG00000102362	114	0.011	FALSE	0.16	15	1.5	0.14	-3.2	0.0015	2	0.042	3.3	0.0011	3.7	0.00021	2.1	0.035
681	TTC38	ENSG00000075234	114	2.9	FALSE	25	8.7	2.1	0.037	-2.1	0.037	0.4	0.69	1.7	0.088	1.2	0.22	0.1	0.92
682	PPP4C	ENSG00000149923	114	0.49	FALSE	21	43	1	0.32	-2.2	0.029	2	0.049	2.4	0.017	2.9	0.0036	0.83	0.41
683	CORO1B	ENSG00000172725	114	3.4	FALSE	52	15	2.5	0.015	-2.5	0.013	1.9	0.057	2.7	0.0065	1.9	0.053	0.44	0.66
684	TNIP2	ENSG00000168884	114	0.67	FALSE	10	15	2.9	0.0043	-3	0.003	2.1	0.038	3.2	0.0015	3.2	0.0015	0.88	0.38
685	MAD2L2	ENSG00000116670	114	1.2	FALSE	33	28	-0.2	0.84	-1	0.3	-0.27	0.79	-0.16	0.87	0.17	0.86	-0.083	0.93
686	ARAF	ENSG00000078061	114	1	FALSE	20	20	0.49	0.62	-1.5	0.13	1.2	0.22	1	0.3	1.2	0.25	0.47	0.64
687	SLC3A2	ENSG00000168003	114	0.65	FALSE	110	160	1.1	0.26	-2.1	0.038	1.1	0.29	2.5	0.012	1.8	0.074	0.17	0.87
688	HIC1	ENSG00000177374	114	0.016	FALSE	0.022	1.4	1.6	0.12	-2.6	0.0086	2.5	0.012	2.9	0.0035	3.1	0.0017	1.7	0.093
689	TSPO	ENSG00000100300	114	7.4	TRUE	310	42	2.2	0.032	-3.1	0.0023	2.1	0.033	3.2	0.0015	2.9	0.0042	0.79	0.43
690	EEF1G	ENSG00000254772	114	1.5	FALSE	760	510	1.7	0.095	-0.88	0.38	1.5	0.14	3.2	0.0017	2	0.045	1.3	0.19
691	HIST1H2BD	ENSG00000158373	114	19	TRUE	200	10	1.6	0.11	-2.2	0.029	1.3	0.2	1.8	0.067	2.7	0.0075	1.7	0.097
692	CACFD1	ENSG00000160325	114	0.4	FALSE	3.7	9.4	2	0.053	-1.8	0.073	1.8	0.071	3.2	0.0015	2.1	0.035	0.86	0.39
693	MAMDC4	ENSG00000177943	114	2.3	FALSE	4.7	2	0.44	0.66	-0.86	0.39	-0.55	0.58	-0.094	0.93	-0.25	0.8	-2.4	0.017
694	RPS5	ENSG00000083845	114	1.7	FALSE	760	440	0.74	0.46	0.81	0.42	0.1	0.92	0.69	0.49	1	0.31	0.14	0.89
695	HPN	ENSG00000105707	114	0.47	FALSE	2	4.2	2.3	0.022	-1.7	0.094	2.1	0.04	2.7	0.0066	2	0.047	1.3	0.2
696	TEP1	ENSG00000129566	114	8.8	TRUE	54	6.1	1.3	0.2	-2.1	0.039	0.26	0.8	2.5	0.012	1.6	0.1	-0.92	0.36
697	SYDE1	ENSG00000105137	114	0.12	FALSE	0.41	3.4	2.3	0.023	-3.7	0.00025	2.9	0.0042	3.6	0.00039	3.8	0.00013	2	0.045
698	PTTG1IP	ENSG00000183255	114	1.8	FALSE	150	86	2.5	0.015	-2.5	0.013	1.6	0.12	3.4	0.00069	2.9	0.0036	1.5	0.14
699	NDRG1	ENSG00000104419	114	0.029	FALSE	6.1	210	2.3	0.023	-1.4	0.16	0.13	0.9	3.5	0.00047	2.3	0.022	-0.0081	0.99
700	DOCK6	ENSG00000130158	114	0.37	FALSE	6.5	18	3	0.0039	-3.2	0.0015	2.4	0.019	3.3	0.0012	3.8	0.00018	0.56	0.58
701	METTL7B	ENSG00000170439	114	1	FALSE	5	5	1.7	0.095	-4.1	5.5e-05	2.5	0.012	2.4	0.017	3.4	0.00074	1.5	0.14
702	HEBP2	ENSG00000051620	114	0.16	FALSE	6	37	2.1	0.038	-2.2	0.031	-0.17	0.87	0.75	0.45	1.3	0.18	-0.068	0.95
703	ANAPC11	ENSG00000141552	114	0.48	FALSE	97	200	0.48	0.64	-1.9	0.06	2.5	0.013	1.7	0.091	1	0.32	1.4	0.17
704	CSF1	ENSG00000184371	114	0.12	FALSE	1.1	9.6	2.2	0.034	-3.8	0.00017	1.8	0.071	3.9	0.0001	3.4	0.00073	0.75	0.45
705	CACHD1	ENSG00000158966	113	0.018	FALSE	0.29	17	0.52	0.6	-1.5	0.12	-0.98	0.33	2	0.043	0.48	0.63	-0.45	0.66
706	APOLD1	ENSG00000178878	113	0.12	FALSE	5	42	1.5	0.14	-1.9	0.062	0.54	0.59	1.8	0.072	1.2	0.24	0.61	0.54
707	PRDX1	ENSG00000117450	113	0.43	FALSE	200	460	0.61	0.54	-0.94	0.35	0.22	0.83	2.6	0.011	2.7	0.0074	0.83	0.41
708	CREM	ENSG00000095794	113	0.91	FALSE	58	64	0.91	0.36	-2	0.045	-0.68	0.49	0.88	0.38	0.82	0.41	-0.63	0.53
709	PTPN12	ENSG00000127947	113	0.58	FALSE	26	45	1.5	0.15	-1.8	0.075	0.5	0.62	2.8	0.0054	2.4	0.017	0.89	0.37
710	ABHD5	ENSG00000011198	113	1.5	FALSE	12	7.6	-1.1	0.27	-1.7	0.089	0.53	0.59	1.8	0.072	1	0.3	1.4	0.16
711	MFAP3L	ENSG00000198948	113	0.096	FALSE	2	21	-0.046	0.96	0.45	0.66	-0.89	0.37	2.5	0.014	1.2	0.24	-0.47	0.64
712	EHD4	ENSG00000103966	113	4.6	TRUE	24	5.1	0.55	0.58	-1.7	0.089	-0.087	0.93	1.8	0.072	0.37	0.71	-0.22	0.83
713	RPS4X	ENSG00000198034	113	2.2	FALSE	930	420	1.1	0.28	0.21	0.83	0.24	0.81	0.88	0.38	1	0.31	0.71	0.48
714	SPTSSA	ENSG00000165389	113	0.19	FALSE	3.5	18	1.1	0.28	-3	0.0025	2.1	0.038	2.8	0.0052	2.6	0.01	1.9	0.054
715	MAPRE1	ENSG00000101367	113	1.1	FALSE	36	34	0.84	0.4	-3.3	0.0012	1.3	0.18	3.8	0.00016	2.7	0.0063	1.5	0.13
716	SMAD6	ENSG00000137834	113	0.23	FALSE	2.1	9.1	0.67	0.51	0.95	0.34	-0.92	0.36	0.51	0.61	0.65	0.51	-1	0.31
717	PCGF5	ENSG00000180628	113	0.35	FALSE	14	42	-0.26	0.8	-1.9	0.054	0.18	0.86	1.7	0.082	1.1	0.29	1	0.3
718	TJP2	ENSG00000119139	113	0.075	FALSE	2.2	29	0.81	0.42	-2.8	0.0061	1.1	0.28	4.4	1.2e-05	3.4	0.00061	1.2	0.23
719	CD55	ENSG00000196352	113	4.5	TRUE	79	17	-0.62	0.54	-1.9	0.054	-0.18	0.86	2.2	0.032	1.5	0.14	0.16	0.87
720	PARP14	ENSG00000173193	113	4.8	TRUE	35	7.3	1	0.3	-1.1	0.25	0.053	0.96	0.57	0.57	0.15	0.88	-0.41	0.68
721	HAT1	ENSG00000128708	113	0.99	FALSE	21	22	-0.38	0.71	-1.2	0.23	-0.37	0.71	1.5	0.13	0.17	0.87	0.61	0.54
722	ANO6	ENSG00000177119	113	2.1	FALSE	19	9.3	1.2	0.24	-3.2	0.0017	1.3	0.2	4	6e-05	3	0.0031	1.7	0.092
723	ACTA2	ENSG00000107796	113	0.79	FALSE	19	24	-1.2	0.23	1.7	0.098	-0.41	0.68	1.4	0.15	1	0.32	-1.5	0.14
724	KCTD20	ENSG00000112078	113	0.48	FALSE	10	21	-0.91	0.37	1.5	0.13	-0.95	0.34	1.1	0.28	0.14	0.89	-0.44	0.66
725	SMC5	ENSG00000198887	113	0.96	FALSE	12	12	-0.91	0.36	-1.4	0.17	-0.088	0.93	1.6	0.11	0.55	0.58	-0.17	0.87
726	CHST6	ENSG00000183196	113	0.56	FALSE	2.4	4.3	1.5	0.13	-5.1	5.4e-07	2.3	0.023	5.5	5.5e-08	4.6	5.6e-06	1.7	0.089
727	NUP98	ENSG00000110713	113	2.3	FALSE	43	19	0.27	0.78	-0.38	0.71	-0.44	0.66	1.5	0.12	0.93	0.35	0.36	0.72
728	SEC11A	ENSG00000140612	113	2.7	FALSE	150	54	-0.099	0.92	-0.18	0.85	-0.51	0.61	1.8	0.069	1.3	0.18	-0.29	0.77
729	LAMC1	ENSG00000135862	113	0.036	FALSE	0.33	9.2	-0.92	0.36	-2.2	0.029	-0.43	0.66	2.3	0.02	2.1	0.041	0.13	0.9
730	TPM4	ENSG00000167460	113	0.95	FALSE	69	73	0.53	0.6	0.4	0.69	-1.6	0.11	1.2	0.23	-0.53	0.6	-1.6	0.12
731	CAV2	ENSG00000105971	113	0.0057	FALSE	0.072	13	1.3	0.21	-0.39	0.7	-0.31	0.76	1.1	0.26	0.38	0.7	0.00053	1
732	STARD8	ENSG00000130052	113	2	FALSE	11	5.6	1.3	0.21	-2.3	0.024	1.3	0.21	3	0.0027	2.5	0.013	1.1	0.29
733	RPS15A	ENSG00000134419	113	3.6	FALSE	1500	420	-0.081	0.94	0.85	0.4	-0.88	0.38	0.5	0.61	0.23	0.82	-0.2	0.84
734	PABPC1	ENSG00000070756	113	8.3	TRUE	1300	150	-0.03	0.98	-1.2	0.23	0.8	0.43	2.7	0.0075	1.4	0.17	0.62	0.54
735	KIAA0226L	ENSG00000102445	113	8.8	TRUE	53	6	0.2	0.84	0.6	0.55	-1.2	0.25	1.3	0.19	-0.87	0.38	-0.84	0.4
736	RALGAPA2	ENSG00000188559	113	0.66	FALSE	10	15	0.86	0.39	0.074	0.94	-0.61	0.54	0.96	0.34	-0.19	0.85	-0.27	0.79
737	TMBIM4	ENSG00000155957	113	6.2	TRUE	270	43	0.38	0.7	1.2	0.22	-1.2	0.24	0.85	0.4	0.16	0.87	-1.7	0.091
738	PDE4B	ENSG00000184588	113	1	FALSE	58	58	-1.1	0.26	-1	0.31	-1.1	0.28	2.2	0.032	0.59	0.56	0.072	0.94
739	CFH	ENSG00000000971	113	0.0072	FALSE	0.18	25	0.9	0.37	-0.7	0.49	0.91	0.37	2.4	0.019	1.1	0.27	1.6	0.1
740	PRRX1	ENSG00000116132	113	0.0029	FALSE	0.033	12	0.46	0.64	0.55	0.58	0.015	0.99	2.6	0.011	1.5	0.13	-0.45	0.65
741	ELOVL7	ENSG00000164181	113	0.016	FALSE	0.3	18	1.4	0.16	-0.25	0.81	0.22	0.82	2.2	0.031	0.89	0.37	0.54	0.59
742	DLG5	ENSG00000151208	113	0.049	FALSE	0.84	17	-1.5	0.15	-3.4	0.00086	1.6	0.1	2.9	0.0035	2.9	0.0041	1.4	0.15
743	EEF1A1	ENSG00000156508	113	1.2	FALSE	2300	1900	-0.05	0.96	-0.76	0.45	0.2	0.84	3.3	0.001	2	0.047	1.4	0.16
744	LTBP1	ENSG00000049323	113	0.05	FALSE	0.49	9.8	0.32	0.75	-2.8	0.0047	0.25	0.81	2.3	0.02	0.94	0.35	0.91	0.36
745	MLEC	ENSG00000110917	113	0.61	FALSE	18	30	0.046	0.96	-1	0.3	0.6	0.55	2.4	0.018	2.2	0.026	0.58	0.56
746	RPL22	ENSG00000116251	113	1.2	FALSE	250	200	1.3	0.19	0.045	0.96	0.59	0.55	1	0.31	1	0.3	0.45	0.65
747	ELMSAN1	ENSG00000156030	113	2.7	FALSE	31	11	0.21	0.84	-3.1	0.002	0.097	0.92	3	0.0028	1.7	0.096	0.73	0.47
748	MAPK1IP1L	ENSG00000168175	113	2.9	FALSE	73	25	-1.7	0.094	1.3	0.19	-2.6	0.011	-0.14	0.89	-0.91	0.36	-1.5	0.13
749	PARP4	ENSG00000102699	113	3.1	FALSE	19	6.3	0.95	0.35	-1.1	0.29	-0.73	0.47	2.9	0.004	1.7	0.099	0.11	0.91
750	ANXA5	ENSG00000164111	113	2.1	FALSE	210	100	0.86	0.39	-1.8	0.071	0.63	0.53	3	0.003	2	0.043	0.64	0.52
751	PNRC2	ENSG00000189266	113	1.9	FALSE	78	41	0.2	0.84	-1.5	0.14	-0.04	0.97	2.4	0.018	2.1	0.037	0.8	0.42
752	SEC11C	ENSG00000166562	113	0.48	FALSE	69	140	0.41	0.68	1.2	0.22	-0.077	0.94	1.5	0.14	0.42	0.68	0.68	0.5
753	RRAS2	ENSG00000133818	113	0.22	FALSE	2.3	11	-0.43	0.67	-0.46	0.65	0.75	0.45	-0.41	0.68	0.57	0.57	0.76	0.45
754	NFKB1	ENSG00000109320	113	0.41	FALSE	5.1	13	0.71	0.48	-4.5	9.8e-06	2.8	0.0053	4.2	3.6e-05	4	8.6e-05	2.9	0.0036
755	CDH5	ENSG00000179776	113	0.036	FALSE	0.41	11	2	0.049	-0.59	0.56	-1.1	0.28	1.9	0.057	0.42	0.67	-1.4	0.16
756	ELTD1	ENSG00000162618	113	0.0024	FALSE	0.028	11	2.5	0.015	-1.4	0.15	0.43	0.67	2.6	0.0095	2	0.045	0.58	0.56
757	RAP1B	ENSG00000127314	113	1.4	FALSE	77	55	0.31	0.75	-1.2	0.22	-1.1	0.29	1.7	0.096	0.38	0.7	-0.23	0.82
758	IRAK4	ENSG00000198001	113	4.8	TRUE	32	6.7	1.3	0.19	-0.67	0.5	-0.23	0.82	1.9	0.064	0.67	0.51	-0.73	0.47
759	PELI1	ENSG00000197329	113	3.6	FALSE	51	14	0.72	0.48	-4.5	1.1e-05	2.6	0.011	4.1	5.5e-05	3.5	0.00052	2.3	0.019
760	CBFB	ENSG00000067955	113	1.3	FALSE	25	20	1.5	0.14	-1.7	0.096	0.71	0.48	3.4	0.00076	2.6	0.0095	0.43	0.66
761	VWF	ENSG00000110799	113	0.093	FALSE	4	43	0.82	0.42	-0.42	0.67	-0.25	0.81	1.9	0.059	0.64	0.52	-0.069	0.95
762	UGDH	ENSG00000109814	113	1.5	FALSE	10	6.8	1	0.32	-0.16	0.87	0.18	0.86	1.8	0.072	1.1	0.29	0.39	0.7
763	GALNT2	ENSG00000143641	113	1.5	FALSE	57	39	-0.32	0.75	-0.35	0.73	-1.1	0.29	0.8	0.43	-1.1	0.29	-0.054	0.96
764	CASP7	ENSG00000165806	113	0.61	FALSE	6.7	11	0.98	0.33	-1.9	0.061	0.83	0.41	1.9	0.057	2.3	0.023	0.45	0.65
765	EMC8	ENSG00000131148	113	0.99	FALSE	15	15	-0.78	0.44	-1.2	0.24	-1.2	0.24	0.56	0.57	0.25	0.8	0.22	0.82
766	PLAT	ENSG00000104368	113	1.4	FALSE	20	14	1	0.32	-0.56	0.58	0.013	0.99	0.44	0.66	0.64	0.53	-0.3	0.77
767	PSME4	ENSG00000068878	113	0.83	FALSE	18	22	0.23	0.82	-0.5	0.62	-1.4	0.15	-0.22	0.83	-0.93	0.35	-0.4	0.69
768	HSPB8	ENSG00000152137	113	0.018	FALSE	2.5	140	-0.09	0.93	-1	0.32	-0.75	0.45	2	0.051	1.4	0.15	-0.71	0.48
769	RPS12	ENSG00000112306	113	1.6	FALSE	1300	860	0.84	0.4	0.53	0.6	-0.79	0.43	1.3	0.19	-0.22	0.83	-0.28	0.78
770	LRRC42	ENSG00000116212	113	0.49	FALSE	4.6	9.5	0.64	0.53	-2	0.052	-0.27	0.79	1.5	0.14	0.89	0.37	0.28	0.78
771	KCNJ8	ENSG00000121361	113	0.0083	FALSE	0.054	6.5	1.4	0.15	-1.8	0.073	-0.1	0.92	2.6	0.009	1.6	0.11	0.62	0.53
772	MACF1	ENSG00000127603	113	0.19	FALSE	55	290	2.1	0.034	-3.1	0.0022	1.7	0.082	3.2	0.0016	2.4	0.017	1.2	0.22
773	CLIC4	ENSG00000169504	113	0.19	FALSE	6.9	37	-0.22	0.82	-0.39	0.7	-1	0.32	2.8	0.006	1	0.29	-0.22	0.83
774	MMRN2	ENSG00000173269	113	0.091	FALSE	0.53	5.8	1.4	0.17	-2.8	0.0052	0.62	0.54	2	0.05	1.5	0.13	0.25	0.81
775	MAGT1	ENSG00000102158	113	0.88	FALSE	14	15	0.82	0.42	0.68	0.5	-0.99	0.32	1.8	0.069	-0.2	0.84	-1.4	0.18
776	CCDC50	ENSG00000152492	113	2.2	FALSE	35	16	0.019	0.98	-1	0.3	-0.071	0.94	1.9	0.061	0.73	0.47	-0.19	0.85
777	ACVRL1	ENSG00000139567	113	0.057	FALSE	0.58	10	2.3	0.025	-0.45	0.65	-0.19	0.85	1.3	0.18	1.1	0.28	-0.95	0.34
778	DHX9	ENSG00000135829	113	0.37	FALSE	48	130	-0.11	0.92	-1.1	0.25	0.073	0.94	0.077	0.94	-0.01	0.99	-0.48	0.63
779	RPL11	ENSG00000142676	113	1.9	FALSE	1400	760	1.1	0.29	-0.066	0.95	0.19	0.85	0.4	0.69	1.2	0.24	0.5	0.62
780	GTPBP2	ENSG00000172432	113	0.78	FALSE	20	26	-0.043	0.97	0.028	0.98	-2	0.051	-1.2	0.22	-1.8	0.074	-1.8	0.075
781	SFMBT2	ENSG00000198879	113	8.6	TRUE	62	7.2	1	0.31	0.044	0.96	-0.78	0.44	0.33	0.74	-0.99	0.32	-0.86	0.39
782	MGST1	ENSG00000008394	113	0.0061	FALSE	1.6	260	1.3	0.21	0.16	0.88	-0.5	0.62	1.5	0.12	0.29	0.77	0.077	0.94
783	DPYSL3	ENSG00000113657	113	0.0051	FALSE	0.3	59	-0.62	0.54	-3	0.0028	0.85	0.4	3.8	0.00017	3.8	0.00013	0.99	0.32
784	MCMBP	ENSG00000197771	113	0.6	FALSE	7.2	12	-0.34	0.74	-1.5	0.14	-0.98	0.33	1.4	0.16	0.58	0.56	0.57	0.57
785	PPIF	ENSG00000108179	113	1.1	FALSE	34	31	-1.1	0.29	0.28	0.78	-2.3	0.019	0.28	0.78	-1.3	0.19	-1.4	0.17
786	PATL1	ENSG00000166889	113	0.77	FALSE	10	13	-1.1	0.25	-2.2	0.026	0.92	0.36	1.3	0.21	2.3	0.02	1.2	0.25
787	IDH1	ENSG00000138413	113	2.5	FALSE	63	25	0.35	0.73	-0.67	0.51	-0.072	0.94	2	0.051	1.4	0.15	-0.64	0.52
788	CYFIP1	ENSG00000068793	113	7.6	TRUE	240	31	-0.023	0.98	-2.5	0.013	0.65	0.52	2.5	0.014	0.92	0.36	0.26	0.79
789	LHFP	ENSG00000183722	113	0.0002	FALSE	0.015	73	0.34	0.74	-1.9	0.055	0.23	0.81	3	0.0028	1.3	0.2	1	0.31
790	UBE2L6	ENSG00000156587	113	1.2	FALSE	77	62	0.19	0.85	-0.015	0.99	-0.42	0.67	0.0016	1	0.011	0.99	0.2	0.84
791	PLEKHG1	ENSG00000120278	113	0.31	FALSE	2.4	7.7	1.3	0.2	-2.5	0.014	-0.091	0.93	2	0.052	0.95	0.34	-0.23	0.82
792	PNRC1	ENSG00000146278	113	1.2	FALSE	50	41	2.2	0.029	-4.5	7.2e-06	1.2	0.22	3.4	0.00084	3.1	0.0021	1.5	0.13
793	AK2	ENSG00000004455	113	1.8	FALSE	96	54	0.66	0.51	-2.8	0.0057	0.71	0.48	3	0.0026	0.71	0.48	0.44	0.66
794	CALCOCO2	ENSG00000136436	113	1.6	FALSE	110	71	0.042	0.97	-2.4	0.018	-0.093	0.93	2	0.05	1.4	0.17	-0.2	0.84
795	CD58	ENSG00000116815	113	19	TRUE	100	5.4	0.99	0.33	-2.1	0.037	1.3	0.2	3.2	0.0017	2.3	0.025	2.1	0.037
796	FN1	ENSG00000115414	113	0.095	FALSE	5.8	61	1.4	0.18	-0.74	0.46	0.0049	1	1.9	0.056	1	0.32	0.013	0.99
797	COA4	ENSG00000181924	113	1.4	FALSE	51	37	-0.15	0.88	2	0.044	-1.6	0.11	-0.5	0.62	-1.8	0.068	-2.4	0.017
798	GNA12	ENSG00000146535	113	0.072	FALSE	5.5	76	1.1	0.26	-2.6	0.0095	1.7	0.082	3.7	0.00025	2.7	0.0081	1.4	0.16
799	CTTN	ENSG00000085733	113	0.0075	FALSE	0.79	110	-0.71	0.48	-2.1	0.037	-1.3	0.2	2.7	0.0063	0.67	0.5	0.032	0.97
800	ZFAND6	ENSG00000086666	113	1.1	FALSE	68	62	0.59	0.56	-1.3	0.18	-0.16	0.87	0.65	0.51	0.59	0.56	0.65	0.51
801	SAT1	ENSG00000130066	113	18	TRUE	4400	250	1.9	0.062	-1.7	0.089	-0.22	0.83	2	0.047	0.79	0.43	-0.16	0.87
802	ETS1	ENSG00000134954	113	0.33	FALSE	3.1	9.6	1.4	0.16	-2.1	0.037	0.67	0.5	2.9	0.0038	1.7	0.084	0.85	0.39
803	FAM120C	ENSG00000184083	113	1.2	FALSE	12	10	-0.11	0.91	-1.3	0.21	1.6	0.11	2.7	0.0075	2.2	0.03	1.1	0.29
804	HNRNPF	ENSG00000169813	113	2.9	FALSE	110	37	0.65	0.52	-3.2	0.0015	0.15	0.88	2.7	0.0063	2.5	0.014	0.67	0.51
805	DST	ENSG00000151914	113	0.12	FALSE	54	440	1	0.3	-4	8.4e-05	1.6	0.12	3.9	0.00013	2.9	0.0034	1.9	0.055
806	PMP2	ENSG00000147588	113	0.004	FALSE	0.95	230	0.053	0.96	-0.08	0.94	0.032	0.97	2.3	0.021	0.95	0.34	0.11	0.91
807	ASCC3	ENSG00000112249	113	2	FALSE	29	14	-0.2	0.84	-2	0.049	1.3	0.21	0.22	0.82	-0.23	0.82	1.7	0.093
808	LRP10	ENSG00000197324	113	1.2	FALSE	16	14	2	0.047	-0.98	0.33	-0.3	0.77	2.8	0.0056	1.3	0.18	-0.22	0.83
809	PERP	ENSG00000112378	113	0.011	FALSE	0.13	12	2.2	0.033	-1.6	0.12	2.4	0.019	3.4	0.00083	2.8	0.0052	2.6	0.0085
810	LIMS1	ENSG00000169756	113	3	FALSE	38	13	0.53	0.6	0.087	0.93	-2.1	0.04	1.8	0.08	0.29	0.77	-1.5	0.15
811	DRAM2	ENSG00000156171	113	6.4	TRUE	140	22	1.2	0.24	-0.15	0.88	0.35	0.72	1.7	0.09	1.1	0.28	0.33	0.74
812	NEDD9	ENSG00000111859	113	1.4	FALSE	17	13	1.1	0.27	-1.7	0.097	-0.015	0.99	2.1	0.039	1.7	0.093	0.078	0.94
813	YAP1	ENSG00000137693	113	0.013	FALSE	0.26	21	0.13	0.9	-2.1	0.037	0.14	0.89	2.2	0.026	1.8	0.07	0.46	0.65
814	TMEM258	ENSG00000134825	113	1.8	FALSE	120	66	0.95	0.35	-0.16	0.87	0.32	0.75	0.27	0.79	0.28	0.78	0.3	0.76
815	TAB2	ENSG00000055208	113	1.1	FALSE	51	46	-0.0073	0.99	-2.4	0.017	0.75	0.46	3.6	0.00037	3.1	0.0018	1.5	0.12
816	ARFGAP3	ENSG00000242247	113	1.1	FALSE	22	20	-0.19	0.85	-2.2	0.025	1.3	0.19	2.4	0.018	1.7	0.092	1.5	0.14
817	PTPN13	ENSG00000163629	113	0.086	FALSE	1.3	15	0.018	0.99	-2.8	0.0057	0.75	0.45	2.5	0.012	1.4	0.16	1.9	0.06
818	SLC39A7	ENSG00000112473	113	0.27	FALSE	11	41	-1.6	0.11	-0.49	0.62	-1.2	0.21	1.1	0.28	-0.52	0.61	-0.33	0.74
819	P4HA1	ENSG00000122884	113	4.4	TRUE	90	20	-0.54	0.59	-1.1	0.26	-0.04	0.97	2.5	0.013	1.7	0.094	-0.13	0.9
820	RPL10	ENSG00000147403	113	3.6	FALSE	2600	720	1.3	0.19	1.9	0.064	-2.1	0.033	-0.31	0.76	-0.68	0.5	-1.5	0.14
821	ITPR3	ENSG00000096433	113	0.055	FALSE	0.14	2.6	2.2	0.028	-0.46	0.65	0.2	0.84	1.9	0.055	1.5	0.12	-0.32	0.75
822	LAP3	ENSG00000002549	113	7.6	TRUE	230	30	0.0065	0.99	-0.088	0.93	-1.4	0.17	1.2	0.22	-0.82	0.41	-0.74	0.46
823	LYN	ENSG00000254087	113	5.2	TRUE	40	7.8	0.83	0.41	-1.3	0.19	0.51	0.61	1.8	0.067	0.51	0.61	0.34	0.74
824	FAS	ENSG00000026103	113	2.7	FALSE	16	5.9	0.53	0.6	-0.024	0.98	-1.6	0.12	0.94	0.35	-0.51	0.61	-1.7	0.087
825	FSTL1	ENSG00000163430	113	0.07	FALSE	1	15	0.95	0.35	0.067	0.95	-1.7	0.096	0.65	0.51	-0.9	0.37	-1.3	0.2
826	VIMP	ENSG00000131871	113	2	FALSE	70	35	-0.42	0.68	-0.62	0.54	-0.32	0.75	1.6	0.12	0.87	0.38	-0.49	0.63
827	PAK2	ENSG00000180370	113	0.88	FALSE	20	23	0.71	0.48	-2.9	0.0035	1.3	0.2	3.1	0.0021	2.5	0.012	1.6	0.11
828	DBI	ENSG00000155368	113	0.62	FALSE	230	370	1.2	0.24	-4.5	7e-06	2.2	0.027	3.4	0.00085	3.9	0.00012	2	0.044
829	LMO2	ENSG00000135363	113	0.68	FALSE	23	34	1.3	0.18	0.33	0.74	-0.084	0.93	1.9	0.052	0.78	0.43	0.18	0.86
830	COLEC12	ENSG00000158270	113	0.012	FALSE	0.24	20	0.72	0.47	-0.85	0.39	-0.58	0.56	2.1	0.038	0.66	0.51	-0.12	0.91
831	SPARC	ENSG00000113140	113	0.05	FALSE	6.3	130	0.63	0.53	-1.8	0.066	0.95	0.34	3.2	0.0014	2.6	0.0085	1.1	0.27
832	SPPL2A	ENSG00000138600	113	7.4	TRUE	66	8.9	-1	0.3	-1.6	0.11	-0.24	0.81	2	0.051	0.2	0.84	0.12	0.91
833	BNIP2	ENSG00000140299	113	5.4	TRUE	89	17	0.44	0.66	-0.92	0.36	0.32	0.75	3.2	0.0014	1.6	0.1	0.72	0.47
834	PRDX4	ENSG00000123131	113	2.9	FALSE	70	24	-2	0.053	-0.73	0.47	-0.39	0.69	1.6	0.1	-0.48	0.63	0.16	0.87
835	KSR1	ENSG00000141068	113	0.48	FALSE	11	23	0.25	0.8	-2.2	0.03	-0.67	0.5	3.4	0.00076	1.7	0.084	-0.68	0.5
836	GNG5	ENSG00000174021	113	3.5	FALSE	230	65	1.1	0.29	-0.25	0.8	-0.8	0.43	0.68	0.5	-0.015	0.99	-0.25	0.8
837	C1orf198	ENSG00000119280	113	0.036	FALSE	2	54	1	0.32	-1.6	0.11	0.051	0.96	3	0.0033	1.7	0.093	0.43	0.67
838	PEA15	ENSG00000162734	113	0.13	FALSE	56	440	-0.59	0.56	-2.4	0.016	0.97	0.33	2.8	0.0048	2.8	0.0052	2.2	0.029
839	ST6GAL1	ENSG00000073849	113	15	TRUE	310	21	0.064	0.95	-0.25	0.8	-0.39	0.7	2	0.042	0.98	0.33	0.0062	1
840	SLC39A8	ENSG00000138821	113	0.064	FALSE	0.73	11	0.17	0.86	1	0.3	-1.2	0.23	0.56	0.58	-1.1	0.29	-0.27	0.79
841	XRN2	ENSG00000088930	113	1.3	FALSE	33	26	0.92	0.36	-1.8	0.078	0.87	0.38	3.2	0.0015	2.7	0.008	1.9	0.052
842	GATAD2A	ENSG00000167491	113	0.23	FALSE	5.5	24	-0.54	0.59	-2.1	0.035	0.48	0.63	1.2	0.21	1.5	0.13	0.14	0.89
843	SRGN	ENSG00000122862	113	16	TRUE	610	38	2.1	0.043	-2.3	0.019	0.12	0.9	2	0.048	1.1	0.28	0.27	0.78
844	CYB5B	ENSG00000103018	113	0.43	FALSE	33	76	-2.5	0.014	-0.15	0.88	-1.5	0.14	0.22	0.83	-1.3	0.2	-0.36	0.72
845	RPL23A	ENSG00000198242	113	3.3	FALSE	1500	440	0.5	0.62	-1.2	0.23	0.74	0.46	2.1	0.036	1.4	0.17	0.87	0.39
846	EPS8	ENSG00000151491	113	1.7	FALSE	34	20	-0.33	0.74	-0.16	0.87	-0.95	0.34	2.4	0.015	0.72	0.47	-0.25	0.81
847	FIP1L1	ENSG00000145216	113	0.4	FALSE	39	98	-0.019	0.98	1	0.3	-2.6	0.0097	-1.6	0.12	-1.7	0.097	-2.3	0.023
848	GNAI3	ENSG00000065135	113	1.3	FALSE	29	23	1.1	0.27	-0.45	0.65	-0.46	0.64	2.5	0.012	1.5	0.12	0.066	0.95
849	AMPD3	ENSG00000133805	113	2.4	FALSE	25	11	-1.8	0.081	1.1	0.25	-1.5	0.12	0.34	0.74	-0.6	0.55	-0.71	0.48
850	JAG1	ENSG00000101384	113	0.15	FALSE	0.79	5.4	-0.55	0.58	0.7	0.48	-2.2	0.026	-0.42	0.68	-1.7	0.092	-1.2	0.22
851	MSN	ENSG00000147065	113	1.7	FALSE	99	57	1.2	0.24	-0.87	0.38	-0.71	0.48	2.6	0.0092	1.3	0.18	-0.85	0.39
852	FBXO30	ENSG00000118496	113	0.28	FALSE	1.9	6.9	0.21	0.84	0.49	0.62	0.33	0.74	2	0.05	2.1	0.034	0.76	0.45
853	TFE3	ENSG00000068323	113	0.22	FALSE	9.8	45	0.38	0.71	-1.6	0.12	0.031	0.98	1.2	0.21	0.67	0.5	0.58	0.56
854	CD99	ENSG00000002586	113	2	FALSE	190	98	2.2	0.031	-2.1	0.034	0.75	0.45	3.9	0.00013	2.7	0.007	0.73	0.47
855	EMCN	ENSG00000164035	113	0.014	FALSE	0.17	12	2.1	0.035	0.97	0.33	0.53	0.6	1.7	0.09	0.89	0.38	-0.23	0.81
856	SMURF2	ENSG00000108854	113	0.87	FALSE	11	13	-0.22	0.83	-1.9	0.057	0.21	0.83	0.73	0.47	0.48	0.63	0.033	0.97
857	PODXL	ENSG00000128567	113	0.016	FALSE	0.46	29	1.4	0.15	-0.97	0.33	-0.1	0.92	3.1	0.0023	1.6	0.11	-0.28	0.78
858	DAD1	ENSG00000129562	113	0.81	FALSE	130	160	0.44	0.66	-1.5	0.14	0.024	0.98	2.5	0.013	1.8	0.066	0.13	0.89
859	PNPLA8	ENSG00000135241	113	0.34	FALSE	18	54	-0.44	0.66	0.83	0.41	-1.6	0.1	-0.051	0.96	-0.96	0.34	-0.57	0.57
860	ZNF207	ENSG00000010244	113	1.8	FALSE	170	90	-0.43	0.67	-0.85	0.4	-1.7	0.093	0.18	0.85	0.013	0.99	-0.77	0.44
861	RPS25	ENSG00000118181	113	2.6	FALSE	1900	730	1.3	0.2	-1.3	0.19	0.99	0.32	0.95	0.34	1.9	0.061	1.1	0.27
862	RBMS2	ENSG00000076067	113	1.4	FALSE	9.4	6.9	0.61	0.54	-2.1	0.033	0.6	0.55	2.7	0.0064	2.7	0.0064	0.77	0.44
863	VAV2	ENSG00000160293	113	0.48	FALSE	3.1	6.4	0.9	0.37	-2.3	0.024	0.39	0.7	1.5	0.12	0.15	0.88	0.78	0.44
864	SLC9A9	ENSG00000181804	113	9.6	TRUE	190	20	0.52	0.6	0.18	0.85	-1.3	0.21	1.9	0.063	0.94	0.35	-0.67	0.5
865	SELK	ENSG00000113811	113	0.65	FALSE	64	100	-0.35	0.72	1	0.3	-1.7	0.089	-0.2	0.84	-1.2	0.22	-1.7	0.099
866	BAMBI	ENSG00000095739	113	0.17	FALSE	1.1	6.5	0.35	0.73	-1.7	0.088	-0.77	0.44	2.3	0.02	1.8	0.071	-0.38	0.7
867	KIAA0247	ENSG00000100647	113	7.4	TRUE	93	13	0.49	0.62	-2.1	0.035	-0.9	0.37	1.6	0.12	-0.25	0.8	-0.48	0.63
868	DCAF5	ENSG00000139990	113	0.69	FALSE	21	31	-1.3	0.21	-0.86	0.39	-0.85	0.4	1.1	0.26	2.1	0.039	-0.98	0.33
869	LDLRAD3	ENSG00000179241	113	0.1	FALSE	1.2	12	1.3	0.21	-4.9	1.6e-06	3.7	0.00021	3.9	0.00012	3.9	9.6e-05	3.7	0.00021
870	IFNGR1	ENSG00000027697	113	12	TRUE	500	40	0.4	0.69	0.1	0.92	-1.2	0.24	1.2	0.22	0.032	0.97	-0.23	0.82
871	IST1	ENSG00000182149	113	1.6	FALSE	170	110	0.81	0.42	-3.4	0.00076	1.5	0.13	3.3	0.0012	2.4	0.015	2.2	0.031
872	NFE2L2	ENSG00000116044	113	1.2	FALSE	76	65	0.83	0.41	-1.8	0.07	0.16	0.87	2.8	0.0057	2.1	0.034	0.3	0.76
873	COMMD6	ENSG00000188243	113	1.7	FALSE	210	130	-0.49	0.62	1.9	0.06	0.024	0.98	0.43	0.67	-0.13	0.89	0.065	0.95
874	MYH9	ENSG00000100345	113	0.82	FALSE	47	57	1.5	0.14	-2.1	0.04	0.2	0.84	3.9	0.00013	3	0.0028	0.44	0.66
875	HPS5	ENSG00000110756	113	2.6	FALSE	20	7.8	0.35	0.73	-0.12	0.91	-0.94	0.35	2.4	0.016	1.1	0.27	-0.86	0.39
876	PRCP	ENSG00000137509	113	0.88	FALSE	73	83	-0.67	0.5	-3.4	0.00066	1.2	0.23	2.9	0.0045	3	0.0031	1.3	0.2
877	STK17A	ENSG00000164543	113	0.94	FALSE	7.7	8.2	0.16	0.88	-2.6	0.0099	1.4	0.15	2.2	0.031	1.8	0.07	1.7	0.089
878	CAMTA1	ENSG00000171735	113	0.43	FALSE	72	170	1.6	0.12	0.23	0.82	1.2	0.22	1.4	0.15	1.2	0.25	0.92	0.36
879	PSMB1	ENSG00000008018	113	0.83	FALSE	160	190	-0.77	0.44	-0.33	0.74	-1.6	0.11	-1.3	0.21	-0.88	0.38	-0.2	0.84
880	PPIL4	ENSG00000131013	113	0.93	FALSE	21	23	1.3	0.2	1.5	0.13	-0.63	0.53	0.084	0.93	0.61	0.54	-1	0.31
881	RPS13	ENSG00000110700	113	3.7	FALSE	1500	420	0.25	0.81	-0.098	0.92	0.45	0.65	1.6	0.12	1.1	0.27	1	0.31
882	GALNT10	ENSG00000164574	113	1.3	FALSE	13	10	-0.32	0.75	-1.2	0.24	0.47	0.64	2.5	0.013	1.7	0.091	0.76	0.45
883	ATP11A	ENSG00000068650	113	3.1	FALSE	23	7.4	1	0.32	-1.9	0.054	-0.42	0.67	3.5	0.00061	1.8	0.075	0.55	0.58
884	STOM	ENSG00000148175	113	1.5	FALSE	160	100	1.2	0.22	-1.5	0.13	-0.49	0.63	1.9	0.055	0.89	0.37	-0.12	0.9
885	MAOB	ENSG00000069535	113	0.0042	FALSE	0.59	140	-0.87	0.39	-0.23	0.82	-1.2	0.24	1.5	0.13	1.1	0.26	-0.72	0.47
886	GNS	ENSG00000135677	113	2.9	FALSE	61	21	0.66	0.51	-0.37	0.71	-0.65	0.52	1.2	0.22	-1.2	0.22	-0.61	0.54
887	MINK1	ENSG00000141503	113	0.24	FALSE	21	89	1.1	0.28	-3.2	0.0015	0.16	0.87	3.1	0.0022	1.8	0.071	0.62	0.54
888	RELL1	ENSG00000181826	113	1.9	FALSE	15	8.2	0.62	0.54	-2.3	0.021	-0.39	0.7	2.4	0.016	1.2	0.25	0.78	0.43
889	NRP1	ENSG00000099250	113	2.7	FALSE	40	15	0.2	0.84	1.8	0.073	-3.7	0.00024	-1	0.3	-2.4	0.019	-3.1	0.0019
890	WWTR1	ENSG00000018408	113	0.11	FALSE	1.7	16	2	0.047	-3	0.0027	1.4	0.15	4.1	5.4e-05	3.4	0.00083	1.5	0.13
891	RPS7	ENSG00000171863	113	0.76	FALSE	450	590	1.1	0.27	0.33	0.74	0.79	0.43	1.3	0.18	1.2	0.24	0.29	0.77
892	RNF19A	ENSG00000034677	113	0.55	FALSE	21	37	-0.15	0.88	-0.98	0.33	-0.76	0.45	1.5	0.13	0.94	0.35	0.5	0.62
893	FLT1	ENSG00000102755	113	0.12	FALSE	2.7	23	0.68	0.5	-2.4	0.017	0.19	0.85	3	0.0033	2.3	0.024	0.5	0.62
894	TAP2	ENSG00000204267	113	0.93	FALSE	11	11	0.25	0.8	0.18	0.85	-1.4	0.15	0.26	0.79	-0.9	0.37	-1.5	0.13
895	NRP2	ENSG00000118257	113	3.8	FALSE	29	7.6	0.32	0.75	1.1	0.28	-0.61	0.54	0.69	0.49	0.1	0.92	-0.99	0.32
896	HEYL	ENSG00000163909	113	0.091	FALSE	0.31	3.4	0.67	0.51	-0.69	0.49	-0.65	0.52	0.85	0.4	-0.097	0.92	-0.017	0.99
897	WDR45B	ENSG00000141580	113	0.83	FALSE	58	69	0.19	0.85	-3.1	0.0023	0.72	0.47	2.7	0.0066	3.1	0.0021	2.1	0.034
898	TM9SF1	ENSG00000100926	113	1.9	FALSE	27	15	0.53	0.6	-2.3	0.019	2.1	0.035	4	8.4e-05	3.4	0.00071	1.7	0.089
899	FGFR1	ENSG00000077782	113	0.35	FALSE	12	34	1.1	0.29	-2.3	0.021	-0.34	0.74	2.6	0.0093	1.5	0.15	-0.92	0.36
900	NAGA	ENSG00000198951	113	21	TRUE	120	5.6	0.23	0.82	-1.3	0.2	-0.71	0.48	1.1	0.29	-0.37	0.71	-0.45	0.65
901	SNRPG	ENSG00000143977	113	1.5	FALSE	120	78	0.41	0.68	-0.3	0.76	-0.16	0.87	0.59	0.55	0.83	0.41	-0.14	0.89
902	PTPN9	ENSG00000169410	113	0.29	FALSE	5.8	20	-0.073	0.94	-1.2	0.22	-0.94	0.35	-0.34	0.74	-1.2	0.23	-0.39	0.69
903	TMEM43	ENSG00000170876	113	1.3	FALSE	20	16	0.81	0.42	-1.6	0.11	-0.39	0.69	2.4	0.016	1.7	0.085	1	0.31
904	SLC35F5	ENSG00000115084	113	2.3	FALSE	27	11	0.32	0.75	0.82	0.41	-0.89	0.37	1.8	0.07	0.047	0.96	-0.9	0.37
905	SERP1	ENSG00000120742	113	1	FALSE	100	99	-0.77	0.44	1.4	0.17	-2.8	0.0053	-0.37	0.71	-1.6	0.11	-2.1	0.033
906	MCM3	ENSG00000112118	113	1.1	FALSE	16	14	0.91	0.37	-2	0.041	0.76	0.45	2	0.05	1.3	0.21	1.6	0.11
907	YBX1	ENSG00000065978	113	0.18	FALSE	35	190	-0.036	0.97	-3	0.0027	1.1	0.27	3	0.0028	2.8	0.0047	1.1	0.28
908	RNF144B	ENSG00000137393	113	4.2	TRUE	28	6.7	1.1	0.26	-0.85	0.4	0.28	0.78	1.4	0.17	0.62	0.54	0.44	0.66
909	IRF2	ENSG00000168310	113	2.9	FALSE	44	15	-0.066	0.95	-3.1	0.0019	0.52	0.6	2.6	0.0093	2.5	0.012	0.48	0.63
910	CTNNA1	ENSG00000044115	113	0.49	FALSE	73	150	-0.11	0.91	-2.6	0.0095	-0.15	0.88	3.2	0.0016	1.4	0.17	0.9	0.37
911	DERA	ENSG00000023697	113	1.4	FALSE	22	16	0.7	0.49	-1.6	0.11	-0.22	0.83	2.3	0.023	0.93	0.35	0.63	0.53
912	BHMT2	ENSG00000132840	113	0.11	FALSE	0.48	4.2	0.77	0.44	-0.0086	0.99	0.41	0.68	2.4	0.018	1.8	0.081	0.35	0.72
913	MYL12A	ENSG00000101608	113	3.1	FALSE	200	63	1.2	0.23	-1.9	0.064	0.37	0.71	2.3	0.022	1.9	0.064	0.24	0.81
914	IGFBP7	ENSG00000163453	113	0.025	FALSE	5.2	210	0.94	0.35	0.47	0.64	-1.7	0.096	1.3	0.2	-0.025	0.98	-1.9	0.064
915	TGFBR2	ENSG00000163513	113	2.4	FALSE	24	9.9	1	0.3	-1.7	0.093	0.41	0.68	2.8	0.0046	1.6	0.11	0.87	0.38
916	TRA2A	ENSG00000164548	113	0.76	FALSE	74	97	1.1	0.28	0.2	0.84	-0.6	0.55	2	0.047	2.2	0.03	-0.36	0.72
917	OGFRL1	ENSG00000119900	113	0.93	FALSE	21	22	-1.8	0.073	-1.4	0.16	-0.19	0.85	2.8	0.0057	2.3	0.022	-0.45	0.66
918	PACSIN2	ENSG00000100266	113	0.64	FALSE	27	42	0.52	0.6	-3.5	0.00044	3	0.003	4.2	2.6e-05	3.9	0.00012	3.1	0.0022
919	KDELR2	ENSG00000136240	113	2.3	FALSE	77	34	1.3	0.2	0.2	0.84	-0.87	0.38	0.76	0.45	-0.42	0.67	-0.67	0.51
920	FGF2	ENSG00000138685	113	0.0039	FALSE	0.058	15	1.2	0.22	-0.74	0.46	-0.5	0.62	1.4	0.16	0.38	0.7	-0.7	0.49
921	RNH1	ENSG00000023191	113	1.3	FALSE	61	49	0.81	0.42	-0.31	0.75	-1.4	0.17	1.4	0.18	-0.59	0.56	-1.5	0.13
922	MECOM	ENSG00000085276	113	0.12	FALSE	1.4	12	3	0.0039	-0.6	0.55	0.96	0.34	2.6	0.011	2	0.041	0.93	0.35
923	CSRP2	ENSG00000175183	113	0.0062	FALSE	0.2	32	1.5	0.13	0.27	0.79	0.15	0.88	2.4	0.015	1.4	0.16	-0.12	0.9
924	RNF114	ENSG00000124226	113	1.3	FALSE	44	34	-0.033	0.97	-2	0.05	0.88	0.38	3.2	0.0017	3.2	0.0013	1.1	0.26
925	PPIC	ENSG00000168938	113	0.22	FALSE	1.1	5	0.88	0.38	-1.5	0.14	0.8	0.43	2.5	0.012	1.8	0.066	1	0.31
926	CDC42SE1	ENSG00000197622	113	4	TRUE	140	35	-0.53	0.6	-0.37	0.71	-1.5	0.13	1.6	0.12	-0.067	0.95	-1.3	0.21
927	LCA5	ENSG00000135338	113	0.081	FALSE	0.64	7.9	0.5	0.62	-3.2	0.0015	2.4	0.016	3.4	0.00067	3.9	0.00012	2.5	0.013
928	SYNM	ENSG00000182253	113	0.0039	FALSE	0.17	45	0.52	0.6	-2.8	0.0052	3.1	0.002	4.4	1.1e-05	4.7	3.2e-06	2.7	0.0082
929	S1PR3	ENSG00000213694	113	0.056	FALSE	0.23	4.1	1.1	0.25	-2.6	0.0089	0.43	0.66	2.8	0.0047	2.8	0.0058	0.74	0.46
930	VIM	ENSG00000026025	113	0.068	FALSE	21	320	0.036	0.97	-2.9	0.0043	0.78	0.44	3.5	0.00047	2.7	0.0071	1.5	0.15
931	SQSTM1	ENSG00000161011	113	0.4	FALSE	76	190	-1	0.3	-0.077	0.94	-0.53	0.59	2.5	0.012	0.74	0.46	0.32	0.75
932	GYG1	ENSG00000163754	113	0.77	FALSE	31	41	-0.53	0.6	-0.53	0.6	-0.84	0.4	0.26	0.8	0.065	0.95	0.45	0.65
933	TMEM50A	ENSG00000183726	113	1.1	FALSE	62	55	0.84	0.4	-0.54	0.59	-0.44	0.66	1.9	0.058	1.5	0.15	0.1	0.92
934	DCN	ENSG00000011465	113	0.024	FALSE	1.4	59	-0.34	0.74	-1.6	0.11	0.22	0.83	2.6	0.009	1.7	0.088	0.76	0.45
935	CD59	ENSG00000085063	113	0.26	FALSE	66	250	1.2	0.24	-3.2	0.0017	0.81	0.42	2.6	0.01	1.9	0.064	1.3	0.21
936	BCCIP	ENSG00000107949	113	0.72	FALSE	32	45	-0.93	0.36	1.5	0.12	-1.5	0.15	-1.2	0.24	-0.58	0.56	-1.1	0.29
937	MGP	ENSG00000111341	113	0.04	FALSE	0.55	14	0.28	0.78	0.14	0.89	-0.16	0.87	0.34	0.73	0.18	0.86	-1.3	0.19
938	PALLD	ENSG00000129116	113	0.14	FALSE	6.4	47	0.43	0.67	-1	0.31	0.19	0.85	2.4	0.016	1.6	0.11	0.31	0.75
939	B2M	ENSG00000166710	113	11	TRUE	7800	730	1.5	0.13	-1.5	0.13	0.33	0.74	2.2	0.029	1.3	0.18	0.53	0.6
940	RPL30	ENSG00000156482	113	1.1	FALSE	1100	940	0.79	0.43	-0.91	0.36	0.39	0.7	1.4	0.17	1.5	0.15	0.59	0.55
941	ELOVL5	ENSG00000012660	113	0.84	FALSE	44	53	-0.22	0.82	-2	0.048	-0.89	0.37	1.9	0.062	0.77	0.44	0.17	0.86
942	LMAN1	ENSG00000074695	113	1.2	FALSE	18	15	-0.24	0.81	0.37	0.71	-0.61	0.55	2.2	0.031	0.92	0.36	-0.43	0.67
943	PPFIA1	ENSG00000131626	113	0.73	FALSE	26	36	-0.87	0.38	-2.8	0.0056	1.3	0.18	3	0.0031	2.8	0.0053	0.93	0.35
944	AIDA	ENSG00000186063	113	0.58	FALSE	34	59	-1.3	0.19	0.21	0.83	-0.15	0.88	1	0.31	0.76	0.45	-0.29	0.77
945	MED30	ENSG00000164758	113	0.7	FALSE	14	19	1.5	0.15	1.2	0.23	-2.1	0.035	-0.89	0.37	-2.1	0.034	-1.5	0.13
946	TRAM1	ENSG00000067167	113	1.7	FALSE	52	30	0.92	0.36	-2.1	0.033	1.3	0.2	2.9	0.0038	2.7	0.0076	1.3	0.19
947	FZD4	ENSG00000174804	113	0.17	FALSE	0.9	5.2	3.2	0.0018	0.78	0.44	-1.7	0.084	0.079	0.94	-0.69	0.49	-2.2	0.031
948	MAPK4	ENSG00000141639	113	0.045	FALSE	2.6	59	0.017	0.99	-2	0.045	1.3	0.19	2.5	0.014	1.9	0.055	1.6	0.11
949	PROS1	ENSG00000184500	113	2.1	FALSE	16	7.6	1	0.3	-0.14	0.89	-1.4	0.16	-0.15	0.88	-1.1	0.26	0.077	0.94
950	SSR3	ENSG00000114850	113	3.5	FALSE	180	51	-0.94	0.35	2.9	0.0045	-2.3	0.022	0.56	0.57	-0.94	0.35	-1.5	0.12
951	ABCB7	ENSG00000131269	113	1.5	FALSE	23	15	-1.1	0.29	-1.1	0.27	-1.3	0.21	0.68	0.5	-0.15	0.88	-0.43	0.67
952	RPS23	ENSG00000186468	113	1.8	FALSE	1800	1000	0.43	0.67	-1.2	0.21	1.1	0.28	2.4	0.019	1.9	0.059	1.2	0.24
953	SFT2D1	ENSG00000198818	113	1.8	FALSE	82	45	0.58	0.56	-1.3	0.18	0.44	0.66	2.2	0.025	1.8	0.075	0.94	0.35
954	ABHD3	ENSG00000158201	113	6.4	TRUE	76	12	0.066	0.95	0.64	0.52	-1.2	0.23	1.6	0.11	-0.2	0.84	-1.5	0.13
955	RHOB	ENSG00000143878	113	0.11	FALSE	21	190	1.2	0.23	-2.2	0.029	-0.41	0.68	2.8	0.0048	1.4	0.17	0.096	0.92
956	OST4	ENSG00000228474	113	1.6	FALSE	250	160	-0.43	0.67	0.58	0.56	-0.99	0.32	-0.12	0.91	-0.024	0.98	-1	0.31
957	CD164	ENSG00000135535	113	2.9	FALSE	160	54	-1.2	0.24	-0.16	0.87	-0.34	0.73	1.4	0.16	0.98	0.33	-0.33	0.74
958	MEGF11	ENSG00000157890	113	0.71	FALSE	3.9	5.5	-1.6	0.11	0.54	0.59	-0.98	0.33	-0.11	0.91	-1.1	0.26	-1	0.3
959	FUNDC2	ENSG00000165775	113	0.31	FALSE	40	130	-0.5	0.62	-1.2	0.22	0.69	0.49	0.4	0.69	-0.2	0.85	1.6	0.12
960	STT3A	ENSG00000134910	113	3.3	FALSE	78	23	-0.94	0.35	0.0075	0.99	-1.4	0.15	0.16	0.88	-0.56	0.58	-0.6	0.55
961	TGFBR3	ENSG00000069702	113	0.11	FALSE	1	9.4	0.74	0.46	-2.4	0.016	0.4	0.69	2.1	0.04	2.2	0.028	0.59	0.56
962	HIPK3	ENSG00000110422	113	0.88	FALSE	19	21	-0.27	0.79	-2	0.046	0.62	0.54	2.4	0.015	1.5	0.14	1.3	0.19
963	NAA38	ENSG00000128534	113	3	FALSE	37	12	-1.3	0.19	0.75	0.45	-0.086	0.93	1.1	0.27	-0.37	0.71	0.14	0.89
964	CHPT1	ENSG00000111666	113	0.19	FALSE	16	83	0.37	0.71	-2.1	0.037	1.1	0.28	2.5	0.012	1.8	0.069	1.7	0.092
965	PAPSS2	ENSG00000198682	113	0.15	FALSE	1.1	7.3	1.6	0.11	-2.9	0.0034	1.7	0.088	2.4	0.016	1.9	0.064	2.4	0.016
966	PRSS23	ENSG00000150687	113	0.13	FALSE	2	15	0.27	0.79	-1.1	0.28	-0.0061	1	2.6	0.0089	1.5	0.13	0.78	0.44
967	CYSTM1	ENSG00000120306	113	0.11	FALSE	11	96	-1.3	0.18	-2.6	0.0096	0.74	0.46	1.4	0.15	1.7	0.099	-0.17	0.86
968	KHNYN	ENSG00000100441	113	0.57	FALSE	5.8	10	1.3	0.19	-2.9	0.0036	0.28	0.78	3.4	0.00083	2.1	0.034	0.1	0.92
969	CNN3	ENSG00000117519	113	0.019	FALSE	2.5	130	0.62	0.53	-0.86	0.39	-1.4	0.17	1.6	0.11	0.54	0.59	-0.61	0.54
970	ZNF790	ENSG00000197863	113	0.8	FALSE	5.4	6.7	-0.19	0.85	-0.65	0.51	-1.1	0.26	-0.1	0.92	0.13	0.9	-1.4	0.17
971	CALR	ENSG00000179218	113	1.5	FALSE	320	210	-0.43	0.67	0.94	0.35	-2.2	0.03	0.15	0.88	-0.81	0.42	-2.1	0.04
972	GPNMB	ENSG00000136235	113	2.7	FALSE	69	26	0.25	0.8	-1.3	0.18	0.17	0.86	1.1	0.27	0.93	0.35	-0.92	0.36
973	CUL4A	ENSG00000139842	113	1.1	FALSE	26	24	-2	0.049	-1.8	0.07	-0.26	0.8	2.6	0.0086	1.6	0.12	0.96	0.34
974	WDR1	ENSG00000071127	113	1.2	FALSE	48	39	-0.062	0.95	-1.2	0.24	-0.44	0.66	2.1	0.038	1.1	0.27	0.29	0.77
975	FNTA	ENSG00000168522	113	0.43	FALSE	25	58	0.8	0.42	-0.91	0.36	-0.018	0.99	1.6	0.11	1.6	0.11	0.8	0.42
976	LEF1	ENSG00000138795	113	0.12	FALSE	2.1	18	2.7	0.0087	-0.79	0.43	0.9	0.37	2	0.041	2.5	0.012	0.19	0.85
977	ARHGAP29	ENSG00000137962	113	0.054	FALSE	0.87	16	1.5	0.13	-2.5	0.012	1.3	0.19	2.5	0.014	2.1	0.035	1.8	0.068
978	NEK6	ENSG00000119408	113	2.1	FALSE	42	21	-0.27	0.79	-0.34	0.73	-0.093	0.93	2	0.045	0.72	0.47	0.21	0.83
979	FKBP15	ENSG00000119321	113	3.8	FALSE	67	18	-2	0.048	-0.45	0.66	-2	0.044	0.11	0.91	-0.64	0.52	-1.3	0.18
980	GTF3C6	ENSG00000155115	113	0.47	FALSE	34	72	0.55	0.59	-1.7	0.092	0.79	0.43	1	0.3	1.5	0.14	0.85	0.39
981	ZMYM6NB	ENSG00000243749	113	14	TRUE	88	6.5	2.6	0.01	-0.0047	1	-0.26	0.8	2	0.045	0.84	0.4	0.23	0.82
982	KAL1	ENSG00000011201	113	1	FALSE	7.3	7.1	-0.85	0.4	-0.33	0.74	-1.9	0.058	1.5	0.14	0.59	0.56	-1.5	0.14
983	SORBS1	ENSG00000095637	113	0.0098	FALSE	1.2	120	-0.22	0.83	-0.95	0.34	-0.48	0.63	2	0.05	1.2	0.22	-0.033	0.97
984	ACOT9	ENSG00000123130	113	1.7	FALSE	36	21	0.92	0.36	-0.44	0.66	-0.6	0.55	0.95	0.34	-0.22	0.82	-0.26	0.79
985	SEC13	ENSG00000157020	113	1.1	FALSE	72	65	-1.4	0.17	-1.4	0.16	-0.7	0.48	0.46	0.65	0.21	0.83	0.63	0.53
986	ITGA6	ENSG00000091409	113	0.68	FALSE	12	18	0.36	0.72	-0.7	0.49	-0.088	0.93	2.8	0.0058	1.6	0.1	0.18	0.86
987	ARHGEF10	ENSG00000104728	113	0.24	FALSE	6	25	0.79	0.43	-1.1	0.29	0.23	0.82	3.4	0.00064	2.8	0.0056	0.072	0.94
988	CFLAR	ENSG00000003402	113	3.5	FALSE	110	31	1.8	0.074	-0.61	0.55	-0.9	0.37	1.9	0.058	0.39	0.7	-1.7	0.095
989	CCNK	ENSG00000090061	113	2.2	FALSE	26	12	-0.73	0.47	-1.7	0.094	-0.71	0.48	1.2	0.22	1.8	0.067	0.39	0.7
990	ZNF274	ENSG00000171606	113	1.6	FALSE	11	6.8	0.26	0.79	-0.093	0.93	-2.6	0.0087	0.11	0.91	-0.8	0.42	-1.8	0.071
991	SH3GLB1	ENSG00000097033	113	0.94	FALSE	39	42	0.23	0.82	-1.2	0.23	-0.16	0.87	2.7	0.0078	1.8	0.07	0.71	0.48
992	CLU	ENSG00000120885	113	0.0051	FALSE	26	5100	-0.23	0.82	-3.3	0.00093	0.28	0.78	2.5	0.014	1.4	0.16	1.1	0.26
993	GALNT15	ENSG00000131386	113	0.034	FALSE	0.6	18	1.2	0.23	-1	0.3	0.15	0.88	2.9	0.0039	1.5	0.13	0.93	0.35
994	DTNA	ENSG00000134769	113	0.051	FALSE	31	620	1.6	0.11	-3.7	0.00023	2.5	0.013	3.8	0.00018	3.2	0.0016	2.2	0.029
995	MPZL1	ENSG00000197965	113	3.5	FALSE	93	27	-0.097	0.92	-0.67	0.51	-0.3	0.76	1.4	0.15	0.53	0.59	-0.0059	1
996	ZFP36L1	ENSG00000185650	113	41	TRUE	2000	49	1.7	0.087	-3.5	0.00048	1.5	0.13	3.5	0.00048	3	0.0028	1.1	0.25
997	PSME1	ENSG00000092010	113	4.6	TRUE	240	53	1.1	0.27	-1.1	0.27	-0.19	0.85	0.93	0.35	0.68	0.5	-0.02	0.98
998	HIF1A	ENSG00000100644	113	3.3	FALSE	160	49	-0.41	0.68	-1.1	0.28	-1.7	0.096	0.66	0.51	-0.43	0.67	-0.66	0.51
999	ATL3	ENSG00000184743	113	0.83	FALSE	7.7	9.3	-0.0038	1	-0.93	0.35	0.12	0.9	3.1	0.0023	1.7	0.09	0.26	0.79
1000	ENTPD1	ENSG00000138185	113	24	TRUE	160	6.9	1.1	0.29	-1.4	0.15	0.84	0.4	2.2	0.029	1.9	0.053	0.61	0.54
1001	H3F3B	ENSG00000132475	113	1.8	FALSE	520	280	-0.11	0.92	0.98	0.33	-2.8	0.0059	0.76	0.45	-1.7	0.098	-1.7	0.086
1002	KPNB1	ENSG00000108424	113	0.78	FALSE	56	71	-1.1	0.29	0.64	0.52	-1.3	0.2	1.2	0.25	-0.37	0.71	-0.99	0.32
1003	TPT1	ENSG00000133112	113	2.4	FALSE	2900	1200	-0.61	0.54	-0.91	0.36	0.55	0.58	2.1	0.039	2.2	0.027	1.3	0.18
1004	TGFB2	ENSG00000092969	113	0.087	FALSE	1.6	19	0.72	0.47	-3.2	0.0012	2	0.045	3	0.003	2.5	0.013	2.3	0.023
1005	RPL39	ENSG00000198918	113	2.9	FALSE	1900	650	-0.019	0.98	0.63	0.53	0.39	0.69	0.8	0.42	0.53	0.6	0.38	0.7
1006	CALU	ENSG00000128595	113	1.3	FALSE	30	23	-0.56	0.58	-0.24	0.81	-0.63	0.53	1.9	0.063	1.2	0.21	0.53	0.6
1007	ENO1	ENSG00000074800	113	0.55	FALSE	330	610	0.46	0.65	-3.7	0.00022	0.49	0.62	2.8	0.0054	1.4	0.16	0.99	0.32
1008	SLC31A1	ENSG00000136868	113	1.5	FALSE	16	11	-1.2	0.22	1.7	0.094	-2.8	0.0048	-1.4	0.17	-2.9	0.0042	-2.4	0.019
1009	RIT1	ENSG00000143622	113	2.9	FALSE	25	8.6	-0.48	0.63	-1.8	0.078	0.046	0.96	2	0.042	1.4	0.16	0.37	0.71
1010	KCTD3	ENSG00000136636	113	0.18	FALSE	7.1	39	0.53	0.6	-3.2	0.0017	0.97	0.33	1.7	0.082	1.5	0.13	1.8	0.076
1011	ADORA2B	ENSG00000170425	113	0.095	FALSE	1	11	1	0.32	-1.1	0.29	-0.46	0.65	1	0.31	0.27	0.79	-0.29	0.77
1012	TMED10	ENSG00000170348	113	2	FALSE	140	70	-0.035	0.97	-1.8	0.069	-0.55	0.58	2.8	0.0046	1.3	0.19	0.77	0.44
1013	FAM89A	ENSG00000182118	113	0.4	FALSE	4.6	11	0.87	0.39	-1.7	0.099	1.2	0.24	2.3	0.022	1.9	0.062	1.2	0.22
1014	FOXF1	ENSG00000103241	113	0	FALSE	0	2.7	1.8	0.081	NA	NA	NA	NA	NA	NA	NA	NA	NA	NA
1015	BCL3	ENSG00000069399	5	0.48	FALSE	3.6	7.5	2.3	0.026	-1.7	0.095	1.7	0.081	1.6	0.11	2.1	0.036	0.49	0.62
1016	NFATC4	ENSG00000100968	5	0.012	FALSE	0.4	33	1.7	0.084	-2.7	0.0077	2.3	0.02	1.9	0.058	1.9	0.056	0.79	0.43
1017	AATF	ENSG00000108270	5	0.44	FALSE	27	61	2	0.046	-0.6	0.55	3.1	0.0019	0.84	0.4	2.2	0.028	1.1	0.26
1018	LAMTOR4	ENSG00000188186	5	0.92	FALSE	250	270	0.51	0.61	1.7	0.086	-0.57	0.57	-0.61	0.54	-2	0.048	-1.6	0.11
1019	C1QTNF5	ENSG00000223953	5	0.0014	FALSE	0.015	10	2.5	0.016	-4	6.1e-05	4.4	1.2e-05	4.8	2.4e-06	5.2	3.4e-07	2.8	0.0053
1020	IL27RA	ENSG00000104998	5	2.6	FALSE	9.1	3.5	1.6	0.12	-3.6	0.00032	2.8	0.0062	2.6	0.0085	3.2	0.0016	2.7	0.0081
1021	SHKBP1	ENSG00000160410	5	5.4	TRUE	50	9.1	3.3	0.0015	-2.4	0.019	2.9	0.0044	3.3	0.00091	3.7	0.0002	1.8	0.074
1022	HAPLN3	ENSG00000140511	5	0.12	FALSE	0.39	3.2	1.6	0.12	0.57	0.57	-0.74	0.46	-0.35	0.73	-1.7	0.085	-0.75	0.45
1023	ASUN	ENSG00000064102	5	0.61	FALSE	11	18	0.4	0.69	-3	0.0029	3.4	0.00073	2.7	0.007	4.1	4.3e-05	3.2	0.0015
1024	BCL10	ENSG00000142867	5	1.8	FALSE	9.3	5.1	3.1	0.0023	-1	0.31	1.8	0.078	2.1	0.04	2.2	0.029	0.84	0.4
1025	SPSB1	ENSG00000171621	5	0.23	FALSE	1.4	5.8	0.52	0.6	-2.7	0.0079	2.1	0.039	3.1	0.0019	3.5	0.00044	2.4	0.017
1026	TRAF3IP2	ENSG00000056972	5	0.24	FALSE	5.8	24	2.5	0.014	-2.3	0.023	2.8	0.0053	2.7	0.0064	3.1	0.0019	2.2	0.032
1027	WAS	ENSG00000015285	5	4	FALSE	19	4.7	0.47	0.64	-0.84	0.4	-0.7	0.48	0.69	0.49	0.65	0.52	-1.6	0.1
1028	ENKD1	ENSG00000124074	5	0.39	FALSE	4.7	12	2.4	0.019	-0.081	0.94	1.7	0.094	0.19	0.85	0.52	0.6	-0.084	0.93
1029	MAFK	ENSG00000198517	5	0.031	FALSE	0.61	20	0.84	0.4	-2.5	0.012	0.7	0.49	0.16	0.87	0.73	0.47	-0.41	0.68
1030	RNASET2	ENSG00000026297	5	17	TRUE	1200	73	2.5	0.014	-1.8	0.069	0.76	0.45	2.6	0.0091	2	0.042	-1	0.31
1031	GCK	ENSG00000106633	5	0.066	FALSE	0.58	8.7	-0.15	0.88	-1.7	0.082	1.7	0.09	0.84	0.4	2.3	0.02	0.56	0.58
1032	SLC25A39	ENSG00000013306	5	1.5	FALSE	86	57	2.2	0.03	-1.7	0.092	1.9	0.052	2.7	0.0063	3.1	0.0023	0.62	0.54
1033	MAP3K3	ENSG00000198909	5	0.87	FALSE	22	25	3	0.0038	-4.1	5.9e-05	1.9	0.052	3.6	0.00031	3.6	0.0004	1.1	0.27
1034	MUC1	ENSG00000185499	5	0.12	FALSE	0.54	4.6	2.4	0.016	-4.2	2.9e-05	4	7.3e-05	3.6	0.00032	4.4	1.3e-05	2.3	0.021
1035	ARHGAP22	ENSG00000128805	5	4.2	TRUE	110	26	2.5	0.015	-1	0.31	2.4	0.017	2.1	0.04	2	0.047	0.52	0.61
1036	SRRM2	ENSG00000167978	5	0.76	FALSE	280	370	1.8	0.074	-3.6	0.0004	2.4	0.018	2.5	0.011	3.8	0.00013	1.4	0.17
1037	S100A6	ENSG00000197956	5	0.051	FALSE	14	280	2.1	0.042	-5.2	2.6e-07	3.1	0.0018	2.9	0.0037	4.4	1.1e-05	1.8	0.071
1038	SERF2	ENSG00000140264	5	0.59	FALSE	590	1000	2.2	0.027	-1.4	0.17	2.2	0.029	1.5	0.13	1.9	0.062	-0.056	0.96
1039	PHC2	ENSG00000134686	5	0.51	FALSE	48	93	1.7	0.1	-2.3	0.025	1.8	0.071	2.9	0.0037	2.8	0.0056	1.7	0.096
1040	SMG6	ENSG00000070366	5	0.2	FALSE	11	55	2.4	0.016	-2.2	0.03	2.6	0.0097	1.4	0.16	2.8	0.005	1.9	0.056
1041	PRAM1	ENSG00000133246	5	32	TRUE	96	3	2.2	0.027	-1.6	0.11	1.7	0.088	2.8	0.0057	2.3	0.023	-0.038	0.97
1042	SLC35F6	ENSG00000213699	5	3.2	FALSE	53	16	-0.22	0.82	1.5	0.14	0.1	0.92	0.086	0.93	-0.95	0.34	-0.1	0.92
1043	CSF2RA	ENSG00000198223	5	73	TRUE	320	4.3	1.9	0.055	-0.73	0.47	0.34	0.73	0.97	0.33	0.29	0.77	0.19	0.85
1044	EHBP1L1	ENSG00000173442	5	1.6	FALSE	23	14	2	0.046	-0.42	0.68	0.67	0.51	1.5	0.13	0.59	0.56	-0.47	0.64
1045	RHBDF1	ENSG00000007384	5	0.041	FALSE	0.34	8.4	1.6	0.12	-2.3	0.024	1.7	0.095	1.6	0.1	2.4	0.017	0.0077	0.99
1046	TMEM41A	ENSG00000163900	5	1.4	FALSE	21	16	1.7	0.094	-0.65	0.52	1.5	0.15	0.95	0.34	1.4	0.16	1.3	0.19
1047	C9orf78	ENSG00000136819	5	0.51	FALSE	43	83	1.3	0.19	-1.3	0.2	2.8	0.0047	1.1	0.27	2.7	0.0082	1.8	0.075
1048	UAP1L1	ENSG00000197355	5	0.65	FALSE	5.3	8.2	0.97	0.33	-0.89	0.38	1.3	0.21	1.8	0.079	1.7	0.089	0.41	0.69
1049	STX4	ENSG00000103496	5	1	FALSE	58	56	0.79	0.43	-2.7	0.0075	2.8	0.0053	2.9	0.0045	3.7	0.00023	1.5	0.13
1050	TYMP	ENSG00000025708	5	13	TRUE	99	7.9	1.3	0.21	0.59	0.55	-1.1	0.29	-0.22	0.83	-0.92	0.36	-1.7	0.099
1051	TSPAN33	ENSG00000158457	5	0.5	FALSE	14	28	0.37	0.71	0.16	0.87	0.31	0.76	0.85	0.4	1	0.32	-0.54	0.59
1052	CAPS	ENSG00000105519	5	0.6	FALSE	13	22	2.4	0.019	-2.4	0.018	2.7	0.0077	2.8	0.0048	3.4	0.00077	1.3	0.18
1053	RBM38	ENSG00000132819	5	0.57	FALSE	6.6	12	1.5	0.13	-3.3	0.0012	3.3	0.00097	4.2	3.4e-05	4.8	1.9e-06	2	0.049
1054	RRNAD1	ENSG00000143303	5	0.98	FALSE	27	28	4	0.00011	-2.9	0.0034	3.2	0.0014	2.7	0.0069	3.3	0.0011	0.97	0.33
1055	FYB	ENSG00000082074	5	16	TRUE	260	16	2.1	0.034	-0.21	0.83	0.31	0.75	1.3	0.2	1	0.31	-0.82	0.41
1056	ZNF394	ENSG00000160908	5	2.1	FALSE	26	13	2.4	0.017	-1.3	0.19	1	0.3	2	0.05	1.2	0.23	0.22	0.83
1057	FAM53B	ENSG00000189319	5	0.36	FALSE	8.6	23	2.1	0.037	-2.5	0.013	1.6	0.12	3.5	0.00046	3.6	0.00034	1.1	0.29
1058	NXT1	ENSG00000132661	5	2.6	FALSE	24	9.4	1.9	0.063	-1.6	0.12	1.5	0.13	2.1	0.034	1.3	0.2	0.22	0.82
1059	PIAS4	ENSG00000105229	5	0.47	FALSE	7.8	16	3.4	0.00087	-2.3	0.024	2.5	0.012	2.5	0.014	3.5	0.0005	1	0.32
1060	BCL7C	ENSG00000099385	5	0.081	FALSE	2.2	27	0.87	0.39	-2.1	0.033	2.3	0.021	1.4	0.16	1.9	0.057	0.71	0.48
1061	MDFI	ENSG00000112559	5	0.0016	FALSE	0.0042	2.6	2.1	0.039	-0.59	0.56	0.00043	1	0.77	0.44	0.23	0.82	-0.23	0.82
1062	FAM229A	ENSG00000225828	5	0.37	FALSE	3.7	9.9	2.7	0.0077	-0.84	0.4	2.5	0.012	0.97	0.33	1.8	0.078	0.63	0.53
1063	WDR45	ENSG00000196998	5	1.1	FALSE	74	65	0.98	0.33	-2	0.043	3.1	0.0021	1.1	0.29	2.6	0.01	1.9	0.056
1064	VASP	ENSG00000125753	5	1.9	FALSE	24	12	3.1	0.0029	-4.2	2.6e-05	3.4	0.00071	3.5	0.00045	4	6.8e-05	1.5	0.12
1065	POLA2	ENSG00000014138	5	3.4	FALSE	23	6.8	-0.18	0.86	-2.6	0.011	1.3	0.2	1.3	0.2	1.1	0.25	0.79	0.43
1066	CDC42EP2	ENSG00000149798	5	0.13	FALSE	1.3	10	3	0.0039	-2.4	0.019	1.6	0.11	2.6	0.011	2.6	0.009	0.7	0.49
1067	SLC38A10	ENSG00000157637	5	3.3	FALSE	89	27	1.5	0.13	0.73	0.47	0.54	0.59	1.9	0.061	1.1	0.29	-1.2	0.22
1068	TMEM115	ENSG00000126062	5	0.87	FALSE	18	21	2.2	0.027	-2.1	0.032	3.8	0.00014	2.5	0.014	2.5	0.011	3.2	0.0013
1069	HAMP	ENSG00000105697	5	15	TRUE	540	35	0.95	0.35	-0.56	0.57	-0.96	0.34	-0.028	0.98	-0.52	0.6	-1.3	0.2
1070	CRTC2	ENSG00000160741	5	2	FALSE	55	27	1.8	0.074	-2.1	0.036	1.6	0.12	1.6	0.1	2.3	0.02	0.25	0.8
1071	NKX6-2	ENSG00000148826	5	0.0021	FALSE	0.028	14	2.5	0.016	-3.1	0.0021	2.5	0.013	3.8	0.00017	3.8	0.00018	2.1	0.039
1072	SLC15A3	ENSG00000110446	5	4.8	TRUE	51	11	3.3	0.0013	-1.1	0.27	1.8	0.072	1.4	0.16	1.7	0.081	-0.31	0.76
1073	STAC3	ENSG00000185482	5	0.82	FALSE	3.4	4.2	0.87	0.39	1.9	0.052	-0.56	0.58	-0.91	0.36	-1.2	0.23	-1.7	0.095
1074	POP5	ENSG00000167272	5	2.3	FALSE	93	41	-0.79	0.43	2.1	0.038	0.073	0.94	-0.93	0.35	-0.77	0.44	-1.1	0.27
1075	BIN1	ENSG00000136717	5	1.3	FALSE	190	150	2.2	0.03	-0.88	0.38	0.27	0.79	2.7	0.0069	1.8	0.073	-0.017	0.99
1076	MVB12A	ENSG00000141971	5	0.91	FALSE	24	27	2.8	0.0059	-3.5	0.00045	3.3	0.00093	2.1	0.039	2.9	0.0036	1.6	0.11
1077	PHLDB3	ENSG00000176531	5	1.2	FALSE	4.9	4.2	2.2	0.033	-1.9	0.063	1.5	0.12	2.3	0.024	1.9	0.06	1.1	0.28
1078	CHD4	ENSG00000111642	5	0.64	FALSE	54	85	2.8	0.0062	-3.8	0.00019	4.5	1e-05	3.4	0.00086	4.3	2.2e-05	3.2	0.0016
1079	STAB1	ENSG00000010327	5	12	TRUE	210	18	2.2	0.03	-0.37	0.72	0.67	0.5	1.8	0.067	1.5	0.14	-0.54	0.59
1080	C1orf162	ENSG00000143110	5	21	TRUE	270	13	1.3	0.19	-0.88	0.38	0.71	0.48	0.8	0.43	0.87	0.38	-0.71	0.48
1081	POR	ENSG00000127948	5	0.77	FALSE	57	75	2.4	0.018	-0.62	0.54	1.8	0.078	0.91	0.36	0.59	0.56	0.53	0.59
1082	SIGIRR	ENSG00000185187	5	1.1	FALSE	29	27	3.4	0.00098	-0.25	0.8	1.4	0.16	1.3	0.21	0.87	0.39	-0.84	0.4
1083	FRMD8	ENSG00000126391	5	1.2	FALSE	12	10	2.8	0.0066	-1.4	0.15	0.97	0.33	2.8	0.0059	1.9	0.055	0.65	0.52
1084	ST3GAL1	ENSG00000008513	5	3.1	FALSE	41	13	2.4	0.017	-0.48	0.63	0.55	0.58	1.5	0.14	1.4	0.15	-0.066	0.95
1085	EIF4EBP1	ENSG00000187840	5	5	TRUE	60	12	2.5	0.014	-2.4	0.018	2.1	0.034	1.7	0.09	1.8	0.066	0.29	0.77
1086	FAM63B	ENSG00000128923	5	1.1	FALSE	40	38	1.4	0.15	-1.3	0.2	2.2	0.029	2.1	0.033	3	0.0028	0.68	0.5
1087	SLC50A1	ENSG00000169241	5	4.4	TRUE	42	9.7	2	0.052	-0.25	0.8	0.49	0.63	-0.2	0.84	0.33	0.74	-1.5	0.14
1088	CC2D1B	ENSG00000154222	5	0.77	FALSE	15	20	4.3	3.6e-05	-3	0.0029	3.8	0.00018	2	0.051	2.8	0.0057	1.5	0.14
1089	DHRS13	ENSG00000167536	5	0.46	FALSE	4.3	9.4	1.6	0.12	-2.3	0.02	2.3	0.025	-0.24	0.81	0.31	0.75	0.71	0.48
1090	RPS19BP1	ENSG00000187051	5	0.26	FALSE	35	130	1.4	0.15	-0.73	0.46	2.2	0.027	1.6	0.1	1.2	0.25	0.65	0.51
1091	SIPA1	ENSG00000213445	5	8.9	TRUE	130	15	3.8	0.00028	-2.3	0.021	3	0.0024	3.1	0.0019	3.4	0.00066	0.61	0.54
1092	RPLP2	ENSG00000177600	5	2.7	FALSE	1600	590	2.2	0.03	-0.83	0.4	2.8	0.005	1.8	0.066	1.9	0.06	0.67	0.5
1093	LAMA5	ENSG00000130702	5	0.1	FALSE	3.6	35	3	0.0032	-2.2	0.03	2.7	0.0078	2.3	0.025	2.3	0.023	0.45	0.66
1094	HCST	ENSG00000126264	5	23	TRUE	250	11	0.65	0.52	0.82	0.41	-0.98	0.33	0.97	0.33	-0.25	0.8	-2	0.044
1095	GNL3L	ENSG00000130119	5	0.54	FALSE	6.7	12	0.17	0.87	-0.061	0.95	0.24	0.81	1	0.31	0.36	0.72	-0.71	0.48
1096	NOTCH4	ENSG00000204301	5	0.42	FALSE	12	28	3	0.0034	-3.3	0.0011	2.7	0.0073	2.7	0.0077	3	0.003	1.4	0.16
1097	MXD4	ENSG00000123933	5	1	FALSE	31	30	2.7	0.009	-2.7	0.0067	3.1	0.0022	3.3	0.0011	3.9	0.00013	1.4	0.16
1098	C8orf58	ENSG00000241852	5	0.92	FALSE	3.8	4.1	2	0.048	-3.1	0.0019	3.2	0.0015	3.7	0.00024	4.7	2.7e-06	2.3	0.022
1099	C11orf96	ENSG00000187479	5	0.005	FALSE	0.11	23	1.9	0.059	-0.17	0.86	-1.2	0.23	0.055	0.96	-0.12	0.91	-1.7	0.083
1100	PHLDA3	ENSG00000174307	5	0.074	FALSE	3.6	48	2	0.05	-0.62	0.53	1.4	0.16	0.87	0.38	0.89	0.38	-0.2	0.84
1101	TBC1D2B	ENSG00000167202	5	3.4	FALSE	50	15	1.8	0.077	-2.6	0.0093	1.9	0.061	2.7	0.0062	2.8	0.005	0.81	0.42
1102	COL18A1	ENSG00000182871	5	0.32	FALSE	3.1	9.8	2.3	0.027	0.013	0.99	0.46	0.65	1.2	0.23	1.1	0.26	-0.28	0.78
1103	SMPD1	ENSG00000166311	5	0.41	FALSE	14	34	1.6	0.11	-0.24	0.81	2.2	0.031	0.95	0.34	0.095	0.92	1	0.3
1104	RING1	ENSG00000204227	5	0.085	FALSE	5.8	69	1.3	0.21	-1.6	0.11	1.2	0.22	0.83	0.41	1.5	0.13	0.016	0.99
1105	OTOS	ENSG00000178602	5	0.013	FALSE	0.14	11	0.16	0.88	-3.2	0.0016	2.4	0.018	2.1	0.039	2.5	0.011	1.2	0.25
1106	TMEM259	ENSG00000182087	5	0.4	FALSE	24	60	0.29	0.77	-0.58	0.56	0.24	0.81	1.1	0.25	-0.16	0.88	-0.85	0.39
1107	DUSP9	ENSG00000130829	5	0.0082	FALSE	0.017	2.1	0.27	0.79	-0.81	0.42	0.47	0.64	0.29	0.77	0.49	0.62	-0.24	0.81
1108	EVA1B	ENSG00000142694	5	0.52	FALSE	2.6	5	3.3	0.0013	-3.1	0.0019	3.4	0.00084	3.3	0.00095	3.9	9.9e-05	1.8	0.076
1109	FZD9	ENSG00000188763	5	0.039	FALSE	0.1	2.7	0.67	0.5	-4	6e-05	3.4	0.00071	2.1	0.04	3.3	0.00092	2.3	0.021
1110	PSRC1	ENSG00000134222	5	1.7	FALSE	96	55	1.4	0.17	-1.3	0.19	0.026	0.98	0.34	0.74	0.53	0.6	0.95	0.34
1111	PINLYP	ENSG00000234465	5	0.48	FALSE	5.3	11	1.7	0.084	-3.7	0.00026	3.4	0.00068	1.6	0.12	4.1	4.4e-05	1.9	0.058
1112	CDC42EP5	ENSG00000167617	5	0	FALSE	0	3.2	2.2	0.028	NA	NA	NA	NA	NA	NA	NA	NA	NA	NA
1113	ARID5A	ENSG00000196843	5	4.1	TRUE	84	20	2.7	0.0085	-2.2	0.025	0.94	0.35	1.5	0.15	1.7	0.091	0.26	0.79
1114	DNAJC1	ENSG00000136770	5	0.64	FALSE	32	49	1.7	0.093	-0.53	0.6	2	0.042	1.3	0.19	2.1	0.037	0.31	0.76
1115	SYT17	ENSG00000103528	5	0.79	FALSE	28	35	0.92	0.36	-0.76	0.45	1.3	0.18	0.6	0.55	1.7	0.085	0.32	0.75
1116	SCRIB	ENSG00000180900	5	0.22	FALSE	8.7	40	2.9	0.0043	-2.2	0.031	3	0.0026	2.7	0.0071	3.4	0.00079	0.78	0.44
1117	C2orf68	ENSG00000168887	5	4	FALSE	50	13	2.6	0.011	-1.7	0.094	1.8	0.068	1.4	0.18	2.1	0.032	0.015	0.99
1118	TFEB	ENSG00000112561	5	0.8	FALSE	18	23	2.6	0.0094	-3.2	0.0016	3	0.0031	4.4	1.1e-05	4.3	1.9e-05	1.1	0.26
1119	IFRD2	ENSG00000214706	5	2.5	FALSE	53	21	2.5	0.013	-0.63	0.53	2.4	0.016	1.2	0.22	2	0.042	0.63	0.53
1120	ZNF410	ENSG00000119725	5	0.7	FALSE	22	32	3.8	0.00022	-0.47	0.64	2.2	0.026	2.2	0.028	2.5	0.012	0.47	0.64
1121	EIF2B4	ENSG00000115211	5	1.3	FALSE	57	43	2.8	0.0056	-0.94	0.35	1.5	0.12	0.16	0.87	1	0.3	-0.32	0.75
1122	PNPLA2	ENSG00000177666	5	0.44	FALSE	15	35	1.4	0.16	-1.2	0.23	0.46	0.65	1.4	0.17	2.1	0.039	0.83	0.41
1123	NMB	ENSG00000197696	5	0.49	FALSE	2.7	5.4	0.14	0.89	0.062	0.95	1.3	0.19	2.1	0.04	1.4	0.16	0.61	0.54
1124	RASIP1	ENSG00000105538	5	0.099	FALSE	0.79	7.9	2.1	0.036	-1.4	0.17	0.77	0.44	0.19	0.85	0.58	0.56	-0.42	0.68
1125	UIMC1	ENSG00000087206	5	0.93	FALSE	22	23	1	0.32	-5.1	4.3e-07	3	0.0027	1.4	0.17	2.2	0.028	1.4	0.15
1126	HSCB	ENSG00000100209	5	0.98	FALSE	20	21	2.3	0.026	-1	0.3	1.8	0.07	0.84	0.4	0.82	0.41	0.014	0.99
1127	GMPR	ENSG00000137198	5	0.029	FALSE	1.2	39	1.7	0.086	-3.2	0.0013	2.4	0.018	2.4	0.016	3.3	0.001	2	0.048
1128	DPF2	ENSG00000133884	5	0.91	FALSE	42	46	2.1	0.042	-1.5	0.13	1.1	0.26	2.1	0.035	2.5	0.014	-0.17	0.86
1129	HLA-DQB1	ENSG00000179344	5	29	TRUE	290	10	2.2	0.029	0.54	0.59	-0.38	0.7	0.38	0.7	0.38	0.7	-0.39	0.69
1130	INSR	ENSG00000171105	5	0.6	FALSE	11	19	2.4	0.018	-3.4	0.00068	3.6	0.00041	3.3	0.00096	4.7	2.7e-06	2.3	0.022
1131	KIAA1429	ENSG00000164944	5	0.36	FALSE	18	49	2.4	0.019	0.065	0.95	1.1	0.28	0.32	0.75	1.5	0.14	-0.2	0.84
1132	FUZ	ENSG00000010361	5	0.17	FALSE	7	41	2	0.047	-2.2	0.028	1.8	0.067	1.4	0.17	2.2	0.027	1	0.31
1133	XKR8	ENSG00000158156	5	1.3	FALSE	6.3	4.8	2.4	0.019	-3.7	0.00022	4.3	2.3e-05	3.9	9.9e-05	4.5	9e-06	2.5	0.012
1134	TMEM255B	ENSG00000184497	5	4.6	TRUE	17	3.7	1.4	0.16	-2	0.05	2.8	0.0047	2	0.042	2.1	0.036	1.3	0.18
1135	MICALL2	ENSG00000164877	5	0.036	FALSE	1.7	47	1.2	0.24	-1.4	0.17	1.2	0.25	1.6	0.11	1.7	0.086	-0.79	0.43
1136	LRCH4	ENSG00000077454	5	1.7	FALSE	50	30	1.3	0.2	-4.3	2.1e-05	3.4	0.00068	3.4	0.00075	3.3	0.0011	1.8	0.065
1137	MAN2B1	ENSG00000104774	5	7.2	TRUE	170	24	1.8	0.076	-2.2	0.026	2.6	0.01	1.8	0.076	2.9	0.0034	0.53	0.59
1138	IER2	ENSG00000160888	5	3.6	FALSE	75	21	1.2	0.23	-0.91	0.36	-0.21	0.83	0.78	0.44	0.06	0.95	-1	0.32
1139	EIF3B	ENSG00000106263	5	0.37	FALSE	24	66	1.8	0.08	-0.74	0.46	2.9	0.0034	2	0.048	1.7	0.093	1.2	0.23
1140	ZNF710	ENSG00000140548	5	1.9	FALSE	20	11	2.7	0.0072	-1.3	0.19	2.6	0.01	1.5	0.14	2.3	0.022	0.52	0.6
1141	OGG1	ENSG00000114026	5	0.85	FALSE	14	17	0.062	0.95	0.33	0.74	-0.13	0.89	0.57	0.57	1.5	0.14	-0.2	0.84
1142	PROCA1	ENSG00000167525	5	1.3	FALSE	8.6	6.8	1.9	0.064	-2.7	0.0079	1.8	0.072	1	0.31	2.5	0.012	0.11	0.91
1143	GPX1	ENSG00000233276	5	4.2	TRUE	560	130	1.8	0.073	-2.1	0.037	1.9	0.057	1.8	0.073	1.1	0.28	0.9	0.37
1144	SPSB3	ENSG00000162032	5	2.8	FALSE	86	30	2.2	0.031	-2.4	0.015	1.9	0.063	0.7	0.49	0.81	0.42	0.51	0.61
1145	BRI3	ENSG00000164713	5	0.28	FALSE	30	110	2.9	0.0045	-1.5	0.14	3.3	0.0012	3.6	0.00039	3.6	0.00037	1.7	0.084
1146	PLEKHO1	ENSG00000023902	5	0.6	FALSE	43	73	2.8	0.0063	-2.3	0.02	3.2	0.0015	2	0.049	2.8	0.0049	1.7	0.098
1147	HMHA1	ENSG00000180448	5	49	TRUE	160	3.2	2.2	0.027	-1.6	0.12	0.91	0.37	2.7	0.0074	1.3	0.2	-0.84	0.4
1148	STXBP2	ENSG00000076944	5	40	TRUE	110	2.7	2	0.052	-1.6	0.11	1.1	0.28	1.9	0.053	1.7	0.081	-0.7	0.48
1149	ABCD1	ENSG00000101986	5	1.8	FALSE	4.3	2.4	0.42	0.67	-3.4	0.00079	3	0.0029	2.3	0.022	3.1	0.0022	1.7	0.094
1150	FBXW4	ENSG00000107829	5	0.4	FALSE	51	130	1.6	0.12	-2.6	0.0089	3	0.0033	2.7	0.0076	3.3	0.0011	1.6	0.12
1151	EFCAB4A	ENSG00000177685	5	0.58	FALSE	1.1	2	1.4	0.15	-0.93	0.35	0.36	0.72	1.6	0.11	1.6	0.12	-1.2	0.23
1152	NAALADL1	ENSG00000168060	5	2.7	FALSE	7	2.6	3.2	0.0021	-0.14	0.89	0.44	0.66	1	0.3	0.082	0.93	-0.31	0.76
1153	SH3BGRL3	ENSG00000142669	5	2.8	FALSE	240	86	1.7	0.087	-2.2	0.032	2.1	0.034	1	0.3	2.7	0.0074	0.7	0.48
1154	PTDSS2	ENSG00000174915	5	0.19	FALSE	7.3	38	1.2	0.23	-0.36	0.72	0.71	0.48	0.39	0.7	0.21	0.83	-0.73	0.47
1155	MYO7A	ENSG00000137474	5	11	TRUE	37	3.2	0.93	0.35	-0.64	0.52	-0.88	0.38	-0.81	0.42	-0.8	0.42	-1.7	0.096
1156	PTH1R	ENSG00000160801	5	0.067	FALSE	2.7	41	2.4	0.02	-0.93	0.35	2.6	0.0098	1.8	0.079	2.3	0.024	1.3	0.18
1157	PPP2R3B	ENSG00000167393	5	0.4	FALSE	5.6	14	2.5	0.015	-1.5	0.12	2.1	0.037	1.8	0.07	2	0.043	0.43	0.67
1158	CHST12	ENSG00000136213	5	0.17	FALSE	3.2	19	2.3	0.023	-2	0.043	1.8	0.067	0.99	0.32	1.4	0.15	0.72	0.47
1159	FBXL8	ENSG00000135722	5	1.7	FALSE	5.7	3.4	2.3	0.024	-2.3	0.019	2.5	0.014	2	0.042	1.5	0.14	1	0.32
1160	GSDMD	ENSG00000104518	5	5.6	TRUE	64	11	2	0.049	-1.5	0.14	1.9	0.062	2.3	0.02	2	0.044	0.19	0.85
1161	GADD45G	ENSG00000130222	5	0.067	FALSE	1.4	20	1.4	0.17	-1.2	0.24	1.2	0.23	0.98	0.33	1.3	0.21	0.33	0.74
1162	KCNN3	ENSG00000143603	5	0.056	FALSE	0.91	16	0.023	0.98	-2.3	0.02	1.6	0.11	2.5	0.014	4	7.4e-05	0.48	0.63
1163	ADM5	ENSG00000224420	5	0.38	FALSE	0.79	2.1	1.2	0.22	1.7	0.087	0.93	0.35	-0.98	0.33	-0.72	0.47	0.044	0.96
1164	NME2	ENSG00000011052	5	0.021	FALSE	5.4	260	1.1	0.26	-0.97	0.33	2.6	0.01	0.094	0.93	0.97	0.33	1.2	0.23
1165	HILPDA	ENSG00000135245	5	0.61	FALSE	23	37	1.8	0.077	-1.9	0.053	0.5	0.62	1.2	0.24	1.1	0.27	-0.14	0.89
1166	GNLY	ENSG00000115523	5	15	TRUE	96	6.2	0.5	0.62	1.2	0.25	-0.66	0.51	-0.62	0.53	-1.1	0.25	-1.4	0.15
1167	TMEM150A	ENSG00000168890	5	5.6	TRUE	50	9	1.5	0.14	-0.58	0.56	1.1	0.25	1.6	0.12	1.6	0.11	-0.36	0.72
1168	NFKBIB	ENSG00000104825	5	0.13	FALSE	4.6	34	1.3	0.19	-2.5	0.011	2.4	0.017	2	0.051	2.4	0.017	0.72	0.47
1169	ACADVL	ENSG00000072778	5	0.89	FALSE	310	350	4.3	4.4e-05	-2	0.048	2.7	0.0062	2.3	0.022	3	0.0024	0.88	0.38
1170	PLXND1	ENSG00000004399	5	2.2	FALSE	96	44	2.4	0.018	-0.17	0.86	1.7	0.084	1.6	0.11	2.5	0.012	0.34	0.73
1171	TMEM54	ENSG00000121900	5	0.024	FALSE	1.2	52	0.35	0.73	1.8	0.072	-0.52	0.6	-0.099	0.92	0.76	0.45	-0.87	0.38
1172	FLT3LG	ENSG00000090554	5	1.9	FALSE	8.1	4.3	2.6	0.011	-3.7	0.00023	2.8	0.005	2.3	0.024	2.9	0.0042	1.4	0.16
1173	PLEKHF1	ENSG00000166289	5	0.36	FALSE	2.4	6.7	2.7	0.0072	-3.4	0.00069	3.1	0.0022	4.3	2e-05	4.4	1.1e-05	1.4	0.15
1174	TRABD	ENSG00000170638	5	5.9	TRUE	78	13	2.8	0.0059	-4.2	3.7e-05	4.5	7.1e-06	3.3	0.00092	3.4	0.00064	2.8	0.0061
1175	PTPN6	ENSG00000111679	5	37	TRUE	240	6.5	1.1	0.28	-0.69	0.49	0.55	0.58	2.3	0.02	1.5	0.13	-0.021	0.98
1176	GTF2H2	ENSG00000145736	5	1.7	FALSE	23	13	3.2	0.0019	0.37	0.71	1.2	0.24	0.53	0.6	0.87	0.38	-1	0.31
1177	IRF3	ENSG00000126456	5	1.6	FALSE	46	28	3	0.0031	-1.6	0.1	1.9	0.056	1.6	0.1	1.6	0.1	0.015	0.99
1178	CRIP2	ENSG00000182809	5	0.04	FALSE	3.6	91	0.8	0.42	0.78	0.43	0.94	0.35	0.28	0.78	1.8	0.074	0.083	0.93
1179	WDR81	ENSG00000167716	5	2.2	FALSE	20	9.1	1.2	0.23	-2	0.041	3.2	0.0017	2.7	0.008	2.4	0.017	2	0.047
1180	PKN1	ENSG00000123143	5	0.35	FALSE	29	83	2.6	0.011	-2	0.049	2.9	0.0036	2.2	0.028	3.2	0.0014	1.1	0.26
1181	LYAR	ENSG00000145220	5	1.3	FALSE	19	15	1.5	0.14	-0.16	0.87	0.69	0.49	1.5	0.14	2.6	0.0085	-0.071	0.94
1182	ZMAT5	ENSG00000100319	5	0.76	FALSE	23	30	3.2	0.0018	1.3	0.19	0.93	0.35	-0.73	0.47	-0.0004	1	-1.1	0.29
1183	SHISA5	ENSG00000164054	5	0.48	FALSE	54	110	1.2	0.25	0.7	0.48	-0.019	0.98	-1.2	0.23	-0.68	0.5	-0.54	0.59
1184	TMC8	ENSG00000167895	5	25	TRUE	52	2	1.3	0.21	-2.4	0.018	1.9	0.056	2.4	0.018	2.1	0.036	-0.063	0.95
1185	THEMIS2	ENSG00000130775	5	19	TRUE	140	7.4	2.1	0.042	-1.7	0.091	0.73	0.46	1.3	0.21	0.92	0.36	0.56	0.58
1186	STK19	ENSG00000204344	5	0.77	FALSE	23	30	2.5	0.014	-0.6	0.55	1.3	0.19	0.52	0.6	0.48	0.63	1.5	0.15
1187	TP53I13	ENSG00000167543	5	3.1	FALSE	59	19	0.94	0.35	0.44	0.66	0.97	0.33	0.91	0.36	-0.021	0.98	-1	0.3
1188	TMEM189	ENSG00000240849	5	0.28	FALSE	8.8	31	2.1	0.039	-0.83	0.4	2.3	0.02	3.6	0.00033	3.5	0.00047	0.79	0.43
1189	DTX2	ENSG00000091073	5	7.7	TRUE	61	7.9	1.7	0.091	-0.99	0.32	0.91	0.36	1.3	0.18	1	0.31	-0.99	0.32
1190	H2AFX	ENSG00000188486	5	0.29	FALSE	8.6	29	0.87	0.39	0.79	0.43	0.25	0.8	0.81	0.42	0.61	0.54	-0.35	0.73
1191	RAB43	ENSG00000172780	5	0.72	FALSE	5.1	7.1	2.2	0.029	-1.8	0.072	1.4	0.16	1.3	0.19	0.96	0.34	-0.2	0.84
1192	LST1	ENSG00000204482	5	26	TRUE	250	9.7	1.7	0.093	0.12	0.9	-0.0068	0.99	1.4	0.18	0.25	0.8	-1.3	0.2
1193	DAZAP1	ENSG00000071626	5	0.28	FALSE	9.1	32	1	0.31	-1.1	0.26	0.36	0.72	0.32	0.75	0.024	0.98	-1.4	0.17
1194	SEMA3F	ENSG00000001617	5	0.078	FALSE	0.47	6	3	0.0037	-3.3	0.00091	1.7	0.091	0.92	0.36	2	0.043	0.51	0.61
1195	RAMP3	ENSG00000122679	5	0.0021	FALSE	0.033	16	1.9	0.056	-1.5	0.13	1.5	0.12	1.1	0.27	1.6	0.11	0.51	0.61
1196	PAQR4	ENSG00000162073	5	0.074	FALSE	1.6	21	0.13	0.9	1.1	0.26	-0.3	0.77	1.4	0.16	0.89	0.37	-0.46	0.64
1197	ORAI3	ENSG00000175938	5	1.2	FALSE	11	9.2	1.5	0.14	-0.43	0.67	1.6	0.12	1.5	0.14	0.93	0.35	0.63	0.53
1198	PRR5	ENSG00000186654	5	1.3	FALSE	24	19	2.3	0.021	0.14	0.89	0.78	0.44	0.99	0.32	0.79	0.43	-0.24	0.81
1199	SERTAD3	ENSG00000167565	5	3.7	FALSE	17	4.6	1.4	0.16	-3.5	0.00055	1.9	0.053	2.6	0.011	2.1	0.035	0.84	0.4
1200	UBALD2	ENSG00000185262	5	0.093	FALSE	2.1	23	1.1	0.26	-1.2	0.23	0.45	0.65	1.1	0.27	0.79	0.43	-0.14	0.89
1201	NRN1L	ENSG00000188038	5	0.23	FALSE	0.82	3.6	1.3	0.19	-0.82	0.41	-0.42	0.67	-0.52	0.6	-0.5	0.62	-1.3	0.2
1202	PLXNB3	ENSG00000198753	5	0.028	FALSE	0.66	24	1.9	0.067	-3.2	0.0017	2.7	0.0065	3.7	0.00021	3.5	0.0005	1.2	0.22
1203	FBF1	ENSG00000188878	5	0.48	FALSE	8	17	0.9	0.37	-1.1	0.25	0.068	0.95	0.083	0.93	0.62	0.54	-0.31	0.75
1204	DDX39A	ENSG00000123136	5	3.5	FALSE	99	29	2.2	0.027	-5.2	3.1e-07	5.3	1.3e-07	4.1	5.4e-05	5.2	2.8e-07	3.4	0.00069
1205	ICAM3	ENSG00000076662	5	2.7	FALSE	8.6	3.2	0.92	0.36	0.52	0.6	-0.16	0.88	-1.2	0.24	-0.61	0.54	-1.5	0.14
1206	GRAMD1A	ENSG00000089351	5	2.1	FALSE	55	26	1.7	0.1	-2.7	0.0071	0.99	0.32	0.64	0.52	0.41	0.68	-0.28	0.78
1207	C19orf81	ENSG00000235034	5	0.069	FALSE	1.6	24	2.4	0.019	-2.6	0.01	3.3	0.0011	0.95	0.34	2.2	0.03	1.1	0.29
1208	RADIL	ENSG00000157927	5	0.45	FALSE	3.8	8.6	4.1	9.1e-05	-1.3	0.19	2.2	0.026	1.3	0.18	2	0.044	1.4	0.17
1209	PLXNB2	ENSG00000196576	5	3.9	FALSE	86	22	2.4	0.019	-3	0.0031	2.9	0.0035	3.1	0.0018	4.1	4.6e-05	1.5	0.13
1210	STX10	ENSG00000104915	5	0.84	FALSE	47	56	2.3	0.026	-3.5	0.00058	3.6	0.00036	2.5	0.011	3.3	0.0012	1.3	0.19
1211	MT3	ENSG00000087250	5	0.0044	FALSE	14	3200	0.24	0.81	-0.013	0.99	0.0066	0.99	-0.68	0.5	-1.1	0.27	-1.5	0.14
1212	FLNA	ENSG00000196924	5	0.066	FALSE	2.8	42	2.2	0.033	0.68	0.49	0.28	0.78	1.3	0.19	1.7	0.096	-1.4	0.17
1213	ITSN1	ENSG00000205726	5	0.18	FALSE	13	73	1.9	0.066	-2.5	0.012	2.5	0.013	2.5	0.013	3.5	0.00059	0.92	0.36
1214	MAP2K3	ENSG00000034152	5	1.3	FALSE	18	14	3	0.0035	-2.9	0.0036	3	0.003	3.2	0.0014	3.7	0.00022	2.5	0.014
1215	RNPEPL1	ENSG00000142327	5	2	FALSE	38	19	2.7	0.009	-1.2	0.24	2.8	0.0048	2.6	0.0095	2.7	0.0078	0.91	0.36
1216	MUTYH	ENSG00000132781	5	2.6	FALSE	60	23	2.6	0.011	-0.68	0.5	1.1	0.26	1.7	0.083	2.1	0.034	-0.92	0.36
1217	GMIP	ENSG00000089639	5	6.1	TRUE	19	3.1	1.2	0.23	-2.7	0.0073	1	0.3	1.8	0.071	0.4	0.69	-0.061	0.95
1218	RPS9	ENSG00000170889	5	0.9	FALSE	650	730	3	0.003	-1.5	0.15	1.3	0.2	0.79	0.43	0.24	0.81	0.15	0.88
1219	BTBD19	ENSG00000222009	5	3.6	FALSE	13	3.6	2.4	0.019	-1.8	0.065	2	0.041	1.2	0.24	1.7	0.082	0.5	0.62
1220	CNPY3	ENSG00000137161	5	5.5	TRUE	280	50	1.9	0.06	-2.2	0.026	1.2	0.24	1.9	0.062	2.1	0.035	-0.65	0.52
1221	ABCD4	ENSG00000119688	5	1.7	FALSE	98	57	3.8	0.00029	-2.5	0.013	1.2	0.24	2.4	0.019	1.8	0.066	-0.68	0.5
1222	ADAT3	ENSG00000213638	5	0.59	FALSE	1.6	2.8	1.5	0.14	-3.9	0.00011	4.4	1.1e-05	2.3	0.022	2.9	0.0041	2.8	0.0049
1223	FSTL3	ENSG00000070404	5	0.96	FALSE	8.8	9.1	0.98	0.33	-0.38	0.7	1.2	0.24	1.2	0.25	-0.31	0.75	-1.1	0.25
1224	ERF	ENSG00000105722	5	1.2	FALSE	20	16	0.47	0.64	-3.9	9.5e-05	3	0.0029	3.2	0.0015	3.4	0.00085	1.9	0.065
1225	EBF4	ENSG00000088881	5	0.042	FALSE	1.1	26	1.9	0.063	-3.2	0.0015	4.3	2.4e-05	2.2	0.026	3.2	0.0016	2.3	0.022
1226	SSH3	ENSG00000172830	5	1.6	FALSE	17	11	1.3	0.21	-2.3	0.02	1.8	0.066	1.9	0.062	2.7	0.0078	0.72	0.47
1227	BMP1	ENSG00000168487	5	0.6	FALSE	4.8	8	3.1	0.0029	-3.2	0.0012	3.1	0.0019	2.7	0.0081	3.6	0.00036	1.9	0.057
1228	MAP4K1	ENSG00000104814	5	13	TRUE	45	3.5	0.029	0.98	-1.2	0.22	2.1	0.034	0.88	0.38	1.4	0.16	0.39	0.69
1229	NBEAL2	ENSG00000160796	5	0.67	FALSE	6.1	9.2	4.9	3.9e-06	-3.8	0.00015	2.7	0.0066	2.6	0.011	2.8	0.0059	1.2	0.22
1230	RPL13A	ENSG00000142541	5	1.3	FALSE	1300	1000	2.7	0.0079	0.28	0.78	1.4	0.17	1.3	0.18	0.48	0.63	-0.46	0.65
1231	GGA1	ENSG00000100083	5	1.4	FALSE	58	43	1.4	0.15	-2.9	0.004	2.1	0.041	2.1	0.034	2.7	0.0063	0.36	0.72
1232	IGFLR1	ENSG00000126246	5	9.9	TRUE	67	6.8	1.6	0.12	0.3	0.76	-0.48	0.63	-0.55	0.58	-1.4	0.16	-1.1	0.26
1233	PGPEP1	ENSG00000130517	5	1.8	FALSE	33	18	1.2	0.24	-2.7	0.007	3	0.0033	2.8	0.0054	2.9	0.0035	1.9	0.063
1234	TNFRSF6B	ENSG00000243509	5	0.031	FALSE	0.98	31	2.1	0.042	-1.5	0.13	0.42	0.67	0.77	0.44	0.7	0.48	-0.58	0.56
1235	GTPBP6	ENSG00000178605	5	0.48	FALSE	26	55	0.72	0.47	-0.49	0.63	0.33	0.74	1.2	0.22	-0.21	0.84	-0.61	0.54
1236	PDE9A	ENSG00000160191	5	0.52	FALSE	7.3	14	0.84	0.4	-1.1	0.26	0.92	0.36	2.2	0.032	2.6	0.0088	0.28	0.78
1237	LRRC32	ENSG00000137507	5	0.036	FALSE	0.47	13	1.9	0.064	-2.8	0.0058	1.8	0.069	3.1	0.0021	3.2	0.0015	0.85	0.4
1238	MED11	ENSG00000161920	5	1.6	FALSE	33	21	1.9	0.059	-1.7	0.088	2.1	0.039	1	0.32	1	0.3	0.6	0.55
1239	KCNMA1	ENSG00000156113	5	0.35	FALSE	26	75	0.39	0.7	-0.64	0.52	2.2	0.029	1.4	0.17	1.8	0.072	1.4	0.17
1240	ARHGAP9	ENSG00000123329	5	28	TRUE	260	9.4	0.69	0.49	-2	0.043	1.9	0.059	1	0.29	0.86	0.39	0.51	0.61
1241	KRI1	ENSG00000129347	5	0.98	FALSE	18	18	2.1	0.037	-1.8	0.078	2.4	0.018	1.9	0.059	2.6	0.01	1.1	0.27
1242	AFMID	ENSG00000183077	5	0.34	FALSE	15	45	3	0.0029	-0.76	0.45	0.72	0.47	2.4	0.018	1.4	0.18	0.45	0.66
1243	FHOD1	ENSG00000135723	5	8.8	TRUE	99	11	2.8	0.006	-1	0.3	1.2	0.25	2	0.05	2.6	0.0091	0.28	0.78
1244	ETNK2	ENSG00000143845	5	0.033	FALSE	0.23	7.1	-0.22	0.83	-1.3	0.19	1.7	0.088	1	0.3	1.9	0.063	1.1	0.28
1245	ARID3A	ENSG00000116017	5	2.6	FALSE	9.2	3.5	0.73	0.47	-0.89	0.38	0.73	0.47	1.4	0.18	2.1	0.036	-0.15	0.88
1246	NT5DC2	ENSG00000168268	5	0.58	FALSE	11	19	1	0.31	-2.5	0.013	2.6	0.0093	1.8	0.07	2.4	0.015	2.4	0.015
1247	BRD4	ENSG00000141867	5	0.17	FALSE	14	79	1.8	0.081	-0.38	0.7	1.2	0.23	1.2	0.23	2.4	0.015	0.11	0.91
1248	DCXR	ENSG00000169738	5	0.46	FALSE	71	150	1.1	0.26	-0.95	0.34	1.9	0.061	1.2	0.24	0.9	0.37	0.4	0.69
1249	HEXDC	ENSG00000169660	5	1	FALSE	26	26	1.7	0.09	-3.1	0.0018	3.5	0.00057	1.6	0.12	2.4	0.018	1.5	0.13
1250	GPR35	ENSG00000178623	5	1	FALSE	4.2	4.2	2	0.043	-0.77	0.44	0.37	0.71	1.4	0.17	1.8	0.072	-0.71	0.48
1251	LZTS2	ENSG00000107816	5	0.47	FALSE	16	34	3.2	0.0018	-3.9	0.00011	3.2	0.0015	4.4	1.6e-05	4.2	2.6e-05	1.5	0.14
1252	HDHD3	ENSG00000119431	5	0.71	FALSE	13	18	0.93	0.36	-0.052	0.96	0.95	0.34	-0.35	0.73	-0.56	0.58	1.1	0.27
1253	PIM3	ENSG00000198355	5	0.37	FALSE	4.1	11	1.9	0.065	-2.9	0.0035	2.1	0.04	2	0.043	2.6	0.011	1.5	0.15
1254	BRAT1	ENSG00000106009	5	0.84	FALSE	22	26	2	0.054	-1.9	0.059	2.2	0.025	1.5	0.14	1	0.32	0.64	0.52
1255	TBC1D1	ENSG00000065882	5	0.42	FALSE	33	79	3.4	0.00085	-3.5	0.00046	2.2	0.03	1.4	0.16	2.3	0.019	0.3	0.77
1256	KDM4B	ENSG00000127663	5	0.34	FALSE	4.8	14	0.32	0.75	-1.1	0.28	0.7	0.48	1.1	0.29	0.69	0.49	0.33	0.74
1257	FERMT3	ENSG00000149781	5	19	TRUE	91	4.9	1.5	0.15	-0.6	0.55	0.095	0.92	1.6	0.11	1	0.3	-1.5	0.13
1258	CENPB	ENSG00000125817	5	0.017	FALSE	0.77	45	1.6	0.12	-3.3	0.0011	2.9	0.0043	3	0.0026	3.2	0.0015	1.8	0.078
1259	KRTCAP2	ENSG00000163463	5	1.6	FALSE	260	160	1.9	0.066	-1.2	0.25	1.5	0.15	1.2	0.21	2.7	0.0066	0.18	0.86
1260	KIAA2013	ENSG00000116685	5	0.39	FALSE	8.6	22	1.2	0.23	-1.2	0.25	2.3	0.02	2.2	0.031	2.3	0.021	2	0.047
1261	RBM6	ENSG00000004534	5	1.7	FALSE	310	190	1.5	0.14	-2.6	0.0085	2.8	0.0057	1.3	0.21	2.5	0.014	0.34	0.74
1262	PIM1	ENSG00000137193	5	10	TRUE	100	10	0.97	0.34	-1.8	0.069	0.88	0.38	0.93	0.35	1.2	0.23	-0.038	0.97
1263	RPL18	ENSG00000063177	5	0.91	FALSE	830	910	3.4	0.0011	0.028	0.98	1.4	0.15	1	0.3	1.5	0.13	-0.13	0.9
1264	PARD3	ENSG00000148498	5	0.0093	FALSE	0.47	51	1.6	0.11	-2.4	0.016	2.6	0.0086	2.3	0.02	3.6	0.00036	1.2	0.23
1265	LPCAT1	ENSG00000153395	5	0.53	FALSE	14	27	1.2	0.21	1.1	0.28	0.2	0.84	-0.48	0.63	-0.058	0.95	-0.86	0.39
1266	UBXN2A	ENSG00000173960	5	0.48	FALSE	5.8	12	0.86	0.39	-0.71	0.48	1.1	0.28	1.8	0.066	1.7	0.091	-0.19	0.85
1267	TRADD	ENSG00000102871	5	1.1	FALSE	9.5	8.3	2.4	0.016	-0.4	0.69	2.1	0.037	2.6	0.011	1.2	0.22	0.93	0.35
1268	FBL	ENSG00000105202	5	0.82	FALSE	63	77	2.3	0.025	-4.4	1.1e-05	4.6	4.9e-06	4.3	1.7e-05	4.8	2.5e-06	3.6	0.00034
1269	MPDU1	ENSG00000129255	5	1.4	FALSE	47	35	2.7	0.0079	-1.7	0.092	2.3	0.023	1.4	0.17	0.61	0.54	0.85	0.39
1270	PAGR1	ENSG00000185928	5	0.13	FALSE	6.6	49	1.7	0.084	0.014	0.99	0.7	0.49	0.99	0.32	0.53	0.6	-0.91	0.36
1271	NME4	ENSG00000103202	5	0.23	FALSE	15	66	1.6	0.1	-2.4	0.015	2.3	0.024	1.9	0.064	2.8	0.0054	0.68	0.5
1272	RPL13	ENSG00000167526	5	1.2	FALSE	1800	1500	1.4	0.17	1.2	0.24	0.0082	0.99	1.1	0.26	0.58	0.56	-0.87	0.38
1273	CSNK1E	ENSG00000213923	5	0.2	FALSE	39	200	3.4	0.00086	-1.5	0.14	0.89	0.38	2.4	0.016	2.4	0.018	-0.17	0.86
1274	RRP8	ENSG00000132275	5	1.2	FALSE	18	15	0.57	0.57	1.5	0.14	-0.41	0.69	-0.33	0.74	-0.31	0.76	-0.86	0.39
1275	LSP1	ENSG00000130592	5	40	TRUE	69	1.7	0.82	0.42	-2.1	0.039	1.3	0.2	2.5	0.012	2.4	0.017	0.25	0.8
1276	CCDC159	ENSG00000183401	5	0.92	FALSE	51	56	3.6	0.00047	-1.9	0.058	1.7	0.084	1.9	0.052	2.6	0.0098	0.33	0.74
1277	ZNRD1	ENSG00000066379	5	2.3	FALSE	41	18	0.13	0.9	1.7	0.093	-1.6	0.1	-0.85	0.4	-1.6	0.12	-1.7	0.091
1278	ARRDC2	ENSG00000105643	5	2.4	FALSE	62	26	2.3	0.021	-5.7	1.9e-08	4.1	4.6e-05	3.6	0.00035	4.5	8.7e-06	2.9	0.0037
1279	TRPS1	ENSG00000104447	5	0.64	FALSE	12	18	0.99	0.32	-0.81	0.42	2.2	0.027	2.6	0.0092	3.3	0.0011	1.3	0.21
1280	SPSB2	ENSG00000111671	5	4	TRUE	28	6.9	2.2	0.031	-1.1	0.26	2.2	0.03	0.59	0.55	0.8	0.42	1.2	0.22
1281	EMILIN1	ENSG00000138080	5	0.36	FALSE	2	5.6	1.5	0.13	-1.5	0.13	2	0.05	2.5	0.014	2.4	0.019	0.24	0.81
1282	IRF7	ENSG00000185507	5	7.5	TRUE	48	6.4	3.1	0.0022	-1.5	0.15	1	0.31	2.3	0.02	2.5	0.011	-0.31	0.75
1283	PHPT1	ENSG00000054148	5	0.77	FALSE	60	79	1.1	0.29	-0.88	0.38	0.78	0.44	-0.25	0.8	0.8	0.42	-0.39	0.69
1284	C17orf89	ENSG00000224877	5	0.47	FALSE	49	100	0.54	0.59	0.047	0.96	0.21	0.84	-0.17	0.86	0.11	0.91	0.16	0.87
1285	PHACTR4	ENSG00000204138	5	1.1	FALSE	18	16	2.6	0.01	-1.2	0.23	1.3	0.19	2.6	0.01	2	0.047	0.16	0.87
1286	DDB2	ENSG00000134574	5	4.3	TRUE	45	10	1.4	0.16	-2.1	0.036	1.3	0.18	0.94	0.35	0.78	0.44	0.42	0.67
1287	GTF3C5	ENSG00000148308	5	0.91	FALSE	44	49	2.7	0.0073	-2.8	0.005	2.4	0.017	3.3	0.00092	3.4	0.00071	1.5	0.14
1288	BAZ1A	ENSG00000198604	5	1.4	FALSE	18	13	2.6	0.0096	-1.6	0.12	1.8	0.069	3.1	0.0018	2.7	0.0072	0.31	0.76
1289	FXYD5	ENSG00000089327	5	9	TRUE	250	28	3.6	0.00053	-1.4	0.15	1.9	0.062	2.5	0.012	3.2	0.0014	0.49	0.63
1290	SNRNP70	ENSG00000104852	5	0.096	FALSE	31	330	3.3	0.0013	-0.51	0.61	0.086	0.93	1.3	0.18	0.74	0.46	-1.3	0.19
1291	TRIM28	ENSG00000130726	5	0.87	FALSE	47	54	3.2	0.0021	-2	0.048	2.1	0.033	2.1	0.034	1.6	0.1	1.3	0.18
1292	UBTD1	ENSG00000165886	5	0.1	FALSE	2.4	24	1.8	0.078	-2	0.041	2.8	0.0052	2.4	0.016	2.5	0.013	1.6	0.12
1293	HAPLN2	ENSG00000132702	5	0.0013	FALSE	0.15	110	2.3	0.024	-2.2	0.03	2.1	0.034	3.4	0.00085	2.6	0.01	1.3	0.19
1294	BET1L	ENSG00000177951	5	1.6	FALSE	42	26	1.8	0.079	0.85	0.4	0.21	0.83	0.33	0.74	-0.36	0.72	0.13	0.9
1295	NRM	ENSG00000137404	5	4.6	TRUE	22	4.8	2.1	0.04	-0.8	0.43	1.5	0.15	1.5	0.14	2.3	0.024	-0.28	0.78
1296	MAPK8IP1	ENSG00000121653	5	0.0013	FALSE	0.21	160	1.4	0.16	-3.1	0.0021	2.5	0.011	1.5	0.15	1.8	0.072	2.2	0.03
1297	C8orf82	ENSG00000213563	5	0.11	FALSE	0.92	8	0.83	0.41	-3.7	0.00026	1.7	0.098	0.68	0.5	1.5	0.12	1	0.31
1298	TRMT10B	ENSG00000165275	5	1.1	FALSE	16	15	3.1	0.0026	-0.05	0.96	0.66	0.51	1.6	0.11	1.6	0.1	-1.1	0.28
1299	AKAP8L	ENSG00000011243	5	0.22	FALSE	26	120	2.9	0.0053	-1.8	0.074	2	0.042	0.74	0.46	1.7	0.094	0.08	0.94
1300	RPS19	ENSG00000105372	5	4.3	TRUE	2000	470	2.8	0.0054	-0.038	0.97	1.2	0.23	1.7	0.09	1.6	0.11	0.029	0.98
1301	CCDC88B	ENSG00000168071	5	3.1	FALSE	49	16	1.5	0.13	-1.6	0.11	2.9	0.0041	1.8	0.065	2.1	0.033	0.59	0.55
1302	DUSP23	ENSG00000158716	5	1.3	FALSE	37	28	2.7	0.0076	-0.19	0.85	2.2	0.03	1.5	0.12	1.1	0.26	0.89	0.37
1303	MAP3K6	ENSG00000142733	5	1.1	FALSE	20	18	1.9	0.064	-0.52	0.6	0.92	0.36	0.38	0.71	1.3	0.19	-0.75	0.45
1304	AKNA	ENSG00000106948	5	4.2	TRUE	35	8.3	2.3	0.024	-1.3	0.19	0.72	0.47	1.4	0.16	1.3	0.19	-0.4	0.69
1305	NME3	ENSG00000103024	5	0.65	FALSE	37	57	2	0.049	-0.2	0.84	1.6	0.11	0.84	0.4	1.2	0.23	-0.33	0.74
1306	POMT2	ENSG00000009830	5	1	FALSE	19	19	0.86	0.39	-2	0.043	1.2	0.22	2.3	0.02	1.3	0.2	0.28	0.78
1307	PTMA	ENSG00000187514	5	1.3	FALSE	570	440	2.4	0.02	-2.7	0.0068	2.2	0.029	3.7	0.00024	3.9	0.00011	1.4	0.16
1308	LEPRE1	ENSG00000117385	5	3.2	FALSE	49	16	2.4	0.019	-0.6	0.55	0.84	0.4	0.37	0.71	0.00093	1	-1.1	0.28
1309	PPP1R16A	ENSG00000160972	5	0.092	FALSE	5.6	61	1.8	0.082	-2	0.043	3.2	0.0016	1.8	0.067	2.3	0.023	1.1	0.25
1310	CLN3	ENSG00000188603	5	2.2	FALSE	48	22	2.4	0.017	-2.9	0.0038	2.7	0.0064	2.2	0.025	2.3	0.022	1	0.31
1311	NUMA1	ENSG00000137497	5	0.51	FALSE	100	200	3.4	0.001	-3	0.0027	2	0.043	2.3	0.023	2.5	0.014	0.71	0.48
1312	CLK3	ENSG00000179335	5	2.6	FALSE	95	36	3.3	0.0012	-1.3	0.2	0.34	0.74	0.57	0.57	0.99	0.32	-1.3	0.19
1313	GLA	ENSG00000102393	5	6.2	TRUE	96	16	1.6	0.12	0.76	0.45	0.4	0.69	0.96	0.34	0.72	0.47	0.24	0.81
1314	PPP1R13L	ENSG00000104881	5	2.7	FALSE	20	7.7	2	0.052	-2.3	0.021	1.6	0.12	2.6	0.011	3.1	0.002	0.43	0.67
1315	EIF2S2	ENSG00000125977	5	0.38	FALSE	33	87	2.2	0.031	0.79	0.43	1.7	0.099	0.21	0.84	1.6	0.11	0.12	0.9
1316	DARC	ENSG00000213088	5	0	FALSE	0	25	3.1	0.0028	NA	NA	NA	NA	NA	NA	NA	NA	NA	NA
1317	MIIP	ENSG00000116691	5	1.5	FALSE	47	30	2	0.05	0.81	0.42	0.38	0.7	-0.23	0.82	-0.62	0.53	-1.5	0.14
1318	TPRA1	ENSG00000163870	5	0.58	FALSE	13	22	2.4	0.016	-0.4	0.69	2.6	0.011	1.4	0.17	1.7	0.085	1.2	0.23
1319	ALDH16A1	ENSG00000161618	5	2.3	FALSE	13	5.5	1.4	0.17	-0.48	0.63	0.11	0.91	1.1	0.28	-0.56	0.57	-0.85	0.39
1320	COL27A1	ENSG00000196739	5	0.22	FALSE	1.7	8	1.5	0.14	-5.4	9.6e-08	5.6	3.8e-08	3.2	0.0013	5.2	3.6e-07	3.7	0.00027
1321	DEF6	ENSG00000023892	5	17	TRUE	120	6.8	0.47	0.64	0.55	0.59	0.27	0.78	0.6	0.55	-0.43	0.67	-1.7	0.089
1322	UNC93B1	ENSG00000110057	5	3.5	FALSE	27	7.8	2.4	0.018	-1.6	0.11	1.3	0.19	1.1	0.29	0.89	0.37	-0.089	0.93
1323	EPS8L2	ENSG00000177106	5	0.12	FALSE	1.4	12	1.8	0.068	0.49	0.62	0.86	0.39	0.29	0.77	0.3	0.77	-0.059	0.95
1324	ZNF581	ENSG00000171425	5	1.9	FALSE	16	8.1	2.5	0.014	-0.83	0.41	2.1	0.041	1.6	0.11	1.9	0.053	0.025	0.98
1325	TSPAN4	ENSG00000214063	5	0.84	FALSE	5.7	6.8	1.4	0.17	1.1	0.26	0.22	0.83	0.46	0.64	0.35	0.72	-0.85	0.4
1326	ITPKC	ENSG00000086544	5	0.4	FALSE	5.1	13	1.1	0.28	-0.85	0.39	-0.45	0.65	0.39	0.7	0.12	0.9	-0.84	0.4
1327	GMFG	ENSG00000130755	5	15	TRUE	190	13	1.8	0.074	-1.5	0.13	1.4	0.17	1.4	0.16	1.1	0.29	0.27	0.79
1328	FHL3	ENSG00000183386	5	2.1	FALSE	18	8.6	-0.8	0.43	-1.7	0.082	2.8	0.0047	0.26	0.79	2.1	0.035	2.1	0.037
1329	MTA1	ENSG00000182979	5	0.16	FALSE	7.6	48	1.5	0.14	-3	0.003	1.8	0.076	2	0.049	2.5	0.014	0.9	0.37
1330	C5orf49	ENSG00000215217	5	0.0069	FALSE	0.12	18	1.6	0.11	-2	0.047	1.7	0.092	1.3	0.19	2.4	0.016	0.91	0.36
1331	C9orf142	ENSG00000148362	5	3.5	FALSE	240	67	3.1	0.0022	-1.5	0.14	3.3	0.0011	1.1	0.27	1.7	0.092	0.69	0.49
1332	PC	ENSG00000173599	5	0.11	FALSE	10	96	1.7	0.089	-1.2	0.21	1.5	0.14	1.5	0.14	1.5	0.12	0.21	0.83
1333	TSR3	ENSG00000007520	5	0.056	FALSE	2.5	45	-0.98	0.33	-0.89	0.37	0.66	0.51	0.16	0.88	-0.67	0.5	1.1	0.26
1334	IGKC	ENSG00000211592	5	5	TRUE	23	4.6	2.1	0.035	-0.037	0.97	1.3	0.18	-0.058	0.95	0.81	0.42	-0.81	0.42
1335	ZNF703	ENSG00000183779	5	0.4	FALSE	4.4	11	1.2	0.23	-2.2	0.028	2.5	0.013	1.6	0.12	2.6	0.0086	0.58	0.56
1336	B4GALNT4	ENSG00000182272	5	0.0013	FALSE	0.094	71	2.4	0.017	-1.5	0.14	2.7	0.0076	1.2	0.22	2.2	0.03	0.82	0.41
1337	METTL16	ENSG00000127804	5	0.98	FALSE	19	19	1.7	0.087	-1.2	0.21	2.8	0.0046	1.2	0.22	2.1	0.034	1.1	0.26
1338	AGER	ENSG00000204305	5	3.7	FALSE	24	6.5	1.1	0.29	1.7	0.096	-0.071	0.94	-0.92	0.36	-1.5	0.13	-2.4	0.019
1339	MFHAS1	ENSG00000147324	5	0.069	FALSE	1.4	21	1.3	0.21	0.33	0.74	1.6	0.11	0.53	0.59	2	0.045	-0.09	0.93
1340	ADD1	ENSG00000087274	5	0.13	FALSE	81	610	3.5	0.00071	-0.94	0.35	3.4	0.00079	1.7	0.096	2.7	0.0066	1.2	0.22
1341	VPS37B	ENSG00000139722	5	0.55	FALSE	14	25	1.1	0.29	0.054	0.96	1.2	0.24	2	0.041	1.9	0.06	0.68	0.5
1342	ARHGAP4	ENSG00000089820	5	15	TRUE	150	10	1.4	0.18	0.48	0.63	0.54	0.59	1.1	0.27	-0.21	0.83	-1.6	0.12
1343	CSF3	ENSG00000108342	5	0.026	FALSE	0.13	4.9	0.37	0.71	-0.72	0.47	0.38	0.71	0.029	0.98	0.1	0.92	-0.13	0.9
1344	RPS2	ENSG00000140988	5	1.2	FALSE	700	560	2	0.043	2.6	0.0096	-0.58	0.56	0.28	0.78	-0.61	0.54	-1.6	0.12
1345	SLC52A2	ENSG00000185803	5	1.3	FALSE	10	8.2	2.6	0.011	-0.041	0.97	2.1	0.038	0.75	0.45	1	0.3	0.39	0.7
1346	PTPRCAP	ENSG00000213402	5	2.1	FALSE	6.5	3.1	0.95	0.34	0.96	0.34	-0.23	0.82	0.11	0.91	-0.49	0.62	-1.2	0.24
1347	TMEM219	ENSG00000149932	5	0.67	FALSE	130	200	1.9	0.061	-0.74	0.46	2	0.041	2	0.046	1.6	0.1	0.79	0.43
1348	FLJ27365	ENSG00000197182	5	0.62	FALSE	5	8.1	2.3	0.023	-1	0.32	2.9	0.0038	2.9	0.0034	3.5	0.00051	1.5	0.12
1349	MEF2B	ENSG00000213999	5	0.083	FALSE	0.32	3.8	1.5	0.13	-0.23	0.82	1.9	0.054	2.5	0.011	3.1	0.0022	0.67	0.5
1350	NR1H3	ENSG00000025434	5	0.89	FALSE	21	23	2.7	0.0083	0.9	0.37	1.2	0.25	0.65	0.51	0.078	0.94	-0.7	0.49
1351	PSTPIP1	ENSG00000140368	5	6.6	TRUE	41	6.3	3.9	0.00019	-2.3	0.021	3.3	0.0011	3.2	0.0016	3.4	0.00069	2.5	0.012
1352	SUV420H2	ENSG00000133247	5	0.46	FALSE	3.1	6.6	1.6	0.12	-0.82	0.41	1.1	0.27	1.7	0.083	1.3	0.19	-0.58	0.56
1353	TYK2	ENSG00000105397	5	2	FALSE	160	81	3.3	0.0014	-2.5	0.015	3	0.0028	1.9	0.057	3.3	0.00087	1.1	0.26
1354	CHD7	ENSG00000171316	5	2.1	FALSE	61	30	1.9	0.066	-1.8	0.08	2.3	0.021	1.7	0.083	2.7	0.007	0.7	0.49
1355	PRR14	ENSG00000156858	5	0.59	FALSE	20	35	1.9	0.065	-0.75	0.45	1.9	0.053	1.3	0.2	1.9	0.063	-0.24	0.81
1356	GUCD1	ENSG00000138867	5	0.91	FALSE	16	18	1.4	0.17	-1.4	0.17	3.3	0.00089	1.1	0.26	1.6	0.1	0.73	0.47
1357	LTBP3	ENSG00000168056	5	0.4	FALSE	39	98	3.6	0.00043	-2.8	0.0046	2.8	0.0051	4.1	5.4e-05	3.7	0.00026	1.6	0.11
1358	TMEM109	ENSG00000110108	5	3.6	FALSE	140	37	2.7	0.0083	0.36	0.72	1.9	0.055	2.3	0.02	1.4	0.17	0.68	0.5
1359	SHARPIN	ENSG00000179526	5	0.95	FALSE	31	33	2.1	0.042	-0.38	0.7	1.1	0.27	0.13	0.89	0.83	0.41	-0.34	0.74
1360	NDOR1	ENSG00000188566	5	0.56	FALSE	5.3	9.6	2.8	0.0067	-0.4	0.69	1.6	0.1	1.6	0.12	1.6	0.12	-0.087	0.93
1361	MAP3K11	ENSG00000173327	5	0.75	FALSE	26	35	2.7	0.008	-0.97	0.33	1.4	0.16	2.3	0.024	2.7	0.0079	-0.74	0.46
1362	BRMS1	ENSG00000174744	5	1.3	FALSE	26	20	0.9	0.37	-0.27	0.79	1.9	0.064	1.1	0.25	1.3	0.21	1.3	0.18
1363	RPL38	ENSG00000172809	5	1.8	FALSE	1600	870	0.74	0.46	-1.8	0.068	1.5	0.13	0.54	0.59	1.2	0.21	0.022	0.98
1364	AKT1S1	ENSG00000204673	5	0.2	FALSE	5.6	28	0.97	0.34	-0.48	0.63	2.3	0.021	0.75	0.45	1.7	0.082	0.82	0.41
1365	SGTA	ENSG00000104969	5	0.28	FALSE	18	63	2	0.044	0.92	0.36	0.98	0.33	0.46	0.64	0.86	0.39	0.5	0.62
1366	CDKN1C	ENSG00000129757	5	0.33	FALSE	4	12	2.6	0.0095	-2.5	0.012	2.4	0.018	3.4	0.00063	3.5	0.00044	1.3	0.19
1367	GPANK1	ENSG00000204438	5	0.54	FALSE	9.9	18	0.69	0.49	-0.44	0.66	1.9	0.057	0.8	0.42	1.3	0.2	1	0.3
1368	PPP1R14B	ENSG00000173457	5	0.21	FALSE	7	33	1.6	0.11	-2.1	0.036	3.4	0.00064	2.3	0.023	3	0.0032	1.4	0.15
1369	CDKN2A	ENSG00000147889	5	0.86	FALSE	5.6	6.5	2.3	0.022	0.53	0.59	-0.21	0.83	0.32	0.75	-0.2	0.85	0.011	0.99
1370	DTYMK	ENSG00000168393	5	1.1	FALSE	20	18	2.5	0.012	-1.8	0.074	2.2	0.032	0.73	0.46	1.2	0.22	1	0.3
1371	PCOLCE	ENSG00000106333	5	1.1	FALSE	6.9	6.2	1.6	0.12	-3.5	0.00043	2.7	0.0073	2.5	0.013	3.7	0.00026	0.83	0.4
1372	EEF1D	ENSG00000104529	5	2.5	FALSE	500	200	3.1	0.0022	-2	0.05	3	0.0028	3.2	0.0017	3.3	0.00094	1.3	0.19
1373	C1orf86	ENSG00000162585	5	0.28	FALSE	6.5	23	1.9	0.06	-1.7	0.089	2.3	0.025	1.7	0.095	1.9	0.059	0.58	0.56
1374	IER3	ENSG00000137331	5	20	TRUE	230	12	1.8	0.075	-1.3	0.21	0.82	0.41	1.5	0.14	1.6	0.11	0.41	0.68
1375	ZNF652	ENSG00000198740	5	0.68	FALSE	29	43	2.9	0.0043	-2.8	0.0058	3.6	0.00034	3	0.0028	3.8	0.00019	1.6	0.1
1376	PVRL2	ENSG00000130202	5	0.35	FALSE	9.6	28	2.2	0.034	-0.92	0.36	1.2	0.24	0.94	0.35	1.1	0.26	-0.75	0.46
1377	TNXB	ENSG00000168477	5	0.032	FALSE	0.6	18	3.1	0.0026	-0.91	0.36	1.7	0.086	0.71	0.48	2.5	0.014	0.32	0.75
1378	TMEM8A	ENSG00000129925	5	1.1	FALSE	13	11	0.97	0.34	-2.6	0.011	2.7	0.0072	1.3	0.21	2	0.045	2.1	0.034
1379	DMPK	ENSG00000104936	5	0.045	FALSE	1.9	42	2.9	0.0044	-1.8	0.067	3	0.0033	2.8	0.0054	2.7	0.0075	1.3	0.2
1380	HYI	ENSG00000178922	5	1.3	FALSE	41	32	2.1	0.034	-3	0.0026	3.5	0.00052	2.2	0.03	3.2	0.0017	1.9	0.054
1381	SLC4A2	ENSG00000164889	5	0.79	FALSE	13	17	2.7	0.0082	-4	6.1e-05	4.2	2.8e-05	5	8.8e-07	5.3	1.5e-07	3.1	0.0019
1382	PLD4	ENSG00000166428	5	49	TRUE	240	4.8	0.63	0.53	-1.6	0.1	2.1	0.036	2.4	0.016	2.1	0.041	0.74	0.46
1383	ACSF2	ENSG00000167107	5	1.9	FALSE	36	19	1.6	0.11	-0.47	0.64	0.99	0.32	0.71	0.48	0.75	0.45	-0.18	0.86
1384	ECI1	ENSG00000167969	5	0.14	FALSE	8.4	61	1.4	0.16	-1.8	0.076	1.8	0.066	1.7	0.093	1.3	0.21	1.1	0.29
1385	IL10RB	ENSG00000243646	5	3.9	FALSE	49	13	2.8	0.0071	-0.64	0.52	0.71	0.48	1.4	0.15	1.3	0.18	-0.34	0.74
1386	TRNAU1AP	ENSG00000180098	5	1.6	FALSE	35	21	1.8	0.072	0.43	0.67	0.31	0.76	0.5	0.62	1.6	0.11	-0.78	0.44
1387	PIEZO1	ENSG00000103335	5	5.5	TRUE	130	23	3	0.0034	-0.43	0.67	1.8	0.075	1.9	0.062	1.8	0.069	-0.16	0.87
1388	SLC11A1	ENSG00000018280	5	46	TRUE	410	8.9	1.4	0.16	-1.5	0.13	0.47	0.64	2.1	0.036	1.6	0.11	-0.18	0.86
1389	AATK	ENSG00000181409	5	0.009	FALSE	0.57	63	2.4	0.019	-2.9	0.0036	2.2	0.026	3.4	0.00065	3.3	0.0011	2.7	0.0072
1390	FAM20C	ENSG00000177706	5	0.5	FALSE	10	20	0.77	0.44	0.81	0.42	-1	0.3	-0.2	0.84	-0.96	0.34	-1.3	0.19
1391	MTFP1	ENSG00000242114	5	0.98	FALSE	9.2	9.4	1.8	0.081	-3.3	0.0011	3.9	0.0001	1.9	0.06	2.5	0.014	2.4	0.019
1392	BCAT2	ENSG00000105552	5	0.78	FALSE	19	24	1.4	0.16	-0.17	0.87	0.41	0.68	0.45	0.65	0.81	0.42	-1.1	0.27
1393	GJC2	ENSG00000198835	5	0.0095	FALSE	0.053	5.6	1.6	0.12	-1.8	0.068	1.9	0.056	1.9	0.052	1.8	0.068	0.96	0.34
1394	RPLP1	ENSG00000137818	5	1.3	FALSE	1800	1400	1.5	0.13	-0.67	0.5	1.4	0.16	2.3	0.02	2.6	0.0083	0.99	0.32
1395	DPP7	ENSG00000176978	5	1.4	FALSE	160	120	2.5	0.015	-1.2	0.24	2.4	0.018	1.2	0.25	2.1	0.037	0.25	0.8
1396	LLGL2	ENSG00000073350	5	3	FALSE	22	7.3	2.9	0.0048	-2	0.048	2	0.046	2.6	0.0099	2.9	0.0036	0.47	0.64
1397	ATPAF2	ENSG00000171953	5	2.2	FALSE	55	25	0.57	0.57	1.2	0.23	0.19	0.85	-0.51	0.61	-0.092	0.93	-0.81	0.42
