# Supplementary material for: A cortical immune network map identifies distinct microglial transcriptional programs associated with β-amyloid and Tau pathologies
Source: Transl Psychiatry. 2021 Jan 14;11:50. doi: 10.1038/s41398-020-01175-9 (PMC7809035; doi:10.1038/s41398-020-01175-9)
Supplement: Supplementary file 3 — Supplementary table 5 [file 41398_2020_1175_MOESM3_ESM.xlsx]

## Sheet: SupplementaryTable4
	module	biological.process	p.value	number.pathway.genes	number.pathway.genes.in.module	pathway.genes.in.module
1	116	positive regulation of immune response	8.5e-26	411	49	INPP5D, CMTM3, C1QC, HLA-DMA, IFI16, HLA-DRA, C3, TMEM173, LILRB1, CD74, HLA-B, MAP3K8, FCGR3A, CYBA, HLA-DRB1, BAX, WIPF1, FGR, HAVCR2, HLA-A, ARPC1B, HLA-DPA1, FCGR2A, STAT6, LGALS9, CFI, VSIG4, TGFB1, LAT2, CD14, LY96, CD300A, HCK, ITGB2, HLA-DMB, C1QA, NLRC5, PSMB8, PSMB9, HLA-E, VAMP8, CD4, FCER1G, C1QB, HLA-DPB1, HLA-DRB5, ANXA1, RPS6KA1, PYCARD
2	116	immune effector process	1.6e-24	459	50	INPP5D, UNC13D, IFITM1, C1QC, HLA-DMA, CX3CR1, IFI16, C3, TMEM173, LILRB1, CD74, HLA-B, FCGR3A, BTN3A2, HLA-DRB1, WIPF1, FGR, HAVCR2, HLA-A, ARPC1B, FCGR2A, CD37, STAT6, LGALS9, CFI, VSIG4, TGFB1, LAT2, CD300A, BST2, CTSC, MYO1F, HCK, LCP1, HLA-DMB, C1QA, NLRC5, HLA-E, VAMP8, CD4, FCER1G, MFNG, C1QB, APBB1IP, HLA-DRB5, ANXA1, IRF5, TYROBP, NCF1, PYCARD
3	116	leukocyte activation	5.5e-22	394	44	INPP5D, UNC13D, HLA-DMA, CX3CR1, HLA-DRA, EBI3, LILRB1, CD74, MAP3K8, SPI1, HLA-DRB1, BAX, FGR, HAVCR2, HLA-A, HLA-DPA1, CD37, STAT6, LGALS9, VSIG4, TGFB1, LAT2, CD300A, BST2, MMP14, MYO1F, LCP1, ITGB2, HLA-DMB, HLA-E, TNFAIP8L2, VAMP8, CD4, FCER1G, AIF1, LYL1, MFNG, HLA-DPB1, APBB1IP, HLA-DRB5, ANXA1, TYROBP, IL18, PYCARD
4	116	adaptive immune response	1.1e-20	158	29	INPP5D, UNC13D, C1QC, HLA-DMA, EBI3, C3, LILRB1, CD74, HLA-B, BTN3A2, HLA-DRB1, HAVCR2, HLA-A, STAT6, CFI, TGFB1, LAT2, CTSC, LAIR1, LILRB4, C1QA, HLA-E, CD4, FCER1G, C1QB, HLA-DRB5, ANXA1, IL18, PYCARD
5	116	leukocyte mediated immunity	4.7e-20	152	28	INPP5D, UNC13D, C1QC, HLA-DMA, C3, LILRB1, CD74, HLA-B, BTN3A2, HLA-DRB1, FGR, HLA-A, STAT6, LGALS9, CFI, TGFB1, LAT2, CD300A, BST2, CTSC, MYO1F, C1QA, HLA-E, VAMP8, FCER1G, C1QB, HLA-DRB5, NCF1
6	116	response to interferon-gamma	1e-19	93	23	IFITM1, HLA-DRA, HLA-B, HLA-DRB1, SP100, PARP9, HLA-A, HLA-DPA1, LGALS9, GBP2, BST2, TRIM21, HCK, HLA-C, NLRC5, CXCL16, HLA-E, HLA-F, AIF1, HLA-DPB1, HLA-DRB5, IRF5, IFI30
7	116	positive regulation of cell activation	2e-19	160	28	INPP5D, HLA-DMA, HLA-DRA, EBI3, LILRB1, CD74, MAP3K8, HLA-DRB1, FGR, HAVCR2, HLA-A, HLA-DPA1, STAT6, LGALS9, TGFB1, MMP14, HLA-DMB, HLA-E, VAMP8, CD4, FCER1G, AIF1, HLA-DPB1, HLA-DRB5, ANXA1, IL18, RPS6KA1, PYCARD
8	116	lymphocyte activation	3e-19	335	38	INPP5D, UNC13D, HLA-DMA, HLA-DRA, EBI3, LILRB1, CD74, MAP3K8, SPI1, HLA-DRB1, BAX, HAVCR2, HLA-A, HLA-DPA1, STAT6, LGALS9, VSIG4, TGFB1, LAT2, CD300A, BST2, MMP14, LCP1, ITGB2, HLA-DMB, HLA-E, TNFAIP8L2, CD4, FCER1G, AIF1, LYL1, MFNG, HLA-DPB1, APBB1IP, HLA-DRB5, ANXA1, IL18, PYCARD
9	116	positive regulation of leukocyte activation	8.7e-19	154	27	INPP5D, HLA-DMA, HLA-DRA, EBI3, LILRB1, CD74, MAP3K8, HLA-DRB1, FGR, HAVCR2, HLA-A, HLA-DPA1, STAT6, LGALS9, TGFB1, MMP14, HLA-DMB, HLA-E, VAMP8, CD4, FCER1G, AIF1, HLA-DPB1, HLA-DRB5, ANXA1, IL18, PYCARD
10	116	adaptive immune response based on somatic recombination of immune receptors built from immunoglobulin superfamily domains	1.2e-18	115	24	INPP5D, UNC13D, C1QC, HLA-DMA, EBI3, C3, LILRB1, CD74, HLA-B, BTN3A2, HLA-DRB1, HLA-A, STAT6, CFI, TGFB1, CTSC, C1QA, HLA-E, CD4, FCER1G, C1QB, HLA-DRB5, ANXA1, IL18
11	116	regulation of leukocyte activation	2.1e-18	240	32	INPP5D, UNC13D, HLA-DMA, HLA-DRA, EBI3, LILRB1, CD74, MAP3K8, HLA-DRB1, FGR, HAVCR2, HLA-A, HLA-DPA1, CD37, STAT6, LGALS9, VSIG4, TGFB1, CD300A, MMP14, HLA-DMB, HLA-E, TNFAIP8L2, VAMP8, CD4, FCER1G, AIF1, HLA-DPB1, HLA-DRB5, ANXA1, IL18, PYCARD
12	116	regulation of cell activation	2.4e-18	259	33	INPP5D, UNC13D, HLA-DMA, HLA-DRA, EBI3, LILRB1, CD74, MAP3K8, HLA-DRB1, FGR, HAVCR2, HLA-A, HLA-DPA1, CD37, STAT6, LGALS9, VSIG4, TGFB1, CD300A, MMP14, HLA-DMB, HLA-E, TNFAIP8L2, VAMP8, CD4, FCER1G, AIF1, HLA-DPB1, HLA-DRB5, ANXA1, IL18, RPS6KA1, PYCARD
13	116	cellular response to cytokine stimulus	7.3e-18	478	43	PLP2, IFITM1, CSF1R, CX3CR1, IL17RA, HLA-DRA, EBI3, TMEM173, CSF3R, CD74, HLA-B, CYBA, HLA-DRB1, TNFRSF1B, SP100, HLA-A, GNB2L1, HLA-DPA1, STAT6, LGALS9, IL3RA, IL13RA1, GBP2, BST2, TRIM21, BGN, PODN, HCK, HLA-C, NLRC5, PSMB8, PSMB9, HLA-E, HLA-F, HCLS1, AIF1, HLA-DPB1, HLA-DRB5, ACSL1, IRF5, IFI30, TREM2, PYCARD
14	115	inflammatory response	8.2e-18	320	36	SBNO2, B4GALT1, PLSCR1, F11R, C4A, IL4R, CXCL2, NMI, TNFRSF10B, NFKB2, S100A9, TPST1, MYD88, F3, SOCS3, CHI3L1, CASP4, S100A8, SERPINA3, TNFRSF1A, CCL2, IL1RL1, OSMR, LTBR, STAT5A, HMOX1, BCL6, ICAM1, FOS, SPHK1, STAT3, C4B, IL1R1, CD44, IL6R, SERPING1
15	116	cytokine-mediated signaling pathway	2.1e-17	379	38	PLP2, IFITM1, CSF1R, CX3CR1, IL17RA, HLA-DRA, EBI3, CSF3R, CD74, HLA-B, HLA-DRB1, TNFRSF1B, SP100, HLA-A, GNB2L1, HLA-DPA1, STAT6, IL3RA, IL13RA1, GBP2, BST2, TRIM21, BGN, PODN, HCK, HLA-C, NLRC5, PSMB8, PSMB9, HLA-E, HLA-F, HLA-DPB1, HLA-DRB5, ACSL1, IRF5, IFI30, TREM2, PYCARD
16	116	regulation of cytokine production	3.2e-17	321	35	INPP5D, CSF1R, IFI16, CASP1, IL17RA, EBI3, C3, TMEM173, LILRB1, CD74, HLA-B, CYBA, HLA-DRB1, FGR, HAVCR2, HLA-A, HLA-DPA1, STAT6, LGALS9, VSIG4, TGFB1, CD14, LY96, BST2, TRIM21, NLRC5, HLA-E, CD4, FCER1G, HLA-DPB1, HLA-DRB5, ANXA1, IRF5, IL18, PYCARD
17	116	cytokine production	9.4e-17	353	36	INPP5D, CSF1R, IFI16, CASP1, IL17RA, EBI3, C3, TMEM173, LILRB1, CD74, HLA-B, BTN3A2, CYBA, HLA-DRB1, FGR, HAVCR2, HLA-A, HLA-DPA1, STAT6, LGALS9, VSIG4, TGFB1, CD14, LY96, BST2, TRIM21, NLRC5, HLA-E, CD4, FCER1G, HLA-DPB1, HLA-DRB5, ANXA1, IRF5, IL18, PYCARD
18	116	lymphocyte aggregation	1.5e-16	239	30	HLA-DMA, HLA-DRA, EBI3, LILRB1, CD74, MAP3K8, HLA-DRB1, BAX, HAVCR2, HLA-A, HLA-DPA1, STAT6, LGALS9, VSIG4, TGFB1, CD300A, LCP1, HLA-DMB, HLA-E, TNFAIP8L2, CD4, FCER1G, AIF1, HLA-DPB1, APBB1IP, HLA-DRB5, ANXA1, STK10, IL18, PYCARD
19	116	inflammatory response	2.1e-16	320	34	UNC13D, LY86, CSF1R, CX3CR1, IFI16, IL17RA, C3, CYBA, HLA-DRB1, TNFRSF1B, FOLR2, SP100, HAVCR2, LGALS9, CFI, TGFB1, CD163, CD14, LY96, HCK, ITGB2, TNFAIP8L2, VAMP8, FCER1G, ALOX5, AIF1, SPP1, HLA-DRB5, APOL3, ANXA1, SERPINA1, NCF1, IL18, PYCARD
20	116	activation of immune response	2.6e-16	343	35	INPP5D, CMTM3, C1QC, IFI16, HLA-DRA, C3, TMEM173, MAP3K8, FCGR3A, CYBA, HLA-DRB1, BAX, WIPF1, FGR, ARPC1B, HLA-DPA1, FCGR2A, CFI, VSIG4, LAT2, CD14, LY96, CD300A, HCK, ITGB2, C1QA, PSMB8, PSMB9, CD4, FCER1G, C1QB, HLA-DPB1, HLA-DRB5, RPS6KA1, PYCARD
21	116	leukocyte aggregation	2.6e-16	244	30	HLA-DMA, HLA-DRA, EBI3, LILRB1, CD74, MAP3K8, HLA-DRB1, BAX, HAVCR2, HLA-A, HLA-DPA1, STAT6, LGALS9, VSIG4, TGFB1, CD300A, LCP1, HLA-DMB, HLA-E, TNFAIP8L2, CD4, FCER1G, AIF1, HLA-DPB1, APBB1IP, HLA-DRB5, ANXA1, STK10, IL18, PYCARD
22	116	antigen binding	2.7e-16	40	15	HLA-DMA, HLA-DRA, CD74, HLA-B, HLA-DRB1, HLA-A, HLA-DPA1, TGFB1, HLA-C, LILRB4, HLA-DMB, HLA-E, HLA-F, HLA-DPB1, HLA-DRB5
23	116	leukocyte cell-cell adhesion	2.7e-16	263	31	HLA-DMA, HLA-DRA, EBI3, LILRB1, CD74, MAP3K8, HLA-DRB1, BAX, HAVCR2, HLA-A, HLA-DPA1, STAT6, LGALS9, VSIG4, TGFB1, CD300A, LCP1, ITGB2, HLA-DMB, HLA-E, TNFAIP8L2, CD4, FCER1G, AIF1, HLA-DPB1, APBB1IP, HLA-DRB5, ANXA1, STK10, IL18, PYCARD
24	116	cellular response to interferon-gamma	4.1e-16	80	19	HLA-DRA, HLA-B, HLA-DRB1, SP100, HLA-A, HLA-DPA1, LGALS9, GBP2, TRIM21, HCK, HLA-C, NLRC5, HLA-E, HLA-F, AIF1, HLA-DPB1, HLA-DRB5, IRF5, IFI30
25	113	anchoring junction	4.1e-16	408	45	PTPN12, RPS4X, TJP2, TPM4, CAV2, STARD8, PABPC1, DLG5, RPL22, ANXA5, RRAS2, CDH5, GNA12, CTTN, DST, PERP, LIMS1, NEDD9, LAP3, LYN, JAG1, MSN, CD99, MYH9, RPS13, NRP1, RPS7, FLT1, IRF2, CTNNA1, PACSIN2, CSRP2, SYNM, VIM, CD59, PALLD, B2M, RPL30, PPFIA1, RHOB, CNN3, CALR, SORBS1, ITGA6, MPZL1
26	113	adherens junction	9.2e-16	399	44	PTPN12, RPS4X, TJP2, TPM4, CAV2, STARD8, PABPC1, DLG5, RPL22, ANXA5, RRAS2, CDH5, GNA12, CTTN, DST, LIMS1, NEDD9, LAP3, LYN, JAG1, MSN, CD99, MYH9, RPS13, NRP1, RPS7, FLT1, IRF2, CTNNA1, PACSIN2, CSRP2, SYNM, VIM, CD59, PALLD, B2M, RPL30, PPFIA1, RHOB, CNN3, CALR, SORBS1, ITGA6, MPZL1
27	116	T cell activation	1.1e-15	238	29	HLA-DMA, HLA-DRA, EBI3, LILRB1, CD74, MAP3K8, HLA-DRB1, BAX, HAVCR2, HLA-A, HLA-DPA1, STAT6, LGALS9, VSIG4, TGFB1, CD300A, LCP1, HLA-DMB, HLA-E, TNFAIP8L2, CD4, FCER1G, AIF1, HLA-DPB1, APBB1IP, HLA-DRB5, ANXA1, IL18, PYCARD
28	116	T cell aggregation	1.1e-15	238	29	HLA-DMA, HLA-DRA, EBI3, LILRB1, CD74, MAP3K8, HLA-DRB1, BAX, HAVCR2, HLA-A, HLA-DPA1, STAT6, LGALS9, VSIG4, TGFB1, CD300A, LCP1, HLA-DMB, HLA-E, TNFAIP8L2, CD4, FCER1G, AIF1, HLA-DPB1, APBB1IP, HLA-DRB5, ANXA1, IL18, PYCARD
29	116	interferon-gamma-mediated signaling pathway	1.5e-15	63	17	HLA-DRA, HLA-B, HLA-DRB1, SP100, HLA-A, HLA-DPA1, GBP2, TRIM21, HCK, HLA-C, NLRC5, HLA-E, HLA-F, HLA-DPB1, HLA-DRB5, IRF5, IFI30
30	116	lymphocyte mediated immunity	1.5e-15	111	21	INPP5D, UNC13D, C1QC, HLA-DMA, C3, LILRB1, CD74, HLA-B, BTN3A2, HLA-DRB1, HLA-A, STAT6, LGALS9, CFI, TGFB1, CTSC, C1QA, HLA-E, FCER1G, C1QB, HLA-DRB5
31	116	positive regulation of lymphocyte activation	2e-15	141	23	INPP5D, HLA-DMA, HLA-DRA, EBI3, LILRB1, CD74, MAP3K8, HLA-DRB1, HLA-A, HLA-DPA1, STAT6, LGALS9, TGFB1, MMP14, HLA-DMB, HLA-E, CD4, AIF1, HLA-DPB1, HLA-DRB5, ANXA1, IL18, PYCARD
32	116	response to external biotic stimulus	2e-15	482	40	UNC13D, LY86, IFITM1, COTL1, CX3CR1, IFI16, CASP1, IL17RA, TMEM173, LILRB1, HLA-B, CYBA, HLA-DRB1, TNFRSF1B, WIPF1, FGR, HAVCR2, HLA-A, CD37, LGALS9, TGFB1, CD14, LY96, BST2, MYO1F, HCK, NPC2, NLRC5, PSMB9, CXCL16, HLA-E, CD4, FCER1G, MGST2, HLA-DRB5, IRF5, NCF1, IL18, TREM2, PYCARD
33	116	response to other organism	2e-15	482	40	UNC13D, LY86, IFITM1, COTL1, CX3CR1, IFI16, CASP1, IL17RA, TMEM173, LILRB1, HLA-B, CYBA, HLA-DRB1, TNFRSF1B, WIPF1, FGR, HAVCR2, HLA-A, CD37, LGALS9, TGFB1, CD14, LY96, BST2, MYO1F, HCK, NPC2, NLRC5, PSMB9, CXCL16, HLA-E, CD4, FCER1G, MGST2, HLA-DRB5, IRF5, NCF1, IL18, TREM2, PYCARD
34	116	regulation of lymphocyte activation	3e-15	210	27	INPP5D, HLA-DMA, HLA-DRA, EBI3, LILRB1, CD74, MAP3K8, HLA-DRB1, HAVCR2, HLA-A, HLA-DPA1, STAT6, LGALS9, VSIG4, TGFB1, CD300A, MMP14, HLA-DMB, HLA-E, TNFAIP8L2, CD4, AIF1, HLA-DPB1, HLA-DRB5, ANXA1, IL18, PYCARD
35	116	homotypic cell-cell adhesion	3.5e-15	288	31	HLA-DMA, HLA-DRA, EBI3, LILRB1, CD74, MAP3K8, HLA-DRB1, BAX, HAVCR2, HLA-A, HLA-DPA1, STAT6, LGALS9, VSIG4, TGFB1, CD300A, LCP1, HLA-DMB, CLIC1, HLA-E, TNFAIP8L2, CD4, FCER1G, AIF1, HLA-DPB1, APBB1IP, HLA-DRB5, ANXA1, STK10, IL18, PYCARD
36	116	regulation of lymphocyte proliferation	3.6e-15	102	20	INPP5D, EBI3, LILRB1, CD74, HLA-DRB1, HLA-A, HLA-DPA1, LGALS9, VSIG4, TGFB1, CD300A, HLA-DMB, HLA-E, CD4, AIF1, HLA-DPB1, HLA-DRB5, ANXA1, IL18, PYCARD
37	116	regulation of T cell activation	3.8e-15	161	24	HLA-DMA, HLA-DRA, EBI3, LILRB1, CD74, MAP3K8, HLA-DRB1, HAVCR2, HLA-A, HLA-DPA1, LGALS9, VSIG4, TGFB1, CD300A, HLA-DMB, HLA-E, TNFAIP8L2, CD4, AIF1, HLA-DPB1, HLA-DRB5, ANXA1, IL18, PYCARD
38	116	positive regulation of cytokine production	4.2e-15	213	27	CSF1R, IFI16, CASP1, IL17RA, EBI3, C3, TMEM173, CD74, CYBA, FGR, HAVCR2, HLA-A, HLA-DPA1, STAT6, LGALS9, TGFB1, CD14, LY96, TRIM21, HLA-E, CD4, FCER1G, HLA-DPB1, ANXA1, IRF5, IL18, PYCARD
39	116	regulation of mononuclear cell proliferation	5.4e-15	104	20	INPP5D, EBI3, LILRB1, CD74, HLA-DRB1, HLA-A, HLA-DPA1, LGALS9, VSIG4, TGFB1, CD300A, HLA-DMB, HLA-E, CD4, AIF1, HLA-DPB1, HLA-DRB5, ANXA1, IL18, PYCARD
40	116	regulation of leukocyte cell-cell adhesion	6.8e-15	165	24	HLA-DMA, HLA-DRA, EBI3, LILRB1, CD74, MAP3K8, HLA-DRB1, HAVCR2, HLA-A, HLA-DPA1, LGALS9, VSIG4, TGFB1, CD300A, HLA-DMB, HLA-E, TNFAIP8L2, CD4, AIF1, HLA-DPB1, HLA-DRB5, ANXA1, IL18, PYCARD
41	116	antigen processing and presentation of peptide antigen	9.2e-15	151	23	HLA-DMA, HLA-DRA, CD74, HLA-B, CYBA, HLA-DRB1, HLA-A, NCF4, HLA-DPA1, HLA-C, HLA-DMB, PSMB8, SEC61B, PSMB9, HLA-E, HLA-F, FCER1G, HLA-DPB1, HLA-DRB5, IFI30, NCF1, TREM2, PYCARD
42	116	regulation of leukocyte proliferation	9.6e-15	107	20	INPP5D, EBI3, LILRB1, CD74, HLA-DRB1, HLA-A, HLA-DPA1, LGALS9, VSIG4, TGFB1, CD300A, HLA-DMB, HLA-E, CD4, AIF1, HLA-DPB1, HLA-DRB5, ANXA1, IL18, PYCARD
43	116	leukocyte activation involved in immune response	1.2e-14	108	20	UNC13D, CX3CR1, LILRB1, FGR, HAVCR2, STAT6, LGALS9, TGFB1, LAT2, CD300A, MYO1F, LCP1, HLA-DMB, VAMP8, FCER1G, MFNG, APBB1IP, ANXA1, TYROBP, PYCARD
44	116	positive regulation of T cell activation	1.2e-14	108	20	HLA-DMA, HLA-DRA, EBI3, LILRB1, CD74, MAP3K8, HLA-DRB1, HLA-A, HLA-DPA1, LGALS9, TGFB1, HLA-DMB, HLA-E, CD4, AIF1, HLA-DPB1, HLA-DRB5, ANXA1, IL18, PYCARD
45	116	cell activation involved in immune response	1.4e-14	109	20	UNC13D, CX3CR1, LILRB1, FGR, HAVCR2, STAT6, LGALS9, TGFB1, LAT2, CD300A, MYO1F, LCP1, HLA-DMB, VAMP8, FCER1G, MFNG, APBB1IP, ANXA1, TYROBP, PYCARD
46	116	antigen processing and presentation	1.5e-14	171	24	HLA-DMA, HLA-DRA, CD74, HLA-B, CYBA, HLA-DRB1, RAB32, HLA-A, NCF4, HLA-DPA1, HLA-C, HLA-DMB, PSMB8, SEC61B, PSMB9, HLA-E, HLA-F, FCER1G, HLA-DPB1, HLA-DRB5, IFI30, NCF1, TREM2, PYCARD
47	116	positive regulation of homotypic cell-cell adhesion	1.7e-14	110	20	HLA-DMA, HLA-DRA, EBI3, LILRB1, CD74, MAP3K8, HLA-DRB1, HLA-A, HLA-DPA1, LGALS9, TGFB1, HLA-DMB, HLA-E, CD4, AIF1, HLA-DPB1, HLA-DRB5, ANXA1, IL18, PYCARD
48	116	positive regulation of leukocyte cell-cell adhesion	1.7e-14	110	20	HLA-DMA, HLA-DRA, EBI3, LILRB1, CD74, MAP3K8, HLA-DRB1, HLA-A, HLA-DPA1, LGALS9, TGFB1, HLA-DMB, HLA-E, CD4, AIF1, HLA-DPB1, HLA-DRB5, ANXA1, IL18, PYCARD
49	116	regulation of homotypic cell-cell adhesion	1.8e-14	172	24	HLA-DMA, HLA-DRA, EBI3, LILRB1, CD74, MAP3K8, HLA-DRB1, HAVCR2, HLA-A, HLA-DPA1, LGALS9, VSIG4, TGFB1, CD300A, HLA-DMB, HLA-E, TNFAIP8L2, CD4, AIF1, HLA-DPB1, HLA-DRB5, ANXA1, IL18, PYCARD
50	116	response to bacterium	2.1e-14	246	28	LY86, CX3CR1, CASP1, LILRB1, HLA-B, CYBA, HLA-DRB1, TNFRSF1B, FGR, HAVCR2, HLA-A, LGALS9, TGFB1, CD14, LY96, MYO1F, HCK, CXCL16, HLA-E, CD4, FCER1G, MGST2, HLA-DRB5, IRF5, NCF1, IL18, TREM2, PYCARD
51	115	regulation of response to wounding	2.1e-14	204	26	SBNO2, C4A, PDGFA, PLAUR, SCARF1, S100A9, TNFRSF12A, NOS3, ANXA2, MYD88, F3, HBEGF, SOCS3, CASP4, S100A8, TNFRSF1A, CCL2, IL1RL1, OSMR, STAT5A, BCL6, NTRK3, C1QTNF1, C4B, IL1R1, SERPING1
52	116	lymphocyte proliferation	2.6e-14	127	21	INPP5D, EBI3, LILRB1, CD74, HLA-DRB1, BAX, HLA-A, HLA-DPA1, LGALS9, VSIG4, TGFB1, CD300A, HLA-DMB, HLA-E, CD4, AIF1, HLA-DPB1, HLA-DRB5, ANXA1, IL18, PYCARD
53	116	mononuclear cell proliferation	4.3e-14	130	21	INPP5D, EBI3, LILRB1, CD74, HLA-DRB1, BAX, HLA-A, HLA-DPA1, LGALS9, VSIG4, TGFB1, CD300A, HLA-DMB, HLA-E, CD4, AIF1, HLA-DPB1, HLA-DRB5, ANXA1, IL18, PYCARD
54	113	focal adhesion	6e-14	339	38	PTPN12, RPS4X, TPM4, CAV2, STARD8, PABPC1, RPL22, ANXA5, RRAS2, GNA12, CTTN, DST, LIMS1, NEDD9, LAP3, MSN, CD99, MYH9, RPS13, NRP1, RPS7, FLT1, IRF2, CTNNA1, PACSIN2, CSRP2, VIM, CD59, PALLD, B2M, RPL30, PPFIA1, RHOB, CNN3, CALR, SORBS1, ITGA6, MPZL1
55	116	positive regulation of immune effector process	7.2e-14	78	17	UNC13D, C3, LILRB1, CD74, HLA-B, FGR, HLA-A, CD37, STAT6, LGALS9, TGFB1, CD300A, HLA-DMB, HLA-E, VAMP8, FCER1G, ANXA1
56	116	regulation of T cell proliferation	7.2e-14	78	17	EBI3, LILRB1, HLA-DRB1, HLA-A, HLA-DPA1, LGALS9, VSIG4, TGFB1, HLA-DMB, HLA-E, CD4, AIF1, HLA-DPB1, HLA-DRB5, ANXA1, IL18, PYCARD
57	116	leukocyte proliferation	7.9e-14	134	21	INPP5D, EBI3, LILRB1, CD74, HLA-DRB1, BAX, HLA-A, HLA-DPA1, LGALS9, VSIG4, TGFB1, CD300A, HLA-DMB, HLA-E, CD4, AIF1, HLA-DPB1, HLA-DRB5, ANXA1, IL18, PYCARD
58	113	cell-substrate adherens junction	8.7e-14	343	38	PTPN12, RPS4X, TPM4, CAV2, STARD8, PABPC1, RPL22, ANXA5, RRAS2, GNA12, CTTN, DST, LIMS1, NEDD9, LAP3, MSN, CD99, MYH9, RPS13, NRP1, RPS7, FLT1, IRF2, CTNNA1, PACSIN2, CSRP2, VIM, CD59, PALLD, B2M, RPL30, PPFIA1, RHOB, CNN3, CALR, SORBS1, ITGA6, MPZL1
59	116	lumenal side of membrane	1.1e-13	23	11	HLA-DRA, CD74, HLA-B, HLA-DRB1, HLA-A, HLA-DPA1, HLA-C, HLA-E, HLA-F, HLA-DPB1, HLA-DRB5
60	113	cell-substrate junction	1.1e-13	346	38	PTPN12, RPS4X, TPM4, CAV2, STARD8, PABPC1, RPL22, ANXA5, RRAS2, GNA12, CTTN, DST, LIMS1, NEDD9, LAP3, MSN, CD99, MYH9, RPS13, NRP1, RPS7, FLT1, IRF2, CTNNA1, PACSIN2, CSRP2, VIM, CD59, PALLD, B2M, RPL30, PPFIA1, RHOB, CNN3, CALR, SORBS1, ITGA6, MPZL1
61	116	antigen processing and presentation of exogenous peptide antigen	1.4e-13	138	21	HLA-DMA, HLA-DRA, CD74, HLA-B, CYBA, HLA-DRB1, HLA-A, NCF4, HLA-DPA1, HLA-C, HLA-DMB, PSMB8, SEC61B, PSMB9, HLA-E, HLA-F, FCER1G, HLA-DPB1, HLA-DRB5, IFI30, NCF1
62	116	T cell proliferation	1.7e-13	95	18	EBI3, LILRB1, HLA-DRB1, BAX, HLA-A, HLA-DPA1, LGALS9, VSIG4, TGFB1, HLA-DMB, HLA-E, CD4, AIF1, HLA-DPB1, HLA-DRB5, ANXA1, IL18, PYCARD
63	116	antigen processing and presentation of exogenous antigen	1.9e-13	140	21	HLA-DMA, HLA-DRA, CD74, HLA-B, CYBA, HLA-DRB1, HLA-A, NCF4, HLA-DPA1, HLA-C, HLA-DMB, PSMB8, SEC61B, PSMB9, HLA-E, HLA-F, FCER1G, HLA-DPB1, HLA-DRB5, IFI30, NCF1
64	116	regulation of cell adhesion	2.9e-13	384	33	UNC13D, HLA-DMA, HLA-DRA, EBI3, ANGPT2, LILRB1, CD74, MAP3K8, HLA-DRB1, HAVCR2, HLA-A, HLA-DPA1, LGALS9, VSIG4, TGFB1, CD300A, MMP14, S100A10, MYO1F, HLA-DMB, HLA-E, ARHGDIB, TNFAIP8L2, CD4, AIF1, SPP1, TGFBI, HLA-DPB1, APBB1IP, HLA-DRB5, ANXA1, IL18, PYCARD
65	116	positive regulation of cell-cell adhesion	2.9e-13	127	20	HLA-DMA, HLA-DRA, EBI3, LILRB1, CD74, MAP3K8, HLA-DRB1, HLA-A, HLA-DPA1, LGALS9, TGFB1, HLA-DMB, HLA-E, CD4, AIF1, HLA-DPB1, HLA-DRB5, ANXA1, IL18, PYCARD
66	116	myeloid leukocyte activation	1.1e-12	91	17	UNC13D, CX3CR1, CD74, SPI1, FGR, HAVCR2, CD37, LGALS9, TGFB1, LAT2, CD300A, MYO1F, VAMP8, FCER1G, AIF1, TYROBP, PYCARD
67	116	single organism cell adhesion	1.3e-12	455	35	UNC13D, HLA-DMA, HLA-DRA, EBI3, LILRB1, CD74, MAP3K8, HLA-DRB1, BAX, HAVCR2, HLA-A, HLA-DPA1, STAT6, LGALS9, VSIG4, TGFB1, CD300A, ITGAX, S100A10, LCP1, ITGB2, HLA-DMB, CLIC1, HLA-E, TNFAIP8L2, CD4, FCER1G, AIF1, HLA-DPB1, APBB1IP, HLA-DRB5, ANXA1, STK10, IL18, PYCARD
68	116	interferon-gamma production	1.3e-12	45	13	EBI3, LILRB1, BTN3A2, HLA-DRB1, HAVCR2, HLA-A, HLA-DPA1, LGALS9, CD14, HLA-DPB1, HLA-DRB5, IL18, PYCARD
69	116	ER to Golgi transport vesicle	1.6e-12	56	14	HLA-DRA, CD74, HLA-B, HLA-DRB1, HLA-A, HLA-DPA1, CTSC, HLA-C, HLA-E, HLA-F, CTSZ, HLA-DPB1, HLA-DRB5, SERPINA1
70	116	regulation of cell-cell adhesion	1.9e-12	212	24	HLA-DMA, HLA-DRA, EBI3, LILRB1, CD74, MAP3K8, HLA-DRB1, HAVCR2, HLA-A, HLA-DPA1, LGALS9, VSIG4, TGFB1, CD300A, HLA-DMB, HLA-E, TNFAIP8L2, CD4, AIF1, HLA-DPB1, HLA-DRB5, ANXA1, IL18, PYCARD
71	115	cellular response to cytokine stimulus	2.3e-12	478	36	SBNO2, IL18BP, IFITM2, PML, EIF4A1, IL4R, CXCL2, TNFRSF10B, NFKB2, GBP1, TNFRSF12A, ISG20, F3, SOCS3, MT1X, IFI35, CHI3L1, TNFRSF1A, CCL2, IRF1, IL1RL1, OSMR, YBX3, LTBR, STAT5A, IFNAR2, ICAM1, SPHK1, IRF9, STAT3, IFITM3, IL1R1, PTPN1, CD44, IL6R, IL15RA
72	116	positive regulation of cell adhesion	2.3e-12	214	24	UNC13D, HLA-DMA, HLA-DRA, EBI3, LILRB1, CD74, MAP3K8, HLA-DRB1, HLA-A, HLA-DPA1, LGALS9, TGFB1, S100A10, HLA-DMB, HLA-E, CD4, AIF1, SPP1, HLA-DPB1, APBB1IP, HLA-DRB5, ANXA1, IL18, PYCARD
73	116	single organismal cell-cell adhesion	2.7e-12	416	33	HLA-DMA, HLA-DRA, EBI3, LILRB1, CD74, MAP3K8, HLA-DRB1, BAX, HAVCR2, HLA-A, HLA-DPA1, STAT6, LGALS9, VSIG4, TGFB1, CD300A, ITGAX, LCP1, ITGB2, HLA-DMB, CLIC1, HLA-E, TNFAIP8L2, CD4, FCER1G, AIF1, HLA-DPB1, APBB1IP, HLA-DRB5, ANXA1, STK10, IL18, PYCARD
74	116	humoral immune response	2.9e-12	70	15	LY86, C1QC, EBI3, C3, HLA-DRB1, HLA-A, CD37, CFI, VSIG4, BST2, C1QA, HLA-E, C1QB, HLA-DRB5, TREM2
75	113	wound healing	4.9e-12	448	41	PTPN12, ANO6, ANXA5, RAP1B, VWF, PLAT, MACF1, ACVRL1, CD58, FN1, GNA12, ETS1, ITPR3, LYN, SPARC, SRGN, GNAI3, VAV2, NFE2L2, MYH9, HPS5, PRCP, IRF2, MYL12A, TGFBR2, FGF2, DCN, CD59, LMAN1, PROS1, RHOB, PAPSS2, WDR1, ITGA6, CFLAR, CLU, HIF1A, ENTPD1, H3F3B, TGFB2, CALU
76	116	regulation of defense response	5.7e-12	479	35	CX3CR1, IFI16, IL17RA, C3, TMEM173, LILRB1, HLA-B, MAP3K8, CYBA, TNFRSF1B, FGR, HAVCR2, PARP9, HLA-A, CD37, LGALS9, CFI, TGFB1, CD14, LY96, MYO1F, HCK, ITGB2, NLRC5, PSMB8, PSMB9, HLA-E, TNFAIP8L2, VAMP8, CD4, FCER1G, ANXA1, IL18, RPS6KA1, PYCARD
77	116	regulation of interferon-gamma production	8.4e-12	41	12	EBI3, LILRB1, HLA-DRB1, HAVCR2, HLA-A, HLA-DPA1, LGALS9, CD14, HLA-DPB1, HLA-DRB5, IL18, PYCARD
78	116	positive regulation of T cell proliferation	8.4e-12	41	12	EBI3, HLA-A, HLA-DPA1, LGALS9, HLA-DMB, HLA-E, CD4, AIF1, HLA-DPB1, ANXA1, IL18, PYCARD
79	115	cytokine-mediated signaling pathway	1.1e-11	379	31	IFITM2, PML, EIF4A1, IL4R, CXCL2, TNFRSF10B, NFKB2, GBP1, TNFRSF12A, ISG20, F3, SOCS3, IFI35, TNFRSF1A, CCL2, IRF1, IL1RL1, OSMR, LTBR, STAT5A, IFNAR2, ICAM1, SPHK1, IRF9, STAT3, IFITM3, IL1R1, PTPN1, CD44, IL6R, IL15RA
80	116	negative regulation of immune system process	2.2e-11	217	23	INPP5D, C1QC, IFI16, LILRB1, CD74, HLA-B, HLA-DRB1, HAVCR2, HLA-A, CD37, STAT6, LGALS9, VSIG4, TGFB1, CD300A, BST2, LILRB4, NLRC5, HLA-E, TNFAIP8L2, FCER1G, HLA-DRB5, ANXA1
81	116	immunoglobulin mediated immune response	2.9e-11	56	13	INPP5D, C1QC, HLA-DMA, C3, CD74, HLA-DRB1, STAT6, CFI, TGFB1, C1QA, FCER1G, C1QB, HLA-DRB5
82	116	negative regulation of immune response	3.5e-11	69	14	INPP5D, IFI16, LILRB1, HLA-B, HAVCR2, HLA-A, STAT6, LGALS9, TGFB1, CD300A, BST2, NLRC5, HLA-E, ANXA1
83	116	B cell mediated immunity	3.7e-11	57	13	INPP5D, C1QC, HLA-DMA, C3, CD74, HLA-DRB1, STAT6, CFI, TGFB1, C1QA, FCER1G, C1QB, HLA-DRB5
84	116	immune response-activating signal transduction	5.4e-11	315	27	INPP5D, CMTM3, HLA-DRA, MAP3K8, FCGR3A, CYBA, HLA-DRB1, BAX, WIPF1, FGR, ARPC1B, HLA-DPA1, FCGR2A, LAT2, CD14, LY96, CD300A, HCK, ITGB2, PSMB8, PSMB9, CD4, FCER1G, HLA-DPB1, HLA-DRB5, RPS6KA1, PYCARD
85	116	positive regulation of lymphocyte proliferation	5.9e-11	59	13	EBI3, CD74, HLA-A, HLA-DPA1, LGALS9, HLA-DMB, HLA-E, CD4, AIF1, HLA-DPB1, ANXA1, IL18, PYCARD
86	116	leukocyte differentiation	7.1e-11	251	24	INPP5D, CSF1R, C1QC, HLA-DMA, IFI16, LILRB1, CD74, HLA-B, SPI1, BAX, STAT6, LGALS9, TGFB1, MMP14, LILRB4, CD4, HCLS1, RRAS, FCER1G, LYL1, MFNG, ANXA1, TYROBP, TREM2
87	116	positive regulation of mononuclear cell proliferation	9.2e-11	61	13	EBI3, CD74, HLA-A, HLA-DPA1, LGALS9, HLA-DMB, HLA-E, CD4, AIF1, HLA-DPB1, ANXA1, IL18, PYCARD
88	116	myeloid cell activation involved in immune response	1.4e-10	40	11	UNC13D, CX3CR1, FGR, LGALS9, LAT2, CD300A, MYO1F, VAMP8, FCER1G, TYROBP, PYCARD
89	116	positive regulation of leukocyte proliferation	1.4e-10	63	13	EBI3, CD74, HLA-A, HLA-DPA1, LGALS9, HLA-DMB, HLA-E, CD4, AIF1, HLA-DPB1, ANXA1, IL18, PYCARD
90	116	SRP-dependent cotranslational protein targeting to membrane	1.5e-10	106	16	RPS24, RPS27, RPL12, RPL23, RPL18A, RPL5, SSR4, RPS18, RPL14, SEC61B, RPS6, RPS11, SSR2, RPL29, RPN2, RPL19
91	116	regulation of immune effector process	1.7e-10	240	23	UNC13D, C3, TMEM173, LILRB1, CD74, HLA-B, FGR, HAVCR2, HLA-A, CD37, STAT6, LGALS9, CFI, TGFB1, CD300A, BST2, HCK, HLA-DMB, HLA-E, VAMP8, CD4, FCER1G, ANXA1
92	116	type I interferon signaling pathway	1.8e-10	52	12	IFITM1, HLA-B, SP100, HLA-A, GBP2, BST2, HLA-C, NLRC5, PSMB8, HLA-E, HLA-F, IRF5
93	116	cellular response to type I interferon	1.8e-10	52	12	IFITM1, HLA-B, SP100, HLA-A, GBP2, BST2, HLA-C, NLRC5, PSMB8, HLA-E, HLA-F, IRF5
94	116	cotranslational protein targeting to membrane	1.9e-10	108	16	RPS24, RPS27, RPL12, RPL23, RPL18A, RPL5, SSR4, RPS18, RPL14, SEC61B, RPS6, RPS11, SSR2, RPL29, RPN2, RPL19
95	116	endocytosis	2e-10	435	31	UNC13D, GRN, C3, LILRB1, FCGR3A, CYBA, FOLR2, WIPF1, FGR, ARHGAP27, ARPC1B, GNB2L1, FCGR2A, CFI, TGFB1, CD163, CD14, APOC4-APOC2, CD300A, HCK, DAB2, ITGB2, LGALS3BP, CXCL16, RIN3, FCER1G, AIF1, ANXA1, TREM2, APOL1, PYCARD
96	116	plasma membrane protein complex	2e-10	310	26	HLA-DMA, HLA-DRA, CD74, HLA-B, CYBA, HLA-DRB1, RGS19, HLA-A, NCF4, HLA-DPA1, IL13RA1, ITGAX, HLA-C, DAB2, ITGB2, HLA-DMB, HLA-E, HLA-F, CD4, FCER1G, HLA-DPB1, APBB1IP, HLA-DRB5, GNG11, TGFBR1, NCF1
97	116	regulation of leukocyte mediated immunity	2.3e-10	79	14	UNC13D, C3, LILRB1, HLA-B, FGR, HLA-A, STAT6, LGALS9, TGFB1, CD300A, BST2, HLA-E, VAMP8, FCER1G
98	116	ER to Golgi transport vesicle membrane	2.4e-10	42	11	HLA-DRA, CD74, HLA-B, HLA-DRB1, HLA-A, HLA-DPA1, HLA-C, HLA-E, HLA-F, HLA-DPB1, HLA-DRB5
99	116	protein targeting to ER	2.6e-10	110	16	RPS24, RPS27, RPL12, RPL23, RPL18A, RPL5, SSR4, RPS18, RPL14, SEC61B, RPS6, RPS11, SSR2, RPL29, RPN2, RPL19
100	115	response to external biotic stimulus	2.6e-10	482	33	SBNO2, IL18BP, PLSCR1, IFITM2, PML, IL4R, CXCL2, ZC3HAV1, TNFRSF10B, CHST3, NFKB2, S100A9, GBP1, NOS3, ISG20, MYD88, JUNB, F3, SOCS3, S100A8, ADAMTS4, TNFRSF1A, CCL2, IRF1, LITAF, LTBR, IFNAR2, ICAM1, FOS, IRF9, IFITM3, C4B, IL6R
101	115	response to other organism	2.6e-10	482	33	SBNO2, IL18BP, PLSCR1, IFITM2, PML, IL4R, CXCL2, ZC3HAV1, TNFRSF10B, CHST3, NFKB2, S100A9, GBP1, NOS3, ISG20, MYD88, JUNB, F3, SOCS3, S100A8, ADAMTS4, TNFRSF1A, CCL2, IRF1, LITAF, LTBR, IFNAR2, ICAM1, FOS, IRF9, IFITM3, C4B, IL6R
102	116	side of membrane	3.6e-10	249	23	HLA-DRA, LILRB1, CD74, HLA-B, RGS1, FCGR3A, HLA-DRB1, FOLR2, RGS19, FGR, HLA-A, HLA-DPA1, CD14, HCK, HLA-C, HLA-E, HLA-F, CD4, FCER1G, HLA-DPB1, HLA-DRB5, ANXA1, GNG11
103	113	blood vessel development	3.7e-10	371	34	APOLD1, SMAD6, ACTA2, PRRX1, LTBP1, CDH5, CLIC4, MMRN2, ACVRL1, FN1, SAT1, ETS1, YAP1, SPARC, GATAD2A, JAG1, VAV2, MYH9, PRCP, NRP1, FLT1, NRP2, FGFR1, TGFBR2, FGF2, RNH1, DCN, FZD4, RHOB, LEF1, ZFP36L1, HIF1A, TGFB2, FOXF1
104	116	response to type I interferon	3.7e-10	55	12	IFITM1, HLA-B, SP100, HLA-A, GBP2, BST2, HLA-C, NLRC5, PSMB8, HLA-E, HLA-F, IRF5
105	116	establishment of protein localization to endoplasmic reticulum	4.5e-10	114	16	RPS24, RPS27, RPL12, RPL23, RPL18A, RPL5, SSR4, RPS18, RPL14, SEC61B, RPS6, RPS11, SSR2, RPL29, RPN2, RPL19
106	116	antigen processing and presentation of exogenous peptide antigen via MHC class I	4.7e-10	69	13	HLA-B, CYBA, HLA-A, NCF4, HLA-C, PSMB8, SEC61B, PSMB9, HLA-E, HLA-F, FCER1G, IFI30, NCF1
107	116	phagocytosis	6.1e-10	152	18	UNC13D, C3, FCGR3A, CYBA, WIPF1, FGR, ARPC1B, GNB2L1, FCGR2A, TGFB1, CD14, CD300A, HCK, FCER1G, AIF1, ANXA1, TREM2, PYCARD
108	113	protein targeting to ER	7.4e-10	110	18	RPS4X, SEC11A, RPS15A, RPL22, SEC11C, RPS12, MACF1, RPL11, RPL10, RPL23A, RPS25, RPS13, RPS7, RPL30, TRAM1, SSR3, RPS23, RPL39
109	115	wound healing	7.4e-10	448	31	RHOC, B4GALT1, CD63, PLSCR1, F11R, CDK2, PDGFA, PLAUR, AKAP10, S100A9, MAFF, TNFRSF12A, AQP1, NOS3, ANXA2, TIMP1, F3, HBEGF, HGF, S100A8, IRF1, ITGA5, HMOX1, C1QTNF1, SHC1, TP53, PDPN, GNA14, PTPN1, CD44, SERPING1
110	113	blood coagulation	7.5e-10	342	32	ANO6, ANXA5, RAP1B, VWF, PLAT, CD58, FN1, GNA12, ITPR3, LYN, SPARC, SRGN, GNAI3, VAV2, NFE2L2, MYH9, HPS5, PRCP, IRF2, MYL12A, CD59, LMAN1, PROS1, RHOB, PAPSS2, WDR1, ITGA6, CLU, ENTPD1, H3F3B, TGFB2, CALU
111	115	extrinsic apoptotic signaling pathway	8e-10	170	19	MCL1, PML, ATF3, ACSL5, TNFRSF10B, STK3, TNFRSF12A, NOS3, TMBIM1, HGF, TNFRSF1A, LGALS3, CASP2, LTBR, HMOX1, ICAM1, LMNA, BAG3, IL6R
112	113	coagulation	8.7e-10	344	32	ANO6, ANXA5, RAP1B, VWF, PLAT, CD58, FN1, GNA12, ITPR3, LYN, SPARC, SRGN, GNAI3, VAV2, NFE2L2, MYH9, HPS5, PRCP, IRF2, MYL12A, CD59, LMAN1, PROS1, RHOB, PAPSS2, WDR1, ITGA6, CLU, ENTPD1, H3F3B, TGFB2, CALU
113	116	leukocyte migration	9.8e-10	176	19	INPP5D, CX3CR1, IL17RA, ANGPT2, CSF3R, CD74, CKLF, LGALS9, CD300A, ITGAX, HCK, ITGB2, CXCL16, FCER1G, AIF1, SPP1, ANXA1, STK10, PYCARD
114	113	hemostasis	1e-09	346	32	ANO6, ANXA5, RAP1B, VWF, PLAT, CD58, FN1, GNA12, ITPR3, LYN, SPARC, SRGN, GNAI3, VAV2, NFE2L2, MYH9, HPS5, PRCP, IRF2, MYL12A, CD59, LMAN1, PROS1, RHOB, PAPSS2, WDR1, ITGA6, CLU, ENTPD1, H3F3B, TGFB2, CALU
115	116	positive regulation of adaptive immune response	1.2e-09	37	10	C3, HLA-B, HLA-A, STAT6, TGFB1, HLA-E, CD4, FCER1G, ANXA1, PYCARD
116	116	regulation of innate immune response	1.2e-09	265	23	IFI16, TMEM173, LILRB1, HLA-B, MAP3K8, CYBA, FGR, HAVCR2, PARP9, HLA-A, LGALS9, CD14, LY96, MYO1F, HCK, ITGB2, NLRC5, PSMB8, PSMB9, HLA-E, FCER1G, RPS6KA1, PYCARD
117	113	establishment of protein localization to endoplasmic reticulum	1.3e-09	114	18	RPS4X, SEC11A, RPS15A, RPL22, SEC11C, RPS12, MACF1, RPL11, RPL10, RPL23A, RPS25, RPS13, RPS7, RPL30, TRAM1, SSR3, RPS23, RPL39
118	116	defense response to other organism	1.4e-09	267	23	UNC13D, IFITM1, COTL1, IFI16, IL17RA, TMEM173, LILRB1, CYBA, FGR, HAVCR2, HLA-A, CD37, TGFB1, BST2, MYO1F, HCK, NLRC5, HLA-E, CD4, FCER1G, IRF5, NCF1, PYCARD
119	113	vasculature development	1.5e-09	391	34	APOLD1, SMAD6, ACTA2, PRRX1, LTBP1, CDH5, CLIC4, MMRN2, ACVRL1, FN1, SAT1, ETS1, YAP1, SPARC, GATAD2A, JAG1, VAV2, MYH9, PRCP, NRP1, FLT1, NRP2, FGFR1, TGFBR2, FGF2, RNH1, DCN, FZD4, RHOB, LEF1, ZFP36L1, HIF1A, TGFB2, FOXF1
120	116	immune response-activating cell surface receptor signaling pathway	1.7e-09	224	21	INPP5D, CMTM3, HLA-DRA, FCGR3A, HLA-DRB1, BAX, WIPF1, FGR, ARPC1B, HLA-DPA1, FCGR2A, LAT2, CD300A, HCK, PSMB8, PSMB9, CD4, FCER1G, HLA-DPB1, HLA-DRB5, PYCARD
121	115	response to mechanical stimulus	1.8e-09	140	17	GADD45A, HDAC7, TNFRSF10B, AQP1, MYD88, JUNB, F3, CHI3L1, TNFRSF1A, CCL2, IRF1, CASP2, LTBR, FOS, LMNA, BTG2, BAG3
122	113	protein localization to endoplasmic reticulum	1.8e-09	130	19	RPS4X, SEC11A, RPS15A, RPL22, SEC11C, RPS12, MACF1, RPL11, RPL10, RPL23A, RPS25, RPS13, RPS7, KDELR2, RPL30, TRAM1, SSR3, RPS23, RPL39
123	115	regulation of angiogenesis	2e-09	123	16	PML, HDAC7, TNFRSF12A, AQP1, NOS3, EFNA1, F3, HGF, CHI3L1, CCL2, ITGA5, HMOX1, ANGPTL4, SPHK1, COL4A2, EPHA2
124	113	SRP-dependent cotranslational protein targeting to membrane	3.1e-09	106	17	RPS4X, SEC11A, RPS15A, RPL22, SEC11C, RPS12, RPL11, RPL10, RPL23A, RPS25, RPS13, RPS7, RPL30, TRAM1, SSR3, RPS23, RPL39
125	115	acute inflammatory response	3.1e-09	64	12	B4GALT1, PLSCR1, C4A, F3, S100A8, SERPINA3, OSMR, ICAM1, STAT3, C4B, IL6R, SERPING1
126	116	protein localization to endoplasmic reticulum	3.2e-09	130	16	RPS24, RPS27, RPL12, RPL23, RPL18A, RPL5, SSR4, RPS18, RPL14, SEC61B, RPS6, RPS11, SSR2, RPL29, RPN2, RPL19
127	116	endocytic vesicle membrane	3.5e-09	113	15	HLA-DRA, CD74, HLA-B, CYBA, HLA-DRB1, RAB32, HLA-A, HLA-DPA1, CD163, HLA-C, TCIRG1, HLA-E, HLA-F, HLA-DPB1, HLA-DRB5
128	116	negative regulation of leukocyte activation	3.8e-09	81	13	INPP5D, LILRB1, CD74, HLA-DRB1, HAVCR2, CD37, LGALS9, VSIG4, TGFB1, CD300A, TNFAIP8L2, HLA-DRB5, ANXA1
129	116	cytokine secretion	3.8e-09	81	13	CSF1R, CASP1, IL17RA, LILRB1, BTN3A2, HLA-DRB1, FGR, HAVCR2, LGALS9, CD14, HLA-DRB5, ANXA1, PYCARD
130	113	cotranslational protein targeting to membrane	4.1e-09	108	17	RPS4X, SEC11A, RPS15A, RPL22, SEC11C, RPS12, RPL11, RPL10, RPL23A, RPS25, RPS13, RPS7, RPL30, TRAM1, SSR3, RPS23, RPL39
131	116	cell surface	4.3e-09	410	28	CSF1R, HLA-DMA, HLA-DRA, LILRB1, CD74, HLA-B, FCGR3A, HLA-DRB1, FOLR2, HAVCR2, HLA-A, HLA-DPA1, TGFB1, CD14, BST2, ITGAX, BGN, HLA-C, ITGB2, HLA-E, HLA-F, CD4, FCER1G, HLA-DPB1, HLA-DRB5, ANXA1, TGFBR1, TYROBP
132	116	negative regulation of T cell activation	4.5e-09	54	11	LILRB1, CD74, HLA-DRB1, HAVCR2, LGALS9, VSIG4, TGFB1, CD300A, TNFAIP8L2, HLA-DRB5, ANXA1
133	113	blood vessel morphogenesis	4.6e-09	309	29	APOLD1, PRRX1, CLIC4, MMRN2, ACVRL1, FN1, SAT1, ETS1, YAP1, SPARC, JAG1, VAV2, MYH9, PRCP, NRP1, FLT1, NRP2, FGFR1, TGFBR2, FGF2, RNH1, DCN, FZD4, RHOB, LEF1, ZFP36L1, HIF1A, TGFB2, FOXF1
134	116	lytic vacuole	4.7e-09	385	27	UNC13D, HLA-DMA, HLA-DRA, CD74, RNASE2, HLA-DRB1, GIMAP5, HSPG2, NCF4, HLA-DPA1, LAT2, CTSC, BGN, HCK, DAB2, NPC2, TCIRG1, HLA-DMB, LAPTM5, VAMP8, CTSZ, HLA-DPB1, HLA-DRB5, ANXA1, IFI30, NCF1, CD68
135	116	lysosome	4.7e-09	385	27	UNC13D, HLA-DMA, HLA-DRA, CD74, RNASE2, HLA-DRB1, GIMAP5, HSPG2, NCF4, HLA-DPA1, LAT2, CTSC, BGN, HCK, DAB2, NPC2, TCIRG1, HLA-DMB, LAPTM5, VAMP8, CTSZ, HLA-DPB1, HLA-DRB5, ANXA1, IFI30, NCF1, CD68
136	116	regulation of cytokine secretion	4.9e-09	68	12	CSF1R, CASP1, IL17RA, LILRB1, HLA-DRB1, FGR, HAVCR2, LGALS9, CD14, HLA-DRB5, ANXA1, PYCARD
137	116	immune response-regulating signaling pathway	5.5e-09	442	29	INPP5D, CMTM3, HLA-DRA, LILRB1, MAP3K8, FCGR3A, CYBA, HLA-DRB1, BAX, WIPF1, FGR, ARPC1B, HLA-DPA1, FCGR2A, IL3RA, LAT2, CD14, LY96, CD300A, HCK, ITGB2, PSMB8, PSMB9, CD4, FCER1G, HLA-DPB1, HLA-DRB5, RPS6KA1, PYCARD
138	115	regulation of extrinsic apoptotic signaling pathway	6.1e-09	115	15	MCL1, PML, ATF3, ACSL5, TNFRSF10B, STK3, TNFRSF12A, NOS3, TMBIM1, HGF, LGALS3, LTBR, HMOX1, ICAM1, LMNA
139	116	positive regulation of adaptive immune response based on somatic recombination of immune receptors built from immunoglobulin superfamily domains	7.4e-09	33	9	C3, HLA-B, HLA-A, STAT6, TGFB1, HLA-E, CD4, FCER1G, ANXA1
140	115	regulation of vasculature development	7.7e-09	135	16	PML, HDAC7, TNFRSF12A, AQP1, NOS3, EFNA1, F3, HGF, CHI3L1, CCL2, ITGA5, HMOX1, ANGPTL4, SPHK1, COL4A2, EPHA2
141	115	blood vessel morphogenesis	7.8e-09	309	24	B4GALT1, PML, HDAC7, PDGFA, TIPARP, COL4A1, TNFRSF12A, AQP1, NOS3, ANXA2, EFNA1, JUNB, F3, HGF, CHI3L1, SHB, CCL2, ITGA5, HMOX1, ANGPTL4, SPHK1, SHC1, COL4A2, EPHA2
142	116	negative regulation of leukocyte cell-cell adhesion	8.2e-09	57	11	LILRB1, CD74, HLA-DRB1, HAVCR2, LGALS9, VSIG4, TGFB1, CD300A, TNFAIP8L2, HLA-DRB5, ANXA1
143	116	negative regulation of cell adhesion	8.6e-09	139	16	ANGPT2, LILRB1, CD74, HLA-DRB1, HAVCR2, LGALS9, VSIG4, TGFB1, CD300A, MMP14, MYO1F, ARHGDIB, TNFAIP8L2, TGFBI, HLA-DRB5, ANXA1
144	116	antigen processing and presentation of peptide antigen via MHC class I	9.2e-09	87	13	HLA-B, CYBA, HLA-A, NCF4, HLA-C, PSMB8, SEC61B, PSMB9, HLA-E, HLA-F, FCER1G, IFI30, NCF1
145	116	myeloid leukocyte mediated immunity	9.3e-09	45	10	UNC13D, C3, FGR, LGALS9, LAT2, CD300A, MYO1F, VAMP8, FCER1G, NCF1
146	115	angiogenesis	9.5e-09	264	22	B4GALT1, PML, HDAC7, PDGFA, COL4A1, TNFRSF12A, AQP1, NOS3, ANXA2, EFNA1, F3, HGF, CHI3L1, SHB, CCL2, ITGA5, HMOX1, ANGPTL4, SPHK1, SHC1, COL4A2, EPHA2
147	115	regulation of apoptotic signaling pathway	9.6e-09	288	23	MCL1, PML, ATF3, PLAUR, ACSL5, TNFRSF10B, S100A9, STK3, TNFRSF12A, NOS3, TMBIM1, HGF, S100A8, LGALS3, YBX3, CASP2, LTBR, HMOX1, ICAM1, LMNA, TP53, PTPN1, CD44
148	116	negative regulation of lymphocyte activation	9.7e-09	72	12	INPP5D, LILRB1, CD74, HLA-DRB1, HAVCR2, LGALS9, VSIG4, TGFB1, CD300A, TNFAIP8L2, HLA-DRB5, ANXA1
149	116	immune system development	9.9e-09	482	30	INPP5D, CSF1R, C1QC, HLA-DMA, IFI16, C3, LILRB1, CSF3R, CD74, HLA-B, SPI1, BAX, HAVCR2, STAT6, LGALS9, TGFB1, SCIN, MMP14, LILRB4, PSMB9, CD4, HCLS1, RRAS, FCER1G, LYL1, MFNG, ANXA1, TGFBR1, TYROBP, TREM2
150	116	vacuole	1e-08	454	29	UNC13D, HLA-DMA, HLA-DRA, CD74, RNASE2, HLA-DRB1, GIMAP5, HSPG2, NCF4, HLA-DPA1, LAT2, TRIM21, CTSC, BGN, HCK, DAB2, NPC2, TCIRG1, HLA-DMB, LAPTM5, VAMP8, CTSZ, HLA-DPB1, HLA-DRB5, RPN2, ANXA1, IFI30, NCF1, CD68
151	115	aging	1.1e-08	199	19	PML, NFKB2, CDKN1A, TIMP1, F3, SOCS3, CCL2, CASP2, LITAF, BCL6, ICAM1, FOS, LMNA, SHC1, STAT3, TP53, CAST, CP, SERPING1
152	116	antigen processing and presentation of peptide antigen via MHC class II	1.1e-08	73	12	HLA-DMA, HLA-DRA, CD74, HLA-DRB1, HLA-DPA1, HLA-DMB, FCER1G, HLA-DPB1, HLA-DRB5, IFI30, TREM2, PYCARD
153	116	antigen processing and presentation of peptide or polysaccharide antigen via MHC class II	1.1e-08	73	12	HLA-DMA, HLA-DRA, CD74, HLA-DRB1, HLA-DPA1, HLA-DMB, FCER1G, HLA-DPB1, HLA-DRB5, IFI30, TREM2, PYCARD
154	115	regulation of body fluid levels	1.1e-08	419	28	CD63, PLSCR1, F11R, CDK2, PDGFA, PLAUR, AKAP10, S100A9, MAFF, APLNR, AQP1, NOS3, ANXA2, TIMP1, F3, HGF, IRF1, STAT5A, ITGA5, C1QTNF1, SHC1, TP53, PDPN, GNA14, OXTR, PTPN1, CD44, SERPING1
155	116	T cell activation involved in immune response	1.3e-08	35	9	LILRB1, HAVCR2, STAT6, LGALS9, LCP1, HLA-DMB, FCER1G, APBB1IP, ANXA1
156	116	lymphocyte activation involved in immune response	1.3e-08	74	12	UNC13D, LILRB1, HAVCR2, STAT6, LGALS9, TGFB1, LCP1, HLA-DMB, FCER1G, MFNG, APBB1IP, ANXA1
157	116	leukocyte chemotaxis	1.3e-08	74	12	CX3CR1, IL17RA, CSF3R, CD74, CKLF, LGALS9, ITGB2, CXCL16, FCER1G, AIF1, SPP1, ANXA1
158	115	response to bacterium	1.4e-08	246	21	SBNO2, IL18BP, CXCL2, TNFRSF10B, NFKB2, S100A9, NOS3, MYD88, JUNB, F3, SOCS3, S100A8, ADAMTS4, TNFRSF1A, CCL2, LITAF, LTBR, ICAM1, FOS, C4B, IL6R
159	115	regulation of inflammatory response	1.5e-08	141	16	SBNO2, C4A, S100A9, MYD88, SOCS3, CASP4, S100A8, TNFRSF1A, CCL2, IL1RL1, OSMR, STAT5A, BCL6, C4B, IL1R1, SERPING1
160	116	negative regulation of cell activation	1.6e-08	91	13	INPP5D, LILRB1, CD74, HLA-DRB1, HAVCR2, CD37, LGALS9, VSIG4, TGFB1, CD300A, TNFAIP8L2, HLA-DRB5, ANXA1
161	115	apoptotic signaling pathway	1.7e-08	482	30	MCL1, PML, ATF3, PLAUR, ACSL5, TNFRSF10B, S100A9, STK3, TNFRSF12A, NOS3, CDKN1A, TMBIM1, HGF, CASP4, S100A8, TNFRSF1A, LGALS3, YBX3, CASP2, LTBR, HMOX1, PLEKHG2, ICAM1, LMNA, EPHA2, TP53, PTPN1, BAG3, CD44, IL6R
162	116	negative regulation of homotypic cell-cell adhesion	1.7e-08	61	11	LILRB1, CD74, HLA-DRB1, HAVCR2, LGALS9, VSIG4, TGFB1, CD300A, TNFAIP8L2, HLA-DRB5, ANXA1
163	115	immune effector process	2.1e-08	459	29	SBNO2, PLSCR1, IFITM2, PML, C4A, IL4R, FES, ZC3HAV1, CHST3, GBP1, ISG20, C1R, PPAPDC1A, TAP1, C1RL, CCL2, IRF1, LGALS3, STAT5A, HMOX1, BCL6, C1S, ICAM1, IRF9, IFITM3, TP53, C4B, IL6R, SERPING1
164	116	leukocyte degranulation	2.2e-08	37	9	UNC13D, FGR, LGALS9, LAT2, CD300A, MYO1F, HCK, VAMP8, FCER1G
165	116	regulation of adaptive immune response	2.5e-08	63	11	C3, LILRB1, HLA-B, HLA-A, STAT6, TGFB1, HLA-E, CD4, FCER1G, ANXA1, PYCARD
166	115	regulation of endopeptidase activity	2.5e-08	209	19	PML, C4A, PLAUR, TNFRSF10B, SERPINH1, S100A9, AQP1, TIMP1, F3, HGF, S100A8, SERPINA3, CASP2, SOX7, C4B, CAST, CD44, SERPINB1, SERPING1
167	116	positive regulation of interferon-gamma production	2.5e-08	27	8	EBI3, HLA-A, HLA-DPA1, LGALS9, CD14, HLA-DPB1, IL18, PYCARD
168	115	extrinsic apoptotic signaling pathway via death domain receptors	2.6e-08	62	11	ATF3, TNFRSF10B, STK3, NOS3, TMBIM1, HGF, TNFRSF1A, LGALS3, HMOX1, ICAM1, BAG3
169	116	protein localization to membrane	2.7e-08	418	27	RPS24, RPS27, BAX, GNB2L1, RPL12, RPL23, TGFB1, S100A10, RPL18A, RPL5, DAB2, SSR4, RPS18, ITGB2, RPL14, SEC61B, RPS6, VAMP8, RPS11, SSR2, FCER1G, RPL29, RPN2, RPL19, RHOG, NCF1, TREM2
170	116	positive regulation of defense response	3e-08	263	21	IFI16, IL17RA, C3, TMEM173, MAP3K8, CYBA, HAVCR2, TGFB1, CD14, LY96, HCK, ITGB2, NLRC5, PSMB8, PSMB9, HLA-E, VAMP8, FCER1G, IL18, RPS6KA1, PYCARD
171	113	regulation of body fluid levels	3e-08	419	33	ANO6, ANXA5, RAP1B, VWF, PLAT, CD58, FN1, GNA12, ITPR3, LYN, SPARC, SRGN, GNAI3, VAV2, NFE2L2, MYH9, HPS5, PRCP, IRF2, MYL12A, CD59, LMAN1, PROS1, RHOB, PAPSS2, WDR1, ITGA6, CLU, HIF1A, ENTPD1, H3F3B, TGFB2, CALU
172	116	hematopoietic or lymphoid organ development	3.7e-08	453	28	INPP5D, CSF1R, C1QC, HLA-DMA, IFI16, LILRB1, CSF3R, CD74, HLA-B, SPI1, BAX, STAT6, LGALS9, TGFB1, SCIN, MMP14, LILRB4, PSMB9, CD4, HCLS1, RRAS, FCER1G, LYL1, MFNG, ANXA1, TGFBR1, TYROBP, TREM2
173	113	glycosaminoglycan binding	3.8e-08	96	15	CFH, RPL22, DPYSL3, FN1, FSTL1, ZNF207, NRP1, NRP2, FGFR1, TGFBR2, FGF2, DCN, TGFBR3, GPNMB, KAL1
174	116	antigen processing and presentation of exogenous peptide antigen via MHC class I, TAP-dependent	4.1e-08	66	11	HLA-B, CYBA, HLA-A, NCF4, HLA-C, PSMB8, SEC61B, PSMB9, HLA-E, HLA-F, NCF1
175	115	cellular response to external stimulus	4.3e-08	194	18	GADD45A, HDAC7, ATF3, TNFRSF10B, AQP1, CDKN1A, MYD88, TNFRSF1A, IRF1, CASP2, LTBR, HMOX1, ICAM1, FOS, SPHK1, ADAMTS1, TP53, BAG3
176	115	vasculature development	4.4e-08	391	26	B4GALT1, PML, HDAC7, PDGFA, TIPARP, COL4A1, TNFRSF12A, AQP1, NOS3, ANXA2, EFNA1, JUNB, F3, SOCS3, HGF, CHI3L1, SHB, CCL2, ITGA5, HMOX1, ANGPTL4, SPHK1, SHC1, COL4A2, EPHA2, PDPN
177	115	cytokine receptor activity	4.5e-08	39	9	IL4R, F3, IL1RL1, OSMR, IFNAR2, IL1R1, CD44, IL6R, IL15RA
178	116	myeloid leukocyte migration	4.8e-08	67	11	CX3CR1, IL17RA, CSF3R, CD74, CKLF, CD300A, ITGB2, FCER1G, AIF1, SPP1, ANXA1
179	116	protein targeting to membrane	4.9e-08	178	17	RPS24, RPS27, RPL12, RPL23, RPL18A, RPL5, SSR4, RPS18, RPL14, SEC61B, RPS6, RPS11, SSR2, RPL29, RPN2, RPL19, NCF1
180	115	cellular response to mechanical stimulus	5.1e-08	52	10	GADD45A, HDAC7, TNFRSF10B, AQP1, MYD88, TNFRSF1A, IRF1, CASP2, LTBR, BAG3
181	115	blood coagulation	5.5e-08	342	24	CD63, PLSCR1, F11R, CDK2, PDGFA, PLAUR, AKAP10, S100A9, MAFF, NOS3, ANXA2, TIMP1, F3, HGF, IRF1, ITGA5, C1QTNF1, SHC1, TP53, PDPN, GNA14, PTPN1, CD44, SERPING1
182	116	positive regulation of leukocyte mediated immunity	5.9e-08	41	9	C3, HLA-B, FGR, HLA-A, STAT6, TGFB1, HLA-E, VAMP8, FCER1G
183	115	coagulation	6.2e-08	344	24	CD63, PLSCR1, F11R, CDK2, PDGFA, PLAUR, AKAP10, S100A9, MAFF, NOS3, ANXA2, TIMP1, F3, HGF, IRF1, ITGA5, C1QTNF1, SHC1, TP53, PDPN, GNA14, PTPN1, CD44, SERPING1
184	116	coated vesicle	6.3e-08	181	17	UNC13D, HLA-DRA, CD74, HLA-B, HLA-DRB1, RGS19, HLA-A, HLA-DPA1, CTSC, HLA-C, DAB2, HLA-E, HLA-F, CTSZ, HLA-DPB1, HLA-DRB5, SERPINA1
185	115	blood vessel development	6.3e-08	371	25	B4GALT1, PML, HDAC7, PDGFA, TIPARP, COL4A1, TNFRSF12A, AQP1, NOS3, ANXA2, EFNA1, JUNB, F3, SOCS3, HGF, CHI3L1, SHB, CCL2, ITGA5, HMOX1, ANGPTL4, SPHK1, SHC1, COL4A2, EPHA2
186	115	regulation of peptidase activity	6.7e-08	222	19	PML, C4A, PLAUR, TNFRSF10B, SERPINH1, S100A9, AQP1, TIMP1, F3, HGF, S100A8, SERPINA3, CASP2, SOX7, C4B, CAST, CD44, SERPINB1, SERPING1
187	115	hemostasis	6.9e-08	346	24	CD63, PLSCR1, F11R, CDK2, PDGFA, PLAUR, AKAP10, S100A9, MAFF, NOS3, ANXA2, TIMP1, F3, HGF, IRF1, ITGA5, C1QTNF1, SHC1, TP53, PDPN, GNA14, PTPN1, CD44, SERPING1
188	115	positive regulation of response to wounding	7.1e-08	68	11	SCARF1, S100A9, F3, HBEGF, S100A8, TNFRSF1A, CCL2, IL1RL1, OSMR, STAT5A, NTRK3
189	116	regulation of phagocytosis	7.4e-08	42	9	C3, CYBA, FGR, GNB2L1, TGFB1, CD300A, HCK, FCER1G, PYCARD
190	116	granulocyte migration	7.4e-08	42	9	IL17RA, CSF3R, CD74, CKLF, CD300A, ITGB2, FCER1G, SPP1, ANXA1
191	116	selenocysteine metabolic process	7.7e-08	86	12	RPS24, RPS27, RPL12, RPL23, RPL18A, RPL5, RPS18, RPL14, RPS6, RPS11, RPL29, RPL19
192	115	response to molecule of bacterial origin	8.1e-08	180	17	SBNO2, IL18BP, CXCL2, TNFRSF10B, NFKB2, NOS3, JUNB, F3, SOCS3, S100A8, TNFRSF1A, CCL2, LITAF, LTBR, ICAM1, FOS, C4B
193	116	positive regulation of tumor necrosis factor production	8.4e-08	31	8	CYBA, HAVCR2, LGALS9, CD14, LY96, HLA-E, FCER1G, PYCARD
194	116	positive regulation of tumor necrosis factor superfamily cytokine production	8.4e-08	31	8	CYBA, HAVCR2, LGALS9, CD14, LY96, HLA-E, FCER1G, PYCARD
195	116	regulation of adaptive immune response based on somatic recombination of immune receptors built from immunoglobulin superfamily domains	8.7e-08	56	10	C3, LILRB1, HLA-B, HLA-A, STAT6, TGFB1, HLA-E, CD4, FCER1G, ANXA1
196	115	peptidyl-tyrosine modification	8.7e-08	203	18	FES, PDGFA, TPST1, PXN, EFNA1, HGF, TNFRSF1A, MVP, STAT5A, ITGA5, ICAM1, NTRK3, SHC1, EPHA2, TP53, PTPN1, CD44, IL6R
197	115	regulation of extrinsic apoptotic signaling pathway via death domain receptors	9e-08	42	9	ATF3, TNFRSF10B, STK3, NOS3, TMBIM1, HGF, LGALS3, HMOX1, ICAM1
198	115	regulation of cellular component movement	9.3e-08	491	29	B4GALT1, CD63, HDAC7, FES, CXCL2, PDGFA, STC1, CHST3, SEMA4C, AQP1, EFNA1, TIMP1, SPATA13, F3, HBEGF, HGF, CCL2, LGALS3, ITGA5, HMOX1, BCL6, ICAM1, NTRK3, SPHK1, LMNA, STAT3, EPHA2, PDPN, IL6R
199	116	regulation of hemopoiesis	9.4e-08	186	17	INPP5D, CSF1R, C1QC, HLA-DMA, LILRB1, CSF3R, CD74, HLA-B, SPI1, LGALS9, TGFB1, SCIN, MMP14, LILRB4, HCLS1, ANXA1, TYROBP
200	116	positive regulation of protein transport	9.9e-08	282	21	CSF1R, CASP1, IL17RA, TMEM173, RNASE2, HLA-DRB1, FGR, HAVCR2, GNB2L1, LGALS9, TGFB1, CD14, ITGAX, DAB2, HLA-E, HCLS1, EDEM2, HLA-DRB5, TGFBR1, IL18, PYCARD
201	115	cytokine production	1e-07	353	24	F11R, PML, HDAC7, IL4R, ZC3HAV1, NMI, NFKB2, S100A9, GBP1, MYD88, CHI3L1, PNP, S100A8, CCL2, IRF1, IL1RL1, LITAF, STAT5A, HMOX1, BCL6, ZFP36, SPHK1, IRF9, IL6R
202	116	endocytic vesicle	1.1e-07	188	17	HLA-DRA, CD74, HLA-B, CYBA, HLA-DRB1, RAB32, HLA-A, NCF4, HLA-DPA1, CD163, HLA-C, TCIRG1, HLA-E, HLA-F, HLA-DPB1, HLA-DRB5, NCF1
203	116	regulation of myeloid leukocyte mediated immunity	1.1e-07	22	7	UNC13D, C3, FGR, LGALS9, CD300A, VAMP8, FCER1G
204	116	cellular response to biotic stimulus	1.2e-07	107	13	LY86, CX3CR1, LILRB1, TNFRSF1B, TGFB1, CD14, LY96, APAF1, HCK, CXCL16, IL18, TREM2, PYCARD
205	116	viral life cycle	1.2e-07	365	24	RPS24, IFITM1, RPS27, IFI16, HLA-DRB1, SP100, SLC1A5, RPL12, RPL23, LGALS9, PPIB, TGFB1, BST2, TRIM21, RPL18A, RPL5, RPS18, RPL14, RPS6, VAMP8, RPS11, CD4, RPL29, RPL19
206	116	cell chemotaxis	1.5e-07	109	13	CX3CR1, IL17RA, CSF3R, CD74, CKLF, LGALS9, ITGB2, CXCL16, FCER1G, AIF1, SPP1, ANXA1, RHOG
207	116	regulation of leukocyte differentiation	1.6e-07	129	14	INPP5D, CSF1R, C1QC, HLA-DMA, LILRB1, CD74, HLA-B, LGALS9, TGFB1, MMP14, LILRB4, HCLS1, ANXA1, TYROBP
208	116	humoral immune response mediated by circulating immunoglobulin	1.6e-07	23	7	C1QC, C3, HLA-DRB1, CFI, C1QA, C1QB, HLA-DRB5
209	116	hemopoiesis	1.7e-07	428	26	INPP5D, CSF1R, C1QC, HLA-DMA, IFI16, LILRB1, CSF3R, CD74, HLA-B, SPI1, BAX, STAT6, LGALS9, TGFB1, SCIN, MMP14, LILRB4, CD4, HCLS1, RRAS, FCER1G, LYL1, MFNG, ANXA1, TYROBP, TREM2
210	116	phagocytic vesicle	1.7e-07	60	10	HLA-B, CYBA, RAB32, HLA-A, NCF4, HLA-C, TCIRG1, HLA-E, HLA-F, NCF1
211	116	regulation of cell migration	1.8e-07	429	26	IFITM1, CSF1R, CX3CR1, ANGPT2, CD74, FGR, SP100, GNB2L1, LGALS9, TGFB1, CD300A, BST2, MMP14, MYO1F, PODN, DAB2, CXCL16, ARHGDIB, ABI3, PFN1, RRAS, AIF1, ANXA1, STK10, TGFBR1, PYCARD
212	113	angiogenesis	1.9e-07	264	24	APOLD1, CLIC4, MMRN2, ACVRL1, FN1, SAT1, ETS1, SPARC, JAG1, VAV2, MYH9, PRCP, NRP1, FLT1, NRP2, FGFR1, TGFBR2, FGF2, RNH1, DCN, RHOB, LEF1, HIF1A, TGFB2
213	115	regulation of defense response	2e-07	479	28	SBNO2, PLSCR1, PML, C4A, ICAM2, ZC3HAV1, NMI, CHST3, NFKB2, S100A9, MYD88, TAP1, SOCS3, CASP4, S100A8, TNFRSF1A, CCL2, IRF1, IL1RL1, OSMR, STAT5A, IFNAR2, BCL6, FOS, C4B, IL1R1, PTPN1, SERPING1
214	115	positive regulation of cell proliferation	2.1e-07	480	28	FOSL2, B4GALT1, PML, CDK2, ATF3, SERTAD1, PDGFA, AQP1, ANXA2, CDKN1A, TIMP1, F3, HBEGF, HGF, PNP, CCL2, OSMR, TGIF1, STAT5A, HMOX1, BCL6, GFAP, NAMPT, NTRK3, SPHK1, SHC1, STAT3, IL6R
215	116	cellular response to molecule of bacterial origin	2.1e-07	94	12	LY86, CX3CR1, LILRB1, TNFRSF1B, TGFB1, CD14, LY96, HCK, CXCL16, IL18, TREM2, PYCARD
216	116	regulation of alpha-beta T cell activation	2.3e-07	35	8	EBI3, LILRB1, HLA-A, LGALS9, CD300A, HLA-E, ANXA1, IL18
217	116	regulation of peptidase activity	2.4e-07	222	18	IFI16, CASP1, C3, BAX, GNB2L1, LGALS9, CD14, LY96, BST2, MMP14, APAF1, PSMB8, PSMB9, CSTB, CARD16, SERPINA1, RPS6KA1, PYCARD
218	116	cell killing	2.5e-07	48	9	UNC13D, LILRB1, HLA-B, HLA-A, LGALS9, CTSC, HLA-E, NCF1, APOL1
219	116	positive regulation of establishment of protein localization	2.6e-07	325	22	CSF1R, CASP1, IL17RA, TMEM173, RNASE2, HLA-DRB1, FGR, HAVCR2, GNB2L1, LGALS9, TGFB1, CD14, ITGAX, DAB2, HLA-E, HCLS1, EDEM2, HLA-DRB5, TGFBR1, RHOG, IL18, PYCARD
220	116	peptidase regulator activity	2.6e-07	96	12	CASP1, C3, GNB2L1, BST2, MMP14, APAF1, CTSC, CSTB, CARD16, SERPINA1, RPS6KA1, PYCARD
221	115	leukocyte mediated immunity	2.7e-07	152	15	C4A, IL4R, FES, C1R, TAP1, C1RL, CCL2, STAT5A, HMOX1, BCL6, C1S, ICAM1, C4B, IL6R, SERPING1
222	115	regulation of locomotion	2.8e-07	487	28	CD63, IFITM2, HDAC7, ARRDC3, FES, CXCL2, PDGFA, STC1, SEMA4C, AQP1, EFNA1, TIMP1, SPATA13, F3, HBEGF, HGF, CCL2, LGALS3, ITGA5, HMOX1, ICAM1, NTRK3, SPHK1, LMNA, STAT3, IFITM3, EPHA2, IL6R
223	116	negative regulation of immune effector process	2.8e-07	63	10	LILRB1, HLA-B, HAVCR2, HLA-A, LGALS9, TGFB1, CD300A, BST2, HLA-E, ANXA1
224	116	mast cell activation involved in immune response	3e-07	25	7	UNC13D, FGR, LGALS9, LAT2, CD300A, VAMP8, FCER1G
225	116	mast cell degranulation	3e-07	25	7	UNC13D, FGR, LGALS9, LAT2, CD300A, VAMP8, FCER1G
226	115	response to lipopolysaccharide	3.1e-07	175	16	SBNO2, IL18BP, CXCL2, TNFRSF10B, NFKB2, NOS3, JUNB, F3, SOCS3, S100A8, TNFRSF1A, CCL2, LITAF, LTBR, ICAM1, FOS
227	113	protein targeting to membrane	3.2e-07	178	19	RPS4X, SEC11A, RPS15A, RPL22, SEC11C, RPS12, MACF1, RPL11, RPL10, RPL23A, RPS25, RPS13, STOM, RPS7, RPL30, TRAM1, SSR3, RPS23, RPL39
228	116	response to molecule of bacterial origin	3.3e-07	180	16	LY86, CX3CR1, CASP1, LILRB1, TNFRSF1B, LGALS9, TGFB1, CD14, LY96, HCK, CXCL16, MGST2, IRF5, IL18, TREM2, PYCARD
229	113	regulation of epithelial cell migration	3.5e-07	113	15	MACF1, MMRN2, ACVRL1, ETS1, SPARC, PRCP, NRP1, NRP2, FGFR1, TGFBR2, FGF2, DCN, RHOB, HIF1A, TGFB2
230	116	production of molecular mediator of immune response	3.6e-07	81	11	LILRB1, CD74, HLA-DRB1, HLA-A, CD37, STAT6, TGFB1, BST2, HLA-E, FCER1G, HLA-DRB5
231	116	regulation of production of molecular mediator of immune response	3.6e-07	50	9	LILRB1, CD74, HLA-A, CD37, STAT6, TGFB1, BST2, HLA-E, FCER1G
232	116	cytosolic ribosome	3.7e-07	99	12	RPS24, RPS27, RPL12, RPL23, RPL18A, RPL5, RPS18, RPL14, RPS6, RPS11, RPL29, RPL19
233	115	negative regulation of endopeptidase activity	4e-07	116	13	C4A, PLAUR, TNFRSF10B, SERPINH1, AQP1, TIMP1, HGF, SERPINA3, C4B, CAST, CD44, SERPINB1, SERPING1
234	115	peptidyl-tyrosine phosphorylation	4e-07	201	17	FES, PDGFA, PXN, EFNA1, HGF, TNFRSF1A, MVP, STAT5A, ITGA5, ICAM1, NTRK3, SHC1, EPHA2, TP53, PTPN1, CD44, IL6R
235	116	immune response-regulating cell surface receptor signaling pathway	4e-07	361	23	INPP5D, CMTM3, HLA-DRA, LILRB1, FCGR3A, HLA-DRB1, BAX, WIPF1, FGR, ARPC1B, HLA-DPA1, FCGR2A, IL3RA, LAT2, CD300A, HCK, PSMB8, PSMB9, CD4, FCER1G, HLA-DPB1, HLA-DRB5, PYCARD
236	116	negative regulation of leukocyte mediated immunity	4.1e-07	26	7	LILRB1, HLA-B, HLA-A, LGALS9, CD300A, BST2, HLA-E
237	116	negative regulation of cell-cell adhesion	4.1e-07	82	11	LILRB1, CD74, HLA-DRB1, HAVCR2, LGALS9, VSIG4, TGFB1, CD300A, TNFAIP8L2, HLA-DRB5, ANXA1
238	113	regulation of cellular component movement	4.1e-07	491	34	ANO6, PDE4B, ANXA5, RRAS2, MACF1, CLIC4, MMRN2, ACVRL1, DPYSL3, FN1, GNA12, ETS1, LYN, SPARC, JAG1, MSN, SMURF2, PODXL, PRCP, MINK1, NRP1, FLT1, NRP2, FGFR1, CTNNA1, TGFBR2, FGF2, DCN, RHOB, TGFBR3, CALR, LEF1, HIF1A, TGFB2
239	113	nuclear-transcribed mRNA catabolic process, nonsense-mediated decay	4.4e-07	115	15	RPS4X, RPS15A, PABPC1, RPL22, PNRC2, RPS12, RPL11, RPL10, RPL23A, RPS25, RPS13, RPS7, RPL30, RPS23, RPL39
240	115	cytokine binding	4.4e-07	50	9	IL18BP, GBP1, TNFRSF1A, IL1RL1, OSMR, IFNAR2, ZFP36, VASN, IL6R
241	113	selenocysteine metabolic process	4.6e-07	86	13	RPS4X, RPS15A, RPL22, RPS12, RPL11, RPL10, RPL23A, RPS25, RPS13, RPS7, RPL30, RPS23, RPL39
242	115	regulation of wound healing	4.6e-07	65	10	PDGFA, PLAUR, S100A9, TNFRSF12A, NOS3, ANXA2, F3, HBEGF, C1QTNF1, SERPING1
243	116	granulocyte chemotaxis	4.6e-07	38	8	IL17RA, CSF3R, CD74, CKLF, ITGB2, FCER1G, SPP1, ANXA1
244	116	regulation of cell motility	4.9e-07	452	26	IFITM1, CSF1R, CX3CR1, ANGPT2, CD74, FGR, SP100, GNB2L1, LGALS9, TGFB1, CD300A, BST2, MMP14, MYO1F, PODN, DAB2, CXCL16, ARHGDIB, ABI3, PFN1, RRAS, AIF1, ANXA1, STK10, TGFBR1, PYCARD
245	116	regulation of endopeptidase activity	5e-07	209	17	IFI16, CASP1, C3, BAX, GNB2L1, LGALS9, CD14, LY96, BST2, APAF1, PSMB8, PSMB9, CSTB, CARD16, SERPINA1, RPS6KA1, PYCARD
246	113	renal system development	5.2e-07	166	18	SMAD6, ACTA2, DLG5, KCNJ8, YAP1, JAG1, PODXL, NRP1, WWTR1, HEYL, FGFR1, FGF2, MECOM, DCN, LEF1, ITGA6, TMED10, FOXF1
247	115	extracellular matrix organization	5.3e-07	229	18	B4GALT1, F11R, ICAM2, PDGFA, NFKB2, SERPINH1, COL4A1, ANXA2, TIMP1, PLOD2, ADAMTS4, LGALS3, ITGA5, ICAM1, GFAP, COL4A2, CRISPLD2, CD44
248	115	extracellular structure organization	5.3e-07	229	18	B4GALT1, F11R, ICAM2, PDGFA, NFKB2, SERPINH1, COL4A1, ANXA2, TIMP1, PLOD2, ADAMTS4, LGALS3, ITGA5, ICAM1, GFAP, COL4A2, CRISPLD2, CD44
249	116	positive regulation of secretion	5.4e-07	210	17	UNC13D, CSF1R, CASP1, IL17RA, CYBA, HLA-DRB1, FGR, HAVCR2, LGALS9, TGFB1, CD14, SCIN, HLA-E, VAMP8, FCER1G, HLA-DRB5, PYCARD
250	116	mast cell mediated immunity	5.4e-07	27	7	UNC13D, FGR, LGALS9, LAT2, CD300A, VAMP8, FCER1G
251	115	regulation of blood coagulation	5.5e-07	38	8	PDGFA, PLAUR, S100A9, NOS3, ANXA2, F3, C1QTNF1, SERPING1
252	115	regulation of hemostasis	5.5e-07	38	8	PDGFA, PLAUR, S100A9, NOS3, ANXA2, F3, C1QTNF1, SERPING1
253	113	regulation of cell motility	5.6e-07	452	32	ANO6, ANXA5, RRAS2, MACF1, CLIC4, MMRN2, ACVRL1, DPYSL3, FN1, GNA12, ETS1, LYN, SPARC, JAG1, MSN, SMURF2, PODXL, PRCP, MINK1, NRP1, FLT1, NRP2, FGFR1, CTNNA1, TGFBR2, FGF2, DCN, RHOB, CALR, LEF1, HIF1A, TGFB2
254	116	establishment of protein localization to membrane	5.7e-07	313	21	RPS24, RPS27, BAX, GNB2L1, RPL12, RPL23, S100A10, RPL18A, RPL5, SSR4, RPS18, RPL14, SEC61B, RPS6, RPS11, SSR2, RPL29, RPN2, RPL19, RHOG, NCF1
255	116	negative regulation of mononuclear cell proliferation	5.7e-07	39	8	INPP5D, LILRB1, HLA-DRB1, LGALS9, VSIG4, TGFB1, CD300A, HLA-DRB5
256	116	negative regulation of lymphocyte proliferation	5.7e-07	39	8	INPP5D, LILRB1, HLA-DRB1, LGALS9, VSIG4, TGFB1, CD300A, HLA-DRB5
257	115	negative regulation of peptidase activity	5.9e-07	120	13	C4A, PLAUR, TNFRSF10B, SERPINH1, AQP1, TIMP1, HGF, SERPINA3, C4B, CAST, CD44, SERPINB1, SERPING1
258	116	regulation of locomotion	6e-07	487	27	IFITM1, CSF1R, CX3CR1, ANGPT2, CD74, FGR, SP100, GNB2L1, LGALS9, TGFB1, CD300A, BST2, MMP14, TRIM21, MYO1F, PODN, DAB2, CXCL16, ARHGDIB, ABI3, PFN1, RRAS, AIF1, ANXA1, STK10, TGFBR1, PYCARD
259	116	alpha-beta T cell activation	6.1e-07	53	9	EBI3, LILRB1, HLA-A, STAT6, LGALS9, CD300A, HLA-E, ANXA1, IL18
260	115	positive regulation of angiogenesis	6.2e-07	67	10	HDAC7, AQP1, NOS3, F3, HGF, CHI3L1, ITGA5, HMOX1, ANGPTL4, SPHK1
261	113	platelet activation	6.2e-07	168	18	RAP1B, VWF, FN1, GNA12, ITPR3, LYN, SPARC, SRGN, GNAI3, VAV2, MYH9, MYL12A, PROS1, RHOB, WDR1, CLU, TGFB2, CALU
262	115	type I interferon signaling pathway	6.3e-07	52	9	IFITM2, ISG20, SOCS3, IFI35, IRF1, IFNAR2, IRF9, IFITM3, PTPN1
263	115	cellular response to type I interferon	6.3e-07	52	9	IFITM2, ISG20, SOCS3, IFI35, IRF1, IFNAR2, IRF9, IFITM3, PTPN1
264	116	antigen processing and presentation of exogenous peptide antigen via MHC class II	6.7e-07	69	10	HLA-DMA, HLA-DRA, CD74, HLA-DRB1, HLA-DPA1, HLA-DMB, FCER1G, HLA-DPB1, HLA-DRB5, IFI30
265	115	positive regulation of fibroblast proliferation	6.8e-07	39	8	FOSL2, PML, PDGFA, AQP1, ANXA2, CDKN1A, TGIF1, SPHK1
266	113	heparin binding	6.9e-07	75	12	CFH, RPL22, FN1, FSTL1, ZNF207, NRP1, NRP2, FGFR1, FGF2, TGFBR3, GPNMB, KAL1
267	116	regulation of lymphocyte mediated immunity	7.2e-07	54	9	C3, LILRB1, HLA-B, HLA-A, STAT6, LGALS9, TGFB1, HLA-E, FCER1G
268	116	regulation of tumor necrosis factor production	7.2e-07	54	9	LILRB1, CYBA, HAVCR2, LGALS9, CD14, LY96, HLA-E, FCER1G, PYCARD
269	116	regulation of tumor necrosis factor superfamily cytokine production	7.2e-07	54	9	LILRB1, CYBA, HAVCR2, LGALS9, CD14, LY96, HLA-E, FCER1G, PYCARD
270	113	tissue migration	7.7e-07	153	17	ACTA2, MACF1, MMRN2, ACVRL1, ETS1, SPARC, MYH9, PRCP, NRP1, NRP2, FGFR1, TGFBR2, FGF2, DCN, RHOB, HIF1A, TGFB2
271	116	cytoplasmic vesicle part	8.2e-07	405	24	HLA-DRA, TMEM173, CD74, HLA-B, CYBA, HLA-DRB1, RAB32, HLA-A, HLA-DPA1, TGFB1, CD163, SYNGR2, HLA-C, DAB2, TCIRG1, HLA-E, MYOF, HLA-F, VAMP8, PLA1A, HLA-DPB1, HLA-DRB5, ANXA1, SERPINA1
272	115	regulation of coagulation	8.4e-07	40	8	PDGFA, PLAUR, S100A9, NOS3, ANXA2, F3, C1QTNF1, SERPING1
273	116	tumor necrosis factor production	8.5e-07	55	9	LILRB1, CYBA, HAVCR2, LGALS9, CD14, LY96, HLA-E, FCER1G, PYCARD
274	116	negative regulation of leukocyte proliferation	8.6e-07	41	8	INPP5D, LILRB1, HLA-DRB1, LGALS9, VSIG4, TGFB1, CD300A, HLA-DRB5
275	116	coated vesicle membrane	8.7e-07	107	12	HLA-DRA, CD74, HLA-B, HLA-DRB1, HLA-A, HLA-DPA1, HLA-C, DAB2, HLA-E, HLA-F, HLA-DPB1, HLA-DRB5
276	116	defense response to bacterium	8.8e-07	71	10	CYBA, FGR, HAVCR2, HLA-A, MYO1F, HLA-E, CD4, FCER1G, NCF1, PYCARD
277	116	negative regulation of innate immune response	9.2e-07	29	7	IFI16, LILRB1, HLA-B, HLA-A, LGALS9, NLRC5, HLA-E
278	116	tumor necrosis factor superfamily cytokine production	1e-06	56	9	LILRB1, CYBA, HAVCR2, LGALS9, CD14, LY96, HLA-E, FCER1G, PYCARD
279	113	regulation of locomotion	1e-06	487	33	ANO6, ANXA5, RRAS2, MACF1, CLIC4, MMRN2, ACVRL1, DPYSL3, FN1, GNA12, ETS1, LYN, SPARC, ST6GAL1, JAG1, MSN, SMURF2, PODXL, PRCP, MINK1, NRP1, FLT1, NRP2, FGFR1, CTNNA1, TGFBR2, FGF2, DCN, RHOB, CALR, LEF1, HIF1A, TGFB2
280	115	response to type I interferon	1e-06	55	9	IFITM2, ISG20, SOCS3, IFI35, IRF1, IFNAR2, IRF9, IFITM3, PTPN1
281	116	phagocytic vesicle membrane	1e-06	42	8	HLA-B, CYBA, RAB32, HLA-A, HLA-C, TCIRG1, HLA-E, HLA-F
282	116	selenium compound metabolic process	1.1e-06	109	12	RPS24, RPS27, RPL12, RPL23, RPL18A, RPL5, RPS18, RPL14, RPS6, RPS11, RPL29, RPL19
283	116	signaling receptor activity	1.1e-06	412	24	CSF1R, CX3CR1, IL17RA, HLA-DRA, EBI3, LILRB1, CSF3R, CD74, HLA-DRB1, TNFRSF1B, HLA-DPA1, FCGR2A, IL3RA, IL13RA1, CD14, LY96, CD300A, LPAR6, ITGB2, ADORA3, CD4, FPR1, FCER1G, TGFBR1
284	116	cellular response to lipopolysaccharide	1.2e-06	91	11	LY86, CX3CR1, LILRB1, TNFRSF1B, TGFB1, CD14, LY96, HCK, CXCL16, IL18, PYCARD
285	115	regeneration	1.2e-06	128	13	EIF4A1, CDK2, SCARF1, CHST3, CDKN1A, SOCS3, HGF, CCL2, GFAP, NTRK3, SHC1, MATN2, CAST
286	116	response to lipopolysaccharide	1.2e-06	175	15	LY86, CX3CR1, CASP1, LILRB1, TNFRSF1B, LGALS9, TGFB1, CD14, LY96, HCK, CXCL16, MGST2, IL18, TREM2, PYCARD
287	116	leukocyte mediated cytotoxicity	1.3e-06	43	8	UNC13D, LILRB1, HLA-B, HLA-A, LGALS9, CTSC, HLA-E, NCF1
288	113	selenium compound metabolic process	1.3e-06	109	14	RPS4X, RPS15A, RPL22, RPS12, RPL11, RPL10, RPL23A, RPS25, RPS13, RPS7, RPL30, RPS23, PAPSS2, RPL39
289	116	transport vesicle membrane	1.3e-06	111	12	HLA-DRA, CD74, HLA-B, HLA-DRB1, HLA-A, HLA-DPA1, SYNGR2, HLA-C, HLA-E, HLA-F, HLA-DPB1, HLA-DRB5
290	116	positive regulation of protein secretion	1.3e-06	111	12	CSF1R, CASP1, IL17RA, HLA-DRB1, FGR, HAVCR2, LGALS9, TGFB1, CD14, HLA-E, HLA-DRB5, PYCARD
291	116	lymphocyte differentiation	1.4e-06	154	14	INPP5D, HLA-DMA, CD74, SPI1, BAX, STAT6, LGALS9, TGFB1, MMP14, CD4, FCER1G, LYL1, MFNG, ANXA1
292	116	cytosolic part	1.4e-06	177	15	RPS24, RPS27, CASP1, RPL12, RPL23, APAF1, RPL18A, RPL5, RPS18, RPL14, RPS6, RPS11, RPL29, RPL19, PYCARD
293	116	cytoplasmic vesicle membrane	1.5e-06	360	22	HLA-DRA, TMEM173, CD74, HLA-B, CYBA, HLA-DRB1, RAB32, HLA-A, HLA-DPA1, CD163, SYNGR2, HLA-C, DAB2, TCIRG1, HLA-E, MYOF, HLA-F, VAMP8, PLA1A, HLA-DPB1, HLA-DRB5, ANXA1
294	113	platelet degranulation	1.5e-06	54	10	VWF, FN1, LYN, SPARC, SRGN, PROS1, WDR1, CLU, TGFB2, CALU
295	116	positive regulation of production of molecular mediator of immune response	1.5e-06	31	7	CD74, HLA-A, CD37, STAT6, TGFB1, HLA-E, FCER1G
296	116	positive regulation of lymphocyte mediated immunity	1.5e-06	31	7	C3, HLA-B, HLA-A, STAT6, TGFB1, HLA-E, FCER1G
297	116	mast cell activation	1.5e-06	31	7	UNC13D, FGR, LGALS9, LAT2, CD300A, VAMP8, FCER1G
298	116	transmembrane signaling receptor activity	1.5e-06	361	22	CSF1R, CX3CR1, IL17RA, HLA-DRA, EBI3, LILRB1, CSF3R, CD74, HLA-DRB1, TNFRSF1B, HLA-DPA1, FCGR2A, IL3RA, IL13RA1, CD14, LPAR6, ITGB2, ADORA3, CD4, FPR1, FCER1G, TGFBR1
299	116	transport vesicle	1.5e-06	252	18	UNC13D, HLA-DRA, CD74, HLA-B, HLA-DRB1, HLA-A, HLA-DPA1, SYNGR2, CTSC, BGN, HCK, HLA-C, HLA-E, HLA-F, CTSZ, HLA-DPB1, HLA-DRB5, SERPINA1
300	115	positive regulation of cellular component movement	1.6e-06	247	18	HDAC7, CXCL2, PDGFA, CHST3, SEMA4C, AQP1, F3, HBEGF, HGF, CCL2, LGALS3, ITGA5, BCL6, ICAM1, NTRK3, SPHK1, PDPN, IL6R
301	115	blood microparticle	1.6e-06	58	9	C4A, C1R, SERPINA3, DNPEP, C1S, ANGPTL4, C4B, CP, SERPING1
302	113	regulation of cell migration	1.7e-06	429	30	ANO6, RRAS2, MACF1, CLIC4, MMRN2, ACVRL1, DPYSL3, FN1, GNA12, ETS1, LYN, SPARC, JAG1, MSN, SMURF2, PODXL, PRCP, MINK1, NRP1, FLT1, NRP2, FGFR1, TGFBR2, FGF2, DCN, RHOB, CALR, LEF1, HIF1A, TGFB2
303	115	positive regulation of vasculature development	1.8e-06	75	10	HDAC7, AQP1, NOS3, F3, HGF, CHI3L1, ITGA5, HMOX1, ANGPTL4, SPHK1
304	115	response to interferon-gamma	1.8e-06	93	11	IFITM2, PML, GBP1, SOCS3, CCL2, IRF1, ICAM1, IRF9, IFITM3, PTPN1, CD44
305	116	lysosome localization	1.9e-06	32	7	UNC13D, FGR, LGALS9, LAT2, CD300A, VAMP8, FCER1G
306	116	nuclear-transcribed mRNA catabolic process, nonsense-mediated decay	1.9e-06	115	12	RPS24, RPS27, RPL12, RPL23, RPL18A, RPL5, RPS18, RPL14, RPS6, RPS11, RPL29, RPL19
307	116	regulation of interleukin-10 production	1.9e-06	21	6	LILRB1, HLA-DRB1, LGALS9, FCER1G, HLA-DRB5, PYCARD
308	116	regulation of mast cell activation	1.9e-06	21	6	UNC13D, FGR, LGALS9, CD300A, VAMP8, FCER1G
309	116	T-helper 1 type immune response	1.9e-06	21	6	EBI3, HLA-DRB1, STAT6, HLA-DRB5, ANXA1, IL18
310	116	serine family amino acid metabolic process	2.1e-06	116	12	RPS24, RPS27, RPL12, RPL23, RPL18A, RPL5, RPS18, RPL14, RPS6, RPS11, RPL29, RPL19
311	115	negative regulation of blood coagulation	2.2e-06	21	6	PDGFA, PLAUR, NOS3, ANXA2, C1QTNF1, SERPING1
312	115	negative regulation of coagulation	2.2e-06	21	6	PDGFA, PLAUR, NOS3, ANXA2, C1QTNF1, SERPING1
313	115	negative regulation of hemostasis	2.2e-06	21	6	PDGFA, PLAUR, NOS3, ANXA2, C1QTNF1, SERPING1
314	116	integral component of endoplasmic reticulum membrane	2.3e-06	97	11	HLA-DRA, CD74, HLA-B, HLA-DRB1, HLA-A, HLA-DPA1, HLA-C, HLA-E, HLA-F, HLA-DPB1, HLA-DRB5
315	116	regulation of cellular component movement	2.3e-06	491	26	IFITM1, CSF1R, CX3CR1, ANGPT2, CD74, FGR, SP100, GNB2L1, LGALS9, TGFB1, CD300A, BST2, MMP14, MYO1F, PODN, DAB2, CXCL16, ARHGDIB, ABI3, PFN1, RRAS, AIF1, ANXA1, STK10, TGFBR1, PYCARD
316	113	cytosolic ribosome	2.4e-06	99	13	RPS4X, RPS15A, RPL22, RPS12, RPL11, RPL10, RPL23A, RPS25, RPS13, RPS7, RPL30, RPS23, RPL39
317	115	adaptive immune response based on somatic recombination of immune receptors built from immunoglobulin superfamily domains	2.4e-06	115	12	IL18BP, C4A, IL4R, NFKB2, C1R, C1RL, IL1RL1, BCL6, C1S, ICAM1, C4B, SERPING1
318	115	adaptive immune response	2.5e-06	158	14	IL18BP, C4A, IL4R, NFKB2, C1R, TAP1, C1RL, IRF1, IL1RL1, BCL6, C1S, ICAM1, C4B, SERPING1
319	115	regulation of fibroblast proliferation	2.5e-06	61	9	FOSL2, PML, PDGFA, AQP1, ANXA2, CDKN1A, TGIF1, SPHK1, TP53
320	115	regulation of cell motility	2.6e-06	452	25	CD63, HDAC7, FES, CXCL2, PDGFA, STC1, SEMA4C, AQP1, EFNA1, TIMP1, SPATA13, F3, HBEGF, HGF, CCL2, LGALS3, ITGA5, HMOX1, ICAM1, NTRK3, SPHK1, LMNA, STAT3, EPHA2, IL6R
321	116	positive regulation of cytokine secretion	2.6e-06	47	8	CSF1R, CASP1, IL17RA, FGR, HAVCR2, LGALS9, CD14, PYCARD
322	116	interleukin-10 production	2.6e-06	22	6	LILRB1, HLA-DRB1, LGALS9, FCER1G, HLA-DRB5, PYCARD
323	116	positive regulation of alpha-beta T cell activation	2.6e-06	22	6	EBI3, HLA-A, LGALS9, HLA-E, ANXA1, IL18
324	116	vesicle membrane	3e-06	376	22	HLA-DRA, TMEM173, CD74, HLA-B, CYBA, HLA-DRB1, RAB32, HLA-A, HLA-DPA1, CD163, SYNGR2, HLA-C, DAB2, TCIRG1, HLA-E, MYOF, HLA-F, VAMP8, PLA1A, HLA-DPB1, HLA-DRB5, ANXA1
325	116	regulation of endocytosis	3.1e-06	142	13	C3, LILRB1, CYBA, FGR, GNB2L1, TGFB1, CD14, APOC4-APOC2, CD300A, HCK, DAB2, FCER1G, PYCARD
326	116	antigen receptor-mediated signaling pathway	3.1e-06	142	13	INPP5D, CMTM3, HLA-DRA, HLA-DRB1, BAX, HLA-DPA1, LAT2, CD300A, PSMB8, PSMB9, CD4, HLA-DPB1, HLA-DRB5
327	113	sulfur compound binding	3.1e-06	134	15	CFH, RPL22, MGST1, DPYSL3, FN1, FSTL1, DBI, ZNF207, NRP1, NRP2, FGFR1, FGF2, TGFBR3, GPNMB, KAL1
328	116	cytokine activity	3.2e-06	64	9	CMTM3, GRN, EBI3, CKLF, SP100, TGFB1, CXCL16, SPP1, IL18
329	113	epithelial cell migration	3.3e-06	152	16	MACF1, MMRN2, ACVRL1, ETS1, SPARC, MYH9, PRCP, NRP1, NRP2, FGFR1, TGFBR2, FGF2, DCN, RHOB, HIF1A, TGFB2
330	113	epithelium migration	3.3e-06	152	16	MACF1, MMRN2, ACVRL1, ETS1, SPARC, MYH9, PRCP, NRP1, NRP2, FGFR1, TGFBR2, FGF2, DCN, RHOB, HIF1A, TGFB2
331	115	fibroblast proliferation	3.3e-06	63	9	FOSL2, PML, PDGFA, AQP1, ANXA2, CDKN1A, TGIF1, SPHK1, TP53
332	116	intrinsic component of endoplasmic reticulum membrane	3.4e-06	101	11	HLA-DRA, CD74, HLA-B, HLA-DRB1, HLA-A, HLA-DPA1, HLA-C, HLA-E, HLA-F, HLA-DPB1, HLA-DRB5
333	115	regulation of cell migration	3.4e-06	429	24	CD63, HDAC7, CXCL2, PDGFA, STC1, SEMA4C, AQP1, EFNA1, TIMP1, SPATA13, F3, HBEGF, HGF, CCL2, LGALS3, ITGA5, HMOX1, ICAM1, NTRK3, SPHK1, LMNA, STAT3, EPHA2, IL6R
334	115	protein activation cascade	3.4e-06	34	7	C4A, F3, C1R, C1RL, C1S, C4B, SERPING1
335	113	urogenital system development	3.5e-06	189	18	SMAD6, ACTA2, DLG5, KCNJ8, YAP1, JAG1, PODXL, NRP1, WWTR1, HEYL, FGFR1, FGF2, MECOM, DCN, LEF1, ITGA6, TMED10, FOXF1
336	116	regulation of leukocyte degranulation	3.5e-06	23	6	UNC13D, FGR, LGALS9, CD300A, VAMP8, FCER1G
337	116	positive regulation of leukocyte differentiation	3.6e-06	65	9	INPP5D, CSF1R, HLA-DMA, CD74, LGALS9, TGFB1, MMP14, HCLS1, ANXA1
338	116	negative regulation of cytokine production	3.9e-06	123	12	INPP5D, LILRB1, HLA-DRB1, HAVCR2, LGALS9, VSIG4, TGFB1, BST2, NLRC5, HLA-DRB5, ANXA1, PYCARD
339	116	positive regulation of secretion by cell	4e-06	192	15	UNC13D, CSF1R, CASP1, IL17RA, HLA-DRB1, FGR, HAVCR2, LGALS9, TGFB1, CD14, HLA-E, VAMP8, FCER1G, HLA-DRB5, PYCARD
340	115	humoral immune response mediated by circulating immunoglobulin	4e-06	23	6	C4A, C1R, C1RL, C1S, C4B, SERPING1
341	113	platelet alpha granule lumen	4.1e-06	26	7	VWF, FN1, SPARC, SRGN, PROS1, CLU, TGFB2
342	116	transmembrane receptor activity	4.4e-06	385	22	CSF1R, CX3CR1, IL17RA, HLA-DRA, EBI3, LILRB1, CSF3R, CD74, HLA-DRB1, TNFRSF1B, HLA-DPA1, FCGR2A, IL3RA, IL13RA1, CD14, LPAR6, ITGB2, ADORA3, CD4, FPR1, FCER1G, TGFBR1
343	116	endosome membrane	4.4e-06	327	20	HLA-DMA, HLA-DRA, FGD2, HLA-B, HLA-DRB1, HLA-A, NCF4, HLA-DPA1, CD14, LY96, HLA-C, TCIRG1, HLA-DMB, HLA-E, HLA-F, VAMP8, HLA-DPB1, HLA-DRB5, ANXA1, CD68
344	115	negative regulation of hydrolase activity	4.6e-06	240	17	F11R, C4A, PLAUR, TNFRSF10B, SERPINH1, AQP1, NOS3, TIMP1, HGF, SERPINA3, ANGPTL4, TP53, C4B, CAST, CD44, SERPINB1, SERPING1
345	116	regulation of secretion	4.7e-06	417	23	UNC13D, CSF1R, CASP1, IL17RA, LILRB1, CD74, CYBA, HLA-DRB1, FGR, HAVCR2, LGALS9, TGFB1, CD14, CD300A, SCIN, UCP2, HLA-E, VAMP8, FCER1G, HLA-DRB5, ANXA1, RHBDF2, PYCARD
346	116	positive regulation of cell proliferation	4.9e-06	480	25	CSF1R, CX3CR1, GRN, EBI3, CD74, CYBA, FOLR2, HLA-A, HLA-DPA1, LGALS9, TGFB1, HCK, TMEM119, TCIRG1, HLA-DMB, HLA-E, CD4, HCLS1, AIF1, HLA-DPB1, ANXA1, TGFBR1, RHOG, IL18, PYCARD
347	116	positive regulation of innate immune response	5e-06	221	16	IFI16, TMEM173, MAP3K8, CYBA, HAVCR2, CD14, LY96, HCK, ITGB2, NLRC5, PSMB8, PSMB9, HLA-E, FCER1G, RPS6KA1, PYCARD
348	116	amide binding	5.2e-06	172	14	HLA-DRA, CD74, HLA-B, HLA-DRB1, FOLR2, HLA-A, HLA-DPA1, PPIB, HLA-C, MTHFS, HLA-E, HLA-F, HLA-DPB1, HLA-DRB5
349	116	positive regulation of lymphocyte differentiation	5.3e-06	37	7	INPP5D, HLA-DMA, CD74, LGALS9, TGFB1, MMP14, ANXA1
350	116	positive regulation of response to external stimulus	5.3e-06	149	13	LY86, IL17RA, C3, CD74, CYBA, HAVCR2, LGALS9, TGFB1, LY96, VAMP8, FCER1G, AIF1, IL18
351	113	mRNA catabolic process	5.4e-06	195	18	RPS4X, RPS15A, PABPC1, RPL22, PNRC2, RPS12, RPL11, PATL1, RPL10, RPL23A, RPS25, RPS13, RPS7, RNH1, RPL30, RPS23, ZFP36L1, RPL39
352	113	positive regulation of cell proliferation	5.8e-06	480	31	RPS4X, CD55, LAMC1, CAV2, RPS15A, PRRX1, IRAK4, PELI1, ACVRL1, FN1, ETS1, YAP1, LYN, ST6GAL1, BAMBI, NRP1, WWTR1, FLT1, NRP2, FGFR1, YBX1, TGFBR2, FGF2, S1PR3, CD59, CALR, CUL4A, LEF1, CLU, HIF1A, TGFB2
353	116	dendritic cell differentiation	5.9e-06	25	6	LILRB1, HLA-B, SPI1, LGALS9, TGFB1, TREM2
354	116	response to virus	6.2e-06	251	17	UNC13D, IFITM1, IFI16, TMEM173, LILRB1, FGR, HLA-A, CD37, LGALS9, BST2, HCK, NPC2, NLRC5, PSMB9, CD4, IRF5, PYCARD
355	113	regulation of endothelial cell migration	6.3e-06	77	11	MMRN2, ACVRL1, ETS1, SPARC, PRCP, NRP1, NRP2, FGFR1, FGF2, DCN, RHOB
356	115	transmembrane receptor activity	6.3e-06	385	22	IL4R, SCARF1, TNFRSF10B, GABRE, APLNR, AQP1, F3, TNFRSF1A, IL1RL1, OSMR, LTBR, IFNAR2, ICAM1, GPR4, NTRK3, SPHK1, EPHA2, IL1R1, OXTR, CD44, IL6R, IL15RA
357	113	RNA catabolic process	6.4e-06	217	19	RPS4X, RPS15A, PABPC1, RPL22, PNRC2, RPS12, RPL11, PATL1, RPL10, XRN2, RPL23A, RPS25, RPS13, RPS7, RNH1, RPL30, RPS23, ZFP36L1, RPL39
358	116	negative regulation of defense response	6.5e-06	88	10	CX3CR1, IFI16, LILRB1, HLA-B, TNFRSF1B, HLA-A, LGALS9, NLRC5, HLA-E, TNFAIP8L2
359	116	ribosomal subunit	6.6e-06	152	13	RPS24, RPS27, GNB2L1, RPL12, RPL23, RPL18A, RPL5, RPS18, RPL14, RPS6, RPS11, RPL29, RPL19
360	115	positive regulation of response to external stimulus	6.8e-06	149	13	CXCL2, ZC3HAV1, SCARF1, S100A9, F3, S100A8, TNFRSF1A, CCL2, IL1RL1, OSMR, STAT5A, NTRK3, IL6R
361	115	response to alcohol	7.1e-06	222	16	CDK2, PDGFA, STC1, AQP1, CDKN1A, JUNB, F3, SOCS3, S100A8, CCL2, ICAM1, NTRK3, FOS, ADAMTS1, STAT3, OXTR
362	116	viral transcription	7.3e-06	177	14	RPS24, RPS27, SP100, RPL12, RPL23, TRIM21, RPL18A, RPL5, RPS18, RPL14, RPS6, RPS11, RPL29, RPL19
363	113	positive regulation of epithelial cell migration	7.4e-06	64	10	ETS1, SPARC, NRP1, NRP2, FGFR1, TGFBR2, FGF2, RHOB, HIF1A, TGFB2
364	116	complement activation	7.6e-06	26	6	C1QC, C3, CFI, VSIG4, C1QA, C1QB
365	116	cytokine receptor activity	7.7e-06	39	7	CX3CR1, IL17RA, EBI3, CSF3R, CD74, IL3RA, IL13RA1
366	113	ameboidal-type cell migration	7.8e-06	220	19	MACF1, MMRN2, ACVRL1, GNA12, ETS1, SPARC, SMURF2, MYH9, PRCP, NRP1, NRP2, FGFR1, TGFBR2, FGF2, DCN, RHOB, LEF1, HIF1A, TGFB2
367	115	transmembrane signaling receptor activity	7.9e-06	361	21	IL4R, SCARF1, TNFRSF10B, GABRE, APLNR, F3, TNFRSF1A, IL1RL1, OSMR, LTBR, IFNAR2, ICAM1, GPR4, NTRK3, SPHK1, EPHA2, IL1R1, OXTR, CD44, IL6R, IL15RA
368	115	complement activation	8.6e-06	26	6	C4A, C1R, C1RL, C1S, C4B, SERPING1
369	115	response to progesterone	8.6e-06	26	6	JUNB, SOCS3, CCL2, FOS, SPHK1, OXTR
370	115	regulation of peptidyl-tyrosine phosphorylation	8.7e-06	130	12	PDGFA, EFNA1, HGF, TNFRSF1A, MVP, ITGA5, ICAM1, SHC1, TP53, PTPN1, CD44, IL6R
371	116	positive regulation of hemopoiesis	8.7e-06	91	10	INPP5D, CSF1R, HLA-DMA, CD74, LGALS9, TGFB1, SCIN, MMP14, HCLS1, ANXA1
372	113	nuclear-transcribed mRNA catabolic process	9e-06	183	17	RPS4X, RPS15A, PABPC1, RPL22, PNRC2, RPS12, RPL11, PATL1, RPL10, RPL23A, RPS25, RPS13, RPS7, RPL30, RPS23, ZFP36L1, RPL39
373	113	endothelium development	9.2e-06	80	11	APOLD1, TJP2, CDH5, RAP1B, CLIC4, ACVRL1, JAG1, MSN, NRP1, S1PR3, RHOB
374	116	B cell activation	9.3e-06	112	11	INPP5D, CD74, BAX, STAT6, TGFB1, LAT2, CD300A, BST2, MMP14, LYL1, MFNG
375	113	mesenchyme development	9.9e-06	147	15	ACTA2, YAP1, JAG1, BAMBI, NRP1, WWTR1, HEYL, FGFR1, TGFBR2, TGFBR3, LEF1, ZFP36L1, HIF1A, TGFB2, FOXF1
376	116	endosomal part	1e-05	346	20	HLA-DMA, HLA-DRA, FGD2, HLA-B, HLA-DRB1, HLA-A, NCF4, HLA-DPA1, CD14, LY96, HLA-C, TCIRG1, HLA-DMB, HLA-E, HLA-F, VAMP8, HLA-DPB1, HLA-DRB5, ANXA1, CD68
377	115	negative regulation of proteolysis	1e-05	203	15	PML, C4A, PLAUR, TNFRSF10B, SERPINH1, AQP1, TIMP1, HGF, SERPINA3, TP53, C4B, CAST, CD44, SERPINB1, SERPING1
378	115	lymphocyte mediated immunity	1.1e-05	111	11	C4A, IL4R, C1R, TAP1, C1RL, STAT5A, BCL6, C1S, ICAM1, C4B, SERPING1
379	116	lymphocyte costimulation	1.1e-05	41	7	HLA-DRA, MAP3K8, HLA-DRB1, HLA-DPA1, CD4, HLA-DPB1, HLA-DRB5
380	116	T cell costimulation	1.1e-05	41	7	HLA-DRA, MAP3K8, HLA-DRB1, HLA-DPA1, CD4, HLA-DPB1, HLA-DRB5
381	115	positive regulation of programmed cell death	1.1e-05	429	23	GADD45A, B4GALT1, MCL1, PML, SIK1, ATF3, PLAUR, TNFRSF10B, S100A9, STK3, TGM2, TNFRSF12A, CDKN1A, F3, GADD45B, S100A8, CASP2, LTBR, BCL6, PLEKHG2, NTRK3, SOX7, TP53
382	113	nucleobase-containing compound catabolic process	1.2e-05	333	24	RPS4X, RPS15A, PABPC1, PDE4B, RPL22, PNRC2, RPS12, RPL11, PATL1, RPL10, XRN2, RPL23A, AMPD3, RPS25, RPS13, RPS7, DERA, RNH1, RPL30, RPS23, ZFP36L1, HIF1A, KPNB1, RPL39
383	115	response to oxygen levels	1.2e-05	231	16	PML, PDGFA, STC1, AQP1, CDKN1A, SOCS3, PLOD2, CCL2, HMOX1, ICAM1, ANGPTL4, LMNA, SHC1, TP53, OXTR, VASN
384	115	immunoglobulin mediated immune response	1.2e-05	56	8	C4A, IL4R, C1R, C1RL, BCL6, C1S, C4B, SERPING1
385	115	multi-multicellular organism process	1.2e-05	134	12	B4GALT1, STC1, MAFF, TIMP1, JUNB, TEAD3, CCL2, STAT5A, NAMPT, FOS, SPHK1, OXTR
386	116	natural killer cell mediated immunity	1.2e-05	28	6	UNC13D, LILRB1, HLA-B, HLA-A, LGALS9, HLA-E
387	116	regulation of cytokine production involved in immune response	1.2e-05	28	6	LILRB1, CD74, HLA-A, TGFB1, BST2, FCER1G
388	116	regulation of interleukin-1 production	1.2e-05	28	6	IFI16, CASP1, HAVCR2, LGALS9, ANXA1, PYCARD
389	116	natural killer cell mediated cytotoxicity	1.2e-05	28	6	UNC13D, LILRB1, HLA-B, HLA-A, LGALS9, HLA-E
390	113	endothelial cell differentiation	1.3e-05	68	10	APOLD1, TJP2, CDH5, RAP1B, CLIC4, ACVRL1, JAG1, MSN, NRP1, S1PR3
391	116	regulation of type I interferon production	1.3e-05	95	10	IFI16, TMEM173, LILRB1, HAVCR2, STAT6, CD14, TRIM21, NLRC5, IRF5, PYCARD
392	116	blood microparticle	1.3e-05	58	8	C1QC, C3, TGFB1, LGALS3BP, CLIC1, PFN1, C1QB, APOL1
393	115	B cell mediated immunity	1.4e-05	57	8	C4A, IL4R, C1R, C1RL, BCL6, C1S, C4B, SERPING1
394	115	organ regeneration	1.4e-05	57	8	EIF4A1, CDK2, CDKN1A, SOCS3, HGF, CCL2, SHC1, CAST
395	116	receptor-mediated endocytosis	1.4e-05	187	14	GRN, LILRB1, FOLR2, ARHGAP27, CFI, CD163, CD14, APOC4-APOC2, DAB2, ITGB2, LGALS3BP, CXCL16, FCER1G, APOL1
396	116	regulation of proteolysis	1.4e-05	477	24	IFI16, CASP1, C3, BAX, TNFRSF1B, GNB2L1, LGALS9, CFI, ECSCR, CD14, LY96, BST2, MMP14, TRIM21, APAF1, CTSC, DAB2, PSMB8, PSMB9, CSTB, CARD16, SERPINA1, RPS6KA1, PYCARD
397	113	serine family amino acid metabolic process	1.4e-05	116	13	RPS4X, RPS15A, RPL22, RPS12, RPL11, RPL10, RPL23A, RPS25, RPS13, RPS7, RPL30, RPS23, RPL39
398	113	aromatic compound catabolic process	1.4e-05	360	25	RPS4X, RPS15A, PABPC1, PDE4B, RPL22, PNRC2, RPS12, RPL11, PATL1, RPL10, XRN2, RPL23A, AMPD3, RPS25, RPS13, MAOB, RPS7, DERA, RNH1, RPL30, RPS23, ZFP36L1, HIF1A, KPNB1, RPL39
399	116	viral gene expression	1.5e-05	188	14	RPS24, RPS27, SP100, RPL12, RPL23, TRIM21, RPL18A, RPL5, RPS18, RPL14, RPS6, RPS11, RPL29, RPL19
400	113	secretory granule lumen	1.5e-05	31	7	VWF, FN1, SPARC, SRGN, PROS1, CLU, TGFB2
401	116	interleukin-1 production	1.5e-05	29	6	IFI16, CASP1, HAVCR2, LGALS9, ANXA1, PYCARD
402	115	positive regulation of inflammatory response	1.5e-05	42	7	S100A9, S100A8, TNFRSF1A, CCL2, IL1RL1, OSMR, STAT5A
403	116	type I interferon production	1.5e-05	97	10	IFI16, TMEM173, LILRB1, HAVCR2, STAT6, CD14, TRIM21, NLRC5, IRF5, PYCARD
404	113	cytoplasmic membrane-bounded vesicle lumen	1.6e-05	43	8	VWF, FN1, SPARC, SRGN, PROS1, CALR, CLU, TGFB2
405	115	extracellular matrix	1.6e-05	211	15	PLSCR1, ADAMTS9, COL4A1, ANXA2, TIMP1, F3, CHI3L1, ADAMTS4, IL1RL1, LGALS3, ANGPTL4, ADAMTS1, COL4A2, CRISPLD2, MATN2
406	116	regulation of protein secretion	1.7e-05	243	16	CSF1R, CASP1, IL17RA, LILRB1, HLA-DRB1, FGR, HAVCR2, LGALS9, TGFB1, CD14, UCP2, HLA-E, HLA-DRB5, ANXA1, RHBDF2, PYCARD
407	115	cell surface	1.7e-05	410	22	RHOC, B4GALT1, CD63, PDGFA, TNFRSF10B, TNFRSF12A, ANXA2, F3, HBEGF, LDLR, TNFRSF1A, IL1RL1, OSMR, LGALS3, ITGA5, BACE2, ICAM1, EPHA2, PDPN, IL1R1, CD44, VASN
408	115	regulation of cytokine production	1.7e-05	321	19	F11R, PML, HDAC7, IL4R, ZC3HAV1, NMI, NFKB2, GBP1, MYD88, CCL2, IRF1, IL1RL1, LITAF, STAT5A, HMOX1, BCL6, ZFP36, SPHK1, IL6R
409	115	positive regulation of MAPK cascade	1.8e-05	381	21	GADD45A, PDGFA, STK3, SEMA4C, PXN, EFNA1, PLCE1, HBEGF, GADD45B, HGF, CHI3L1, MARK3, CCL2, LTBR, ICAM1, NTRK3, C1QTNF1, SHC1, PTPN1, CD44, IL6R
410	115	intrinsic apoptotic signaling pathway	1.8e-05	239	16	MCL1, PML, PLAUR, TNFRSF10B, S100A9, CDKN1A, CASP4, S100A8, TNFRSF1A, YBX3, CASP2, HMOX1, EPHA2, TP53, PTPN1, CD44
411	116	regulation of intracellular transport	1.8e-05	453	23	UNC13D, TMEM173, RNASE2, CYBA, BAX, RGS19, FGR, SP100, GNB2L1, LGALS9, TGFB1, CD300A, BST2, ITGAX, LCP1, DAB2, VAMP8, CD4, HCLS1, FCER1G, EDEM2, TGFBR1, IL18
412	116	cargo receptor activity	1.8e-05	30	6	FOLR2, CFI, CD163, DAB2, LGALS3BP, CXCL16
413	116	icosanoid biosynthetic process	1.8e-05	30	6	CD74, TBXAS1, ALOX5AP, ALOX5, MGST2, ANXA1
414	116	fatty acid derivative biosynthetic process	1.8e-05	30	6	CD74, TBXAS1, ALOX5AP, ALOX5, MGST2, ANXA1
415	115	signaling receptor activity	1.8e-05	412	22	IL4R, PLAUR, SCARF1, TNFRSF10B, GABRE, APLNR, F3, TNFRSF1A, IL1RL1, OSMR, LTBR, IFNAR2, ICAM1, GPR4, NTRK3, SPHK1, EPHA2, IL1R1, OXTR, CD44, IL6R, IL15RA
416	116	multi-organism metabolic process	1.8e-05	192	14	RPS24, RPS27, SP100, RPL12, RPL23, TRIM21, RPL18A, RPL5, RPS18, RPL14, RPS6, RPS11, RPL29, RPL19
417	113	positive regulation of cell migration	1.9e-05	234	19	ANO6, RRAS2, FN1, ETS1, LYN, SPARC, SMURF2, PODXL, NRP1, FLT1, NRP2, FGFR1, TGFBR2, FGF2, RHOB, CALR, LEF1, HIF1A, TGFB2
418	115	defense response to other organism	1.9e-05	267	17	PLSCR1, IFITM2, PML, IL4R, ZC3HAV1, CHST3, S100A9, GBP1, ISG20, MYD88, S100A8, ADAMTS4, TNFRSF1A, IRF1, IRF9, IFITM3, IL6R
419	113	vesicle lumen	1.9e-05	44	8	VWF, FN1, SPARC, SRGN, PROS1, CALR, CLU, TGFB2
420	114	positive regulation of NF-kappaB transcription factor activity	2e-05	87	10	TRIM25, RPS3, CD40, HSPA1A, RP1-111D6.3, PRKD2, RELA, IRAK1, NFKBIA, TRIM14
421	113	response to lipopolysaccharide	2e-05	175	16	CD55, PDE4B, NFKB1, PELI1, KCNJ8, MGST1, FN1, LYN, FAS, VIMP, SPARC, MAOB, DCN, B2M, PROS1, HIF1A
422	115	negative regulation of wound healing	2.1e-05	30	6	PDGFA, PLAUR, NOS3, ANXA2, C1QTNF1, SERPING1
423	115	positive regulation of apoptotic signaling pathway	2.1e-05	142	12	MCL1, PML, ATF3, PLAUR, TNFRSF10B, S100A9, STK3, TNFRSF12A, S100A8, CASP2, LTBR, TP53
424	113	kidney development	2.2e-05	157	15	SMAD6, ACTA2, DLG5, KCNJ8, YAP1, JAG1, PODXL, NRP1, WWTR1, HEYL, FGFR1, FGF2, DCN, LEF1, TMED10
425	116	neutrophil chemotaxis	2.2e-05	31	6	CSF3R, CD74, CKLF, ITGB2, FCER1G, SPP1
426	116	lipopolysaccharide-mediated signaling pathway	2.2e-05	31	6	LY86, TGFB1, CD14, LY96, HCK, IL18
427	113	positive regulation of cell motility	2.3e-05	237	19	ANO6, RRAS2, FN1, ETS1, LYN, SPARC, SMURF2, PODXL, NRP1, FLT1, NRP2, FGFR1, TGFBR2, FGF2, RHOB, CALR, LEF1, HIF1A, TGFB2
428	116	zymogen activation	2.3e-05	81	9	IFI16, CASP1, BAX, GNB2L1, CD14, LY96, MMP14, APAF1, PYCARD
429	116	tissue remodeling	2.3e-05	81	9	INPP5D, CSF1R, BAX, TGFB1, MMP14, BGN, SPP1, ANXA1, IL18
430	113	cytosolic part	2.3e-05	177	16	RPS4X, RPS15A, RPL22, RPS12, RPL11, RPL10, RPL23A, RPS25, HPS5, RPS13, RPS7, RPL30, RPS23, CFLAR, RPL39, ENO1
431	115	cellular response to interferon-gamma	2.5e-05	80	9	PML, GBP1, SOCS3, CCL2, IRF1, ICAM1, IRF9, PTPN1, CD44
432	116	positive regulation of proteolysis	2.5e-05	279	17	IFI16, CASP1, C3, BAX, TNFRSF1B, GNB2L1, LGALS9, ECSCR, CD14, LY96, MMP14, APAF1, CTSC, DAB2, PSMB8, PSMB9, PYCARD
433	116	focal adhesion	2.6e-05	339	19	HSPG2, ARPC1B, RPL12, RPL23, PPIB, MMP14, HCK, RPL5, LCP1, DAB2, RPS18, PARVG, PFN1, RPS11, RRAS, APBB1IP, ANXA1, RPL19, RHOG
434	116	peptidase activator activity	2.7e-05	32	6	CASP1, GNB2L1, MMP14, APAF1, CTSC, PYCARD
435	116	negative regulation of T cell proliferation	2.7e-05	32	6	LILRB1, HLA-DRB1, LGALS9, VSIG4, TGFB1, HLA-DRB5
436	116	positive regulation of intracellular transport	2.8e-05	253	16	TMEM173, RNASE2, BAX, FGR, GNB2L1, LGALS9, TGFB1, ITGAX, DAB2, VAMP8, CD4, HCLS1, FCER1G, EDEM2, TGFBR1, IL18
437	116	regulation of leukocyte apoptotic process	2.8e-05	47	7	LILRB1, CD74, BAX, LGALS9, HCLS1, FCER1G, ANXA1
438	113	platelet alpha granule	2.8e-05	34	7	VWF, FN1, SPARC, SRGN, PROS1, CLU, TGFB2
439	113	protein activation cascade	2.8e-05	34	7	CD55, CFH, VWF, PRCP, CD59, PROS1, CLU
440	115	positive regulation of protein serine/threonine kinase activity	2.8e-05	195	14	GADD45A, PDGFA, TNFRSF10B, STK3, PXN, EFNA1, PLCE1, GADD45B, HGF, CHI3L1, NTRK3, CCNL1, SHC1, PTPN1
441	113	organic cyclic compound catabolic process	2.9e-05	375	25	RPS4X, RPS15A, PABPC1, PDE4B, RPL22, PNRC2, RPS12, RPL11, PATL1, RPL10, XRN2, RPL23A, AMPD3, RPS25, RPS13, MAOB, RPS7, DERA, RNH1, RPL30, RPS23, ZFP36L1, HIF1A, KPNB1, RPL39
442	115	endopeptidase inhibitor activity	2.9e-05	63	8	C4A, SERPINH1, TIMP1, SERPINA3, C4B, CAST, SERPINB1, SERPING1
443	115	interferon-gamma-mediated signaling pathway	2.9e-05	63	8	PML, GBP1, SOCS3, IRF1, ICAM1, IRF9, PTPN1, CD44
444	115	negative regulation of extrinsic apoptotic signaling pathway	2.9e-05	63	8	MCL1, NOS3, TMBIM1, HGF, LGALS3, HMOX1, ICAM1, LMNA
445	113	response to molecule of bacterial origin	2.9e-05	180	16	CD55, PDE4B, NFKB1, PELI1, KCNJ8, MGST1, FN1, LYN, FAS, VIMP, SPARC, MAOB, DCN, B2M, PROS1, HIF1A
446	115	positive regulation of cell death	2.9e-05	456	23	GADD45A, B4GALT1, MCL1, PML, SIK1, ATF3, PLAUR, TNFRSF10B, S100A9, STK3, TGM2, TNFRSF12A, CDKN1A, F3, GADD45B, S100A8, CASP2, LTBR, BCL6, PLEKHG2, NTRK3, SOX7, TP53
447	115	positive regulation of apoptotic process	3e-05	425	22	GADD45A, B4GALT1, MCL1, PML, SIK1, ATF3, PLAUR, TNFRSF10B, S100A9, STK3, TGM2, TNFRSF12A, F3, GADD45B, S100A8, CASP2, LTBR, BCL6, PLEKHG2, NTRK3, SOX7, TP53
448	115	response to decreased oxygen levels	3e-05	222	15	PML, PDGFA, STC1, AQP1, SOCS3, PLOD2, CCL2, HMOX1, ICAM1, ANGPTL4, LMNA, SHC1, TP53, OXTR, VASN
449	115	proteinaceous extracellular matrix	3e-05	171	13	ADAMTS9, COL4A1, ANXA2, TIMP1, CHI3L1, ADAMTS4, IL1RL1, LGALS3, ANGPTL4, ADAMTS1, COL4A2, CRISPLD2, MATN2
450	115	cellular response to oxidative stress	3e-05	171	13	IL18BP, MCL1, PML, CDK2, PXN, AQP1, NOS3, F3, HGF, HMOX1, FOS, SPHK1, TP53
451	113	endothelial cell migration	3e-05	107	12	MMRN2, ACVRL1, ETS1, SPARC, MYH9, PRCP, NRP1, NRP2, FGFR1, FGF2, DCN, RHOB
452	113	cellular modified amino acid metabolic process	3e-05	242	19	RPS4X, RPS15A, RPL22, RPS12, RPL11, MGST1, IDH1, P4HA1, RPL10, PRDX4, RPL23A, RPS25, NFE2L2, RPS13, RPS7, BHMT2, RPL30, RPS23, RPL39
453	116	cell-substrate adherens junction	3.1e-05	343	19	HSPG2, ARPC1B, RPL12, RPL23, PPIB, MMP14, HCK, RPL5, LCP1, DAB2, RPS18, PARVG, PFN1, RPS11, RRAS, APBB1IP, ANXA1, RPL19, RHOG
454	113	cellular nitrogen compound catabolic process	3.2e-05	354	24	RPS4X, RPS15A, PABPC1, PDE4B, RPL22, PNRC2, RPS12, RPL11, PATL1, RPL10, XRN2, RPL23A, AMPD3, RPS25, RPS13, RPS7, DERA, RNH1, RPL30, RPS23, ZFP36L1, HIF1A, KPNB1, RPL39
455	113	heterocycle catabolic process	3.2e-05	354	24	RPS4X, RPS15A, PABPC1, PDE4B, RPL22, PNRC2, RPS12, RPL11, PATL1, RPL10, XRN2, RPL23A, AMPD3, RPS25, RPS13, RPS7, DERA, RNH1, RPL30, RPS23, ZFP36L1, HIF1A, KPNB1, RPL39
456	115	negative regulation of apoptotic signaling pathway	3.2e-05	148	12	MCL1, PLAUR, NOS3, TMBIM1, HGF, LGALS3, YBX3, HMOX1, ICAM1, LMNA, PTPN1, CD44
457	116	clathrin-coated endocytic vesicle membrane	3.3e-05	33	6	HLA-DRA, CD74, HLA-DRB1, HLA-DPA1, HLA-DPB1, HLA-DRB5
458	115	intrinsic apoptotic signaling pathway in response to DNA damage	3.3e-05	83	9	MCL1, PML, CDKN1A, TNFRSF1A, CASP2, HMOX1, EPHA2, TP53, CD44
459	116	external side of plasma membrane	3.4e-05	106	10	LILRB1, CD74, FCGR3A, HLA-DRB1, FOLR2, CD14, CD4, FCER1G, HLA-DRB5, ANXA1
460	116	cell-substrate junction	3.5e-05	346	19	HSPG2, ARPC1B, RPL12, RPL23, PPIB, MMP14, HCK, RPL5, LCP1, DAB2, RPS18, PARVG, PFN1, RPS11, RRAS, APBB1IP, ANXA1, RPL19, RHOG
461	116	regulation of multi-organism process	3.5e-05	316	18	LY86, IFITM1, IFI16, TMEM173, LILRB1, CYBA, SP100, HAVCR2, HLA-A, CD37, LGALS9, PPIB, LY96, BST2, TRIM21, HCK, ARHGDIB, CD4
462	115	peptidase inhibitor activity	3.6e-05	65	8	C4A, SERPINH1, TIMP1, SERPINA3, C4B, CAST, SERPINB1, SERPING1
463	113	positive regulation of locomotion	3.8e-05	246	19	ANO6, RRAS2, FN1, ETS1, LYN, SPARC, SMURF2, PODXL, NRP1, FLT1, NRP2, FGFR1, TGFBR2, FGF2, RHOB, CALR, LEF1, HIF1A, TGFB2
464	116	positive regulation of cytoplasmic transport	3.8e-05	179	13	TMEM173, RNASE2, BAX, GNB2L1, LGALS9, TGFB1, ITGAX, DAB2, CD4, HCLS1, EDEM2, TGFBR1, IL18
465	116	peptide binding	3.8e-05	154	12	HLA-DRA, CD74, HLA-B, HLA-DRB1, HLA-A, HLA-DPA1, PPIB, HLA-C, HLA-E, HLA-F, HLA-DPB1, HLA-DRB5
466	116	cytokine production involved in immune response	3.9e-05	34	6	LILRB1, CD74, HLA-A, TGFB1, BST2, FCER1G
467	116	protein activation cascade	3.9e-05	34	6	C1QC, C3, CFI, VSIG4, C1QA, C1QB
468	116	neutrophil migration	3.9e-05	34	6	CSF3R, CD74, CKLF, ITGB2, FCER1G, SPP1
469	116	positive regulation of peptidase activity	4e-05	108	10	IFI16, CASP1, BAX, GNB2L1, LGALS9, CD14, LY96, MMP14, APAF1, PYCARD
470	113	positive regulation of cellular component movement	4e-05	247	19	ANO6, RRAS2, FN1, ETS1, LYN, SPARC, SMURF2, PODXL, NRP1, FLT1, NRP2, FGFR1, TGFBR2, FGF2, RHOB, CALR, LEF1, HIF1A, TGFB2
471	113	single organism cell adhesion	4e-05	455	28	CD55, LAMC1, DLG5, RPL22, PELI1, CD58, FN1, PERP, LIMS1, LYN, FAS, PAK2, ST6GAL1, MSN, PODXL, MYH9, MINK1, CTNNA1, MYL12A, TGFBR2, CD59, B2M, FZD4, MEGF11, CALR, LEF1, ITGA6, ZFP36L1
472	115	leukocyte migration	4.1e-05	176	13	B4GALT1, F11R, CXCL2, S100A9, S100A8, CCL2, LGALS3, ITGA5, HMOX1, ICAM1, SHC1, CD44, IL6R
473	116	regulation of vesicle-mediated transport	4.2e-05	291	17	UNC13D, C3, LILRB1, CYBA, FGR, GNB2L1, LGALS9, TGFB1, CD14, APOC4-APOC2, CD300A, HCK, DAB2, VAMP8, FCER1G, ANXA1, PYCARD
474	115	response to interleukin-6	4.3e-05	21	5	SBNO2, CHI3L1, CCL2, STAT3, IL6R
475	115	cellular response to growth hormone stimulus	4.3e-05	21	5	PXN, SOCS3, STAT5A, STAT3, PTPN1
476	113	response to external biotic stimulus	4.4e-05	482	29	CD55, ACTA2, RPS15A, PDE4B, ANXA5, NFKB1, PELI1, KCNJ8, MGST1, CALCOCO2, FN1, LYN, FAS, VIMP, PAK2, SPARC, IFNGR1, IST1, STOM, MAOB, MECOM, DCN, B2M, PROS1, CLU, HIF1A, TPT1, RPL39, ENO1
477	113	response to other organism	4.4e-05	482	29	CD55, ACTA2, RPS15A, PDE4B, ANXA5, NFKB1, PELI1, KCNJ8, MGST1, CALCOCO2, FN1, LYN, FAS, VIMP, PAK2, SPARC, IFNGR1, IST1, STOM, MAOB, MECOM, DCN, B2M, PROS1, CLU, HIF1A, TPT1, RPL39, ENO1
478	115	morphogenesis of a branching epithelium	4.4e-05	107	10	B4GALT1, PML, PDGFA, TGM2, COL4A1, PXN, SOCS3, HGF, EPHA2, CD44
479	116	trans-Golgi network membrane	4.6e-05	35	6	HLA-DRA, CD74, HLA-DRB1, HLA-DPA1, HLA-DPB1, HLA-DRB5
480	116	activation of cysteine-type endopeptidase activity	4.8e-05	69	8	IFI16, CASP1, BAX, GNB2L1, CD14, LY96, APAF1, PYCARD
481	116	cellular nitrogen compound catabolic process	4.8e-05	354	19	NUDT1, RPS24, RPS27, RNASE2, BAX, GNB2L1, RPL12, RPL23, APAF1, RPL18A, RPL5, RPS18, MTHFS, RPL14, RNASE6, RPS6, RPS11, RPL29, RPL19
482	116	heterocycle catabolic process	4.8e-05	354	19	NUDT1, RPS24, RPS27, RNASE2, BAX, GNB2L1, RPL12, RPL23, APAF1, RPL18A, RPL5, RPS18, MTHFS, RPL14, RNASE6, RPS6, RPS11, RPL29, RPL19
483	115	JAK-STAT cascade	4.8e-05	87	9	NMI, SOCS3, TNFRSF1A, CCL2, STAT5A, IFNAR2, STAT3, PTPN1, IL6R
484	115	positive regulation of peptidyl-tyrosine phosphorylation	4.8e-05	87	9	EFNA1, HGF, TNFRSF1A, ITGA5, ICAM1, TP53, PTPN1, CD44, IL6R
485	115	STAT cascade	4.8e-05	87	9	NMI, SOCS3, TNFRSF1A, CCL2, STAT5A, IFNAR2, STAT3, PTPN1, IL6R
486	113	acute inflammatory response	5e-05	64	9	CD55, ANO6, CFH, FN1, VIMP, PRCP, CD59, PROS1, HIF1A
487	115	protease binding	5e-05	68	8	ANXA2, TIMP1, F3, LDLR, ADAMTS4, TP53, IL1R1, CAST
488	116	regulation of secretion by cell	5.1e-05	387	20	UNC13D, CSF1R, CASP1, IL17RA, LILRB1, HLA-DRB1, FGR, HAVCR2, LGALS9, TGFB1, CD14, CD300A, UCP2, HLA-E, VAMP8, FCER1G, HLA-DRB5, ANXA1, RHBDF2, PYCARD
489	113	cytokine binding	5.1e-05	50	8	LTBP1, ACVRL1, IFNGR1, NRP1, NRP2, TGFBR2, FZD4, TGFBR3
490	113	regulation of cellular response to growth factor stimulus	5.2e-05	169	15	SMAD6, CAV2, LTBP1, MMRN2, ACVRL1, SMURF2, BAMBI, FLT1, FGFR1, TGFBR2, FGF2, DCN, FZD4, TGFBR3, HIF1A
491	115	response to ketone	5.2e-05	109	10	AQP1, CDKN1A, JUNB, SOCS3, CCL2, NTRK3, FOS, SPHK1, ADAMTS1, OXTR
492	113	epithelial cell differentiation	5.3e-05	319	22	APOLD1, TJP2, ACTA2, DLG5, CDH5, RAP1B, CLIC4, ACVRL1, YAP1, JAG1, MSN, PODXL, NRP1, WWTR1, FGFR1, S1PR3, VIM, BCCIP, PALLD, CNN3, LEF1, HIF1A
493	116	positive regulation of cysteine-type endopeptidase activity	5.3e-05	90	9	IFI16, CASP1, BAX, GNB2L1, LGALS9, CD14, LY96, APAF1, PYCARD
494	116	unsaturated fatty acid metabolic process	5.3e-05	70	8	CD74, TBXAS1, ALOX5AP, ALOX5, MGST2, ANXA1, ACSL1, NCF1
495	116	regulation of tissue remodeling	5.5e-05	36	6	INPP5D, CSF1R, BAX, TGFB1, SPP1, IL18
496	115	positive regulation of cell migration	5.5e-05	234	15	HDAC7, CXCL2, PDGFA, SEMA4C, AQP1, F3, HBEGF, HGF, CCL2, LGALS3, ITGA5, ICAM1, NTRK3, SPHK1, IL6R
497	115	negative regulation of immune response	5.6e-05	69	8	IL4R, NMI, TAP1, IL1RL1, LGALS3, HMOX1, BCL6, SERPING1
498	115	endopeptidase regulator activity	5.6e-05	69	8	C4A, SERPINH1, TIMP1, SERPINA3, C4B, CAST, SERPINB1, SERPING1
499	115	female pregnancy	5.6e-05	110	10	STC1, TIMP1, JUNB, TEAD3, CCL2, STAT5A, NAMPT, FOS, SPHK1, OXTR
500	115	morphogenesis of an epithelium	5.6e-05	291	17	RHOC, B4GALT1, PML, PDGFA, STK3, TGM2, SEMA4C, COL4A1, PXN, HBEGF, SOCS3, HGF, TGIF1, STAT5A, ITGA5, EPHA2, CD44
501	115	multi-organism reproductive process	5.7e-05	476	23	B4GALT1, IL4R, STC1, AFF4, MAFF, NOS3, TIMP1, JUNB, LIMK2, TEAD3, CCL2, YBX3, STAT5A, BCL6, NAMPT, FOS, SPHK1, ADAMTS1, LMNA, STAT3, IL1R1, OXTR, CAST
502	113	regulation of wound healing	5.7e-05	65	9	ANO6, ANXA5, PLAT, LYN, VAV2, NFE2L2, TGFBR2, FGF2, PROS1
503	113	regulation of blood coagulation	6e-05	38	7	ANO6, ANXA5, PLAT, LYN, VAV2, NFE2L2, PROS1
504	113	regulation of hemostasis	6e-05	38	7	ANO6, ANXA5, PLAT, LYN, VAV2, NFE2L2, PROS1
505	116	aromatic compound catabolic process	6e-05	360	19	NUDT1, RPS24, RPS27, RNASE2, BAX, GNB2L1, RPL12, RPL23, APAF1, RPL18A, RPL5, RPS18, MTHFS, RPL14, RNASE6, RPS6, RPS11, RPL29, RPL19
506	116	cellular modified amino acid metabolic process	6.2e-05	242	15	RPS24, RPS27, RPL12, RPL23, RPL18A, RPL5, RPS18, MTHFS, RPL14, RPS6, RPS11, PLA1A, MGST2, RPL29, RPL19
507	116	protein secretion	6.2e-05	300	17	CSF1R, CASP1, IL17RA, LILRB1, BTN3A2, HLA-DRB1, FGR, HAVCR2, LGALS9, TGFB1, CD14, UCP2, HLA-E, HLA-DRB5, ANXA1, RHBDF2, PYCARD
508	115	positive regulation of cell motility	6.3e-05	237	15	HDAC7, CXCL2, PDGFA, SEMA4C, AQP1, F3, HBEGF, HGF, CCL2, LGALS3, ITGA5, ICAM1, NTRK3, SPHK1, IL6R
509	116	structural constituent of ribosome	6.4e-05	188	13	RPS24, RPS27, RPL12, RPL23, UCP2, RPL18A, RPL5, RPS18, RPL14, RPS6, RPS11, RPL29, RPL19
510	113	cell-substrate junction assembly	6.5e-05	66	9	LAMC1, MACF1, ACVRL1, FN1, CTTN, DST, LIMS1, SORBS1, ITGA6
511	113	transforming growth factor beta receptor binding	6.7e-05	27	6	SMAD6, SMURF2, BAMBI, TGFBR2, TGFBR3, TGFB2
512	116	vacuolar part	6.7e-05	302	17	HLA-DMA, HLA-DRA, CD74, HLA-DRB1, HSPG2, HLA-DPA1, BGN, DAB2, TCIRG1, HLA-DMB, LAPTM5, VAMP8, HLA-DPB1, HLA-DRB5, RPN2, IFI30, CD68
513	116	nucleobase-containing compound catabolic process	6.9e-05	333	18	NUDT1, RPS24, RPS27, RNASE2, BAX, GNB2L1, RPL12, RPL23, APAF1, RPL18A, RPL5, RPS18, RPL14, RNASE6, RPS6, RPS11, RPL29, RPL19
514	116	RNA catabolic process	7.1e-05	217	14	RPS24, RPS27, RNASE2, RPL12, RPL23, RPL18A, RPL5, RPS18, RPL14, RNASE6, RPS6, RPS11, RPL29, RPL19
515	113	positive regulation of endothelial cell migration	7.1e-05	39	7	ETS1, SPARC, NRP1, NRP2, FGFR1, FGF2, RHOB
516	113	cytosolic small ribosomal subunit	7.1e-05	39	7	RPS4X, RPS15A, RPS12, RPS25, RPS13, RPS7, RPS23
517	115	regulation of immune effector process	7.3e-05	240	15	PML, C4A, IL4R, FES, ZC3HAV1, CHST3, TAP1, CCL2, LGALS3, STAT5A, HMOX1, BCL6, ICAM1, C4B, SERPING1
518	116	myeloid leukocyte differentiation	7.3e-05	116	10	INPP5D, CSF1R, C1QC, IFI16, LILRB1, SPI1, TGFB1, LILRB4, HCLS1, TYROBP
519	116	regulation of myeloid cell differentiation	7.3e-05	116	10	INPP5D, CSF1R, C1QC, LILRB1, CSF3R, SPI1, SCIN, LILRB4, HCLS1, TYROBP
520	115	response to hypoxia	7.4e-05	213	14	PML, PDGFA, STC1, AQP1, SOCS3, PLOD2, CCL2, HMOX1, ICAM1, ANGPTL4, LMNA, SHC1, TP53, VASN
521	116	positive regulation of locomotion	7.5e-05	246	15	CSF1R, CD74, FGR, GNB2L1, LGALS9, TGFB1, MMP14, TRIM21, MYO1F, DAB2, CXCL16, PFN1, AIF1, TGFBR1, PYCARD
522	116	unsaturated fatty acid biosynthetic process	7.5e-05	38	6	CD74, TBXAS1, ALOX5AP, ALOX5, MGST2, ANXA1
523	113	vascular endothelial growth factor receptor signaling pathway	7.5e-05	237	18	CDH5, PSME4, MMRN2, ITPR3, PAK2, KSR1, PEA15, VAV2, PSMB1, NRP1, FLT1, NRP2, FGFR1, CTNNA1, FGF2, FZD4, PSME1, HIF1A
524	115	morphogenesis of a branching structure	7.6e-05	114	10	B4GALT1, PML, PDGFA, TGM2, COL4A1, PXN, SOCS3, HGF, EPHA2, CD44
525	116	lymphocyte migration	7.7e-05	24	5	CKLF, CXCL16, AIF1, STK10, PYCARD
526	116	icosanoid metabolic process	7.8e-05	55	7	CD74, TBXAS1, ALOX5AP, ALOX5, MGST2, ANXA1, NCF1
527	116	cytosolic large ribosomal subunit	7.8e-05	55	7	RPL12, RPL23, RPL18A, RPL5, RPL14, RPL29, RPL19
528	116	fatty acid derivative metabolic process	7.8e-05	55	7	CD74, TBXAS1, ALOX5AP, ALOX5, MGST2, ANXA1, NCF1
529	113	transmembrane receptor protein kinase activity	7.9e-05	53	8	LTBP1, ACVRL1, NRP1, FLT1, NRP2, FGFR1, TGFBR2, TGFBR3
530	115	RNA polymerase II transcription factor activity, sequence-specific DNA binding	8e-05	329	18	FOSL2, PLSCR1, BCL6B, ATF3, NFKB2, MAFF, JUNB, ZIC1, CSRNP1, IRF1, TGIF1, YBX3, BCL6, FOS, SOX7, STAT3, TP53, BTG2
531	116	regulation of inflammatory response	8e-05	141	11	CX3CR1, IL17RA, C3, TNFRSF1B, CFI, HCK, TNFAIP8L2, VAMP8, FCER1G, ANXA1, IL18
532	113	leukocyte migration	8.3e-05	176	15	ANO6, PDE4B, IRAK4, CD58, FN1, LYN, EPS8, MSN, PODXL, MYH9, FLT1, PROS1, CALR, ITGA6, TGFB2
533	113	cellular response to transforming growth factor beta stimulus	8.3e-05	176	15	SMAD6, CAV2, LTBP1, CDH5, ACVRL1, FN1, LIMS1, SMURF2, BAMBI, WWTR1, TGFBR2, TGFBR3, FNTA, CCNK, TGFB2
534	113	regulation of coagulation	8.4e-05	40	7	ANO6, ANXA5, PLAT, LYN, VAV2, NFE2L2, PROS1
535	115	regulation of cysteine-type endopeptidase activity involved in apoptotic process	8.6e-05	139	11	PML, PLAUR, TNFRSF10B, S100A9, AQP1, F3, HGF, S100A8, CASP2, SOX7, CD44
536	113	viral transcription	8.8e-05	177	15	RPS4X, NUP98, RPS15A, RPL22, RPS12, RPL11, RPL10, RPL23A, RPS25, RPS13, RPS7, RPL30, RPS23, LEF1, RPL39
537	113	response to transforming growth factor beta	8.8e-05	177	15	SMAD6, CAV2, LTBP1, CDH5, ACVRL1, FN1, LIMS1, SMURF2, BAMBI, WWTR1, TGFBR2, TGFBR3, FNTA, CCNK, TGFB2
538	115	response to reactive oxygen species	8.8e-05	164	12	IL18BP, CDK2, PXN, AQP1, NOS3, F3, HGF, HMOX1, FOS, SPHK1, SHC1, IL1R1
539	115	negative regulation of immune system process	9.1e-05	217	14	IL4R, NMI, GBP1, TAP1, CCL2, IRF1, IL1RL1, LGALS3, TMEM176B, STAT5A, HMOX1, BCL6, TMEM176A, SERPING1
540	116	negative regulation of cell migration	9.1e-05	143	11	IFITM1, CX3CR1, ANGPT2, SP100, TGFB1, CD300A, BST2, PODN, ARHGDIB, RRAS, AIF1
541	116	cysteine-type endopeptidase regulator activity involved in apoptotic process	9.4e-05	25	5	CASP1, GNB2L1, APAF1, RPS6KA1, PYCARD
542	115	positive regulation of locomotion	9.6e-05	246	15	HDAC7, CXCL2, PDGFA, SEMA4C, AQP1, F3, HBEGF, HGF, CCL2, LGALS3, ITGA5, ICAM1, NTRK3, SPHK1, IL6R
543	115	response to glucocorticoid	9.6e-05	95	9	STC1, AQP1, CDKN1A, JUNB, SOCS3, CCL2, NTRK3, FOS, SHC1
544	115	response to steroid hormone	9.7e-05	334	18	IL4R, CDK2, PDGFA, STC1, AQP1, CDKN1A, JUNB, F3, SOCS3, CCL2, HMOX1, NTRK3, FOS, SPHK1, RBBP7, SHC1, STAT3, OXTR
545	116	T cell mediated immunity	0.0001	40	6	LILRB1, HLA-B, BTN3A2, HLA-A, CTSC, HLA-E
546	116	actin cytoskeleton organization	0.0001	407	20	CSF1R, FGD2, WIPF1, ARPC1B, TGFB1, SCIN, BST2, S100A10, MYO1F, HCK, LCP1, PARVG, ARHGDIB, PFN1, HCLS1, AIF1, ANXA1, CAPG, RHOG, PYCARD
547	116	organic cyclic compound catabolic process	0.0001	375	19	NUDT1, RPS24, RPS27, RNASE2, BAX, GNB2L1, RPL12, RPL23, APAF1, RPL18A, RPL5, RPS18, MTHFS, RPL14, RNASE6, RPS6, RPS11, RPL29, RPL19
548	113	humoral immune response	0.0001	70	9	CD55, CFH, ST6GAL1, TFE3, CD59, B2M, PROS1, CLU, RPL39
549	116	positive regulation of endopeptidase activity	0.0001	98	9	IFI16, CASP1, BAX, GNB2L1, LGALS9, CD14, LY96, APAF1, PYCARD
550	113	epithelial cell development	0.0001	140	13	TJP2, ACTA2, CDH5, RAP1B, CLIC4, JAG1, MSN, PODXL, FGFR1, S1PR3, VIM, PALLD, HIF1A
551	116	regulated exocytosis	0.0001	121	10	UNC13D, FGR, LGALS9, LAT2, CD300A, SCIN, MYO1F, HCK, VAMP8, FCER1G
552	116	regulation of actin cytoskeleton organization	0.00011	198	13	CSF1R, WIPF1, ARPC1B, TGFB1, SCIN, BST2, S100A10, MYO1F, HCK, PFN1, HCLS1, CAPG, PYCARD
553	113	structural molecule activity	0.00011	457	27	RPS4X, NUP98, LAMC1, TPM4, CAV2, RPS15A, DLG5, RPL22, RPS12, RPL11, RPL10, KSR1, RPL23A, JAG1, MSN, RPS13, RPS7, CTNNA1, CDC42SE1, SYNM, VIM, MGP, RPL30, RPS23, KAL1, MPZL1, RPL39
554	116	clathrin-coated vesicle membrane	0.00011	58	7	HLA-DRA, CD74, HLA-DRB1, HLA-DPA1, DAB2, HLA-DPB1, HLA-DRB5
555	115	platelet activation	0.00011	168	12	CD63, PLSCR1, PDGFA, NOS3, TIMP1, HGF, C1QTNF1, SHC1, PDPN, GNA14, PTPN1, SERPING1
556	116	translational termination	0.00011	172	12	RPS24, RPS27, RPL12, RPL23, RPL18A, RPL5, RPS18, RPL14, RPS6, RPS11, RPL29, RPL19
557	115	gland morphogenesis	0.00011	76	8	B4GALT1, PML, PDGFA, TGM2, HGF, STAT5A, EPHA2, CD44
558	116	defense response to virus	0.00011	199	13	UNC13D, IFITM1, IFI16, TMEM173, LILRB1, HLA-A, CD37, BST2, HCK, NLRC5, CD4, IRF5, PYCARD
559	115	neuron projection regeneration	0.00011	40	6	SCARF1, CHST3, HGF, GFAP, NTRK3, MATN2
560	116	positive regulation of chemokine production	0.00012	26	5	CSF1R, CD74, HAVCR2, LGALS9, PYCARD
561	113	establishment of protein localization to membrane	0.00012	313	21	RPS4X, SEC11A, RPS15A, RPL22, SEC11C, RPS12, MACF1, RPL11, RPL10, RPL23A, RPS25, RPS13, STOM, RPS7, RPL30, PPFIA1, TRAM1, SSR3, RPS23, SORBS1, RPL39
562	116	chemokine production	0.00012	41	6	CSF1R, CD74, HAVCR2, LGALS9, IL18, PYCARD
563	115	leukocyte differentiation	0.00012	251	15	SBNO2, IL4R, ANXA2, ZFP36L2, JUNB, PNP, IRF1, TMEM176B, LTBR, STAT5A, BCL6, FOS, TMEM176A, EPHA2, TP53
564	113	response to bacterium	0.00012	246	18	CD55, PDE4B, NFKB1, PELI1, KCNJ8, MGST1, FN1, LYN, FAS, VIMP, SPARC, MAOB, MECOM, DCN, B2M, PROS1, HIF1A, RPL39
565	115	response to inorganic substance	0.00012	340	18	IL18BP, CDK2, PDGFA, AQP1, NOS3, JUNB, F3, MT1X, HGF, S100A8, HMOX1, ICAM1, FOS, SPHK1, SHC1, S100A16, IL1R1, CP
566	115	cellular response to reactive oxygen species	0.00012	98	9	IL18BP, CDK2, PXN, AQP1, NOS3, F3, HGF, FOS, SPHK1
567	116	leukocyte apoptotic process	0.00012	59	7	LILRB1, CD74, BAX, LGALS9, HCLS1, FCER1G, ANXA1
568	116	regulation of cysteine-type endopeptidase activity	0.00012	148	11	IFI16, CASP1, BAX, GNB2L1, LGALS9, CD14, LY96, APAF1, PSMB9, RPS6KA1, PYCARD
569	113	regulation of response to wounding	0.00013	204	16	CD55, ANO6, CFH, ANXA5, NFKB1, PLAT, ETS1, LYN, VIMP, VAV2, NFE2L2, TGFBR2, FGF2, CD59, PROS1, ADORA2B
570	115	chemokine production	0.00013	41	6	IL4R, S100A9, S100A8, IL1RL1, HMOX1, IL6R
571	116	activation of innate immune response	0.00013	202	13	IFI16, TMEM173, MAP3K8, CYBA, CD14, LY96, HCK, ITGB2, PSMB8, PSMB9, FCER1G, RPS6KA1, PYCARD
572	116	enzyme activator activity	0.00014	351	18	ADAP2, CASP1, RGS1, RGS19, NCF4, ARHGAP27, GNB2L1, TGFB1, APOC4-APOC2, MMP14, APAF1, CTSC, RIN3, ARHGDIB, ALOX5AP, MGST2, RGS10, PYCARD
573	116	positive regulation of protein import into nucleus	0.00014	60	7	TMEM173, LGALS9, TGFB1, DAB2, HCLS1, TGFBR1, IL18
574	116	regulation of leukocyte mediated cytotoxicity	0.00014	27	5	LILRB1, HLA-B, HLA-A, LGALS9, HLA-E
575	116	negative regulation of cell motility	0.00014	150	11	IFITM1, CX3CR1, ANGPT2, SP100, TGFB1, CD300A, BST2, PODN, ARHGDIB, RRAS, AIF1
576	114	recycling endosome membrane	0.00014	37	6	EHD2, SCAMP2, RAB8A, EHD1, RAB13, NDRG1
577	113	viral life cycle	0.00014	365	23	RPS4X, CD55, NUP98, CAV2, RPS15A, PABPC1, RPL22, RPS12, RPL11, RPL10, RPL23A, RPS25, IST1, RPS13, STOM, RPS7, TAP2, RPL30, RPS23, LEF1, CCNK, KPNB1, RPL39
578	113	side of membrane	0.00014	249	18	CAV2, EEF1A1, ANXA5, CDH5, VWF, GNA12, LYN, FAS, SPPL2A, GNG5, GNAI3, TGFBR2, CD59, B2M, TGFBR3, CALR, ITGA6, DTNA
579	115	cellular response to abiotic stimulus	0.00014	199	13	GADD45A, HDAC7, TNFRSF10B, AQP1, CDKN1A, MYD88, TNFRSF1A, IRF1, YBX3, CASP2, LTBR, TP53, BAG3
580	115	regulation of leukocyte mediated immunity	0.00015	79	8	IL4R, FES, TAP1, CCL2, STAT5A, HMOX1, BCL6, ICAM1
581	115	regulation of cysteine-type endopeptidase activity	0.00015	148	11	PML, PLAUR, TNFRSF10B, S100A9, AQP1, F3, HGF, S100A8, CASP2, SOX7, CD44
582	116	positive regulation of protein import	0.00015	61	7	TMEM173, LGALS9, TGFB1, DAB2, HCLS1, TGFBR1, IL18
583	116	clathrin-coated endocytic vesicle	0.00015	43	6	HLA-DRA, CD74, HLA-DRB1, HLA-DPA1, HLA-DPB1, HLA-DRB5
584	116	ribosome	0.00015	205	13	RPS24, RPS27, GNB2L1, RPL12, RPL23, RPL18A, RPL5, RPS18, RPL14, RPS6, RPS11, RPL29, RPL19
585	116	T cell receptor signaling pathway	0.00016	127	10	INPP5D, HLA-DRA, HLA-DRB1, HLA-DPA1, CD300A, PSMB8, PSMB9, CD4, HLA-DPB1, HLA-DRB5
586	116	positive regulation of cell migration	0.00016	234	14	CSF1R, CD74, FGR, GNB2L1, LGALS9, TGFB1, MMP14, MYO1F, DAB2, CXCL16, PFN1, AIF1, TGFBR1, PYCARD
587	115	negative regulation of response to wounding	0.00016	80	8	PDGFA, PLAUR, NOS3, ANXA2, SOCS3, TNFRSF1A, C1QTNF1, SERPING1
588	115	transcription factor activity, RNA polymerase II core promoter proximal region sequence-specific binding	0.00016	175	12	FOSL2, PLSCR1, ATF3, NFKB2, JUNB, ZIC1, IRF1, TGIF1, FOS, STAT3, TP53, BTG2
589	116	regulation of cell killing	0.00017	28	5	LILRB1, HLA-B, HLA-A, LGALS9, HLA-E
590	115	response to corticosteroid	0.00017	102	9	STC1, AQP1, CDKN1A, JUNB, SOCS3, CCL2, NTRK3, FOS, SHC1
591	114	cellular response to lipopolysaccharide	0.00017	91	9	CD40, GSTP1, RELA, IRAK1, SCARB1, NFKBIA, UPF1, TNIP2, TSPO
592	116	regulation of homeostatic process	0.00017	295	16	INPP5D, CSF1R, CD74, SPI1, CYBA, HLA-DRB1, BAX, GNB2L1, LGALS9, TGFB1, UCP2, CD4, FCER1G, SPP1, HLA-DRB5, ANXA1
593	115	regulation of cell activation	0.00017	259	15	PLSCR1, IL4R, FES, PDGFA, NOS3, CDKN1A, PNP, CCL2, IRF1, IL1RL1, LGALS3, STAT5A, HMOX1, BCL6, C1QTNF1
594	113	viral gene expression	0.00017	188	15	RPS4X, NUP98, RPS15A, RPL22, RPS12, RPL11, RPL10, RPL23A, RPS25, RPS13, RPS7, RPL30, RPS23, LEF1, RPL39
595	116	regulation of interleukin-6 production	0.00017	44	6	INPP5D, HLA-B, CYBA, LGALS9, FCER1G, PYCARD
596	115	response to oxidative stress	0.00017	289	16	IL18BP, MCL1, PML, CDK2, SCARA3, PXN, AQP1, NOS3, F3, HGF, HMOX1, FOS, SPHK1, SHC1, TP53, IL1R1
597	116	positive regulation of cell motility	0.00018	237	14	CSF1R, CD74, FGR, GNB2L1, LGALS9, TGFB1, MMP14, MYO1F, DAB2, CXCL16, PFN1, AIF1, TGFBR1, PYCARD
598	113	negative regulation of apoptotic signaling pathway	0.00018	148	13	PPIF, CTTN, YAP1, VIMP, PEA15, NFE2L2, NRP1, CTNNA1, ITGA6, CFLAR, CLU, HIF1A, TPT1
599	115	response to transforming growth factor beta	0.00018	177	12	F11R, PML, PDGFA, PXN, JUNB, CCL2, TGIF1, FOS, COL4A2, TP53, IL1R1, VASN
600	115	negative regulation of viral genome replication	0.00019	28	5	PLSCR1, IFITM2, ZC3HAV1, ISG20, IFITM3
601	115	response to growth hormone	0.00019	28	5	PXN, SOCS3, STAT5A, STAT3, PTPN1
602	115	necroptotic process	0.00019	28	5	MLKL, TNFRSF10B, PYGL, YBX3, TP53
603	116	activation of cysteine-type endopeptidase activity involved in apoptotic process	0.00019	63	7	CASP1, BAX, GNB2L1, CD14, LY96, APAF1, PYCARD
604	114	cytosolic small ribosomal subunit	0.00019	39	6	RPS27L, RPS10, RPS3, RPS17L, RPS16, RPS5
605	116	regulation of peptidyl-tyrosine phosphorylation	0.00019	130	10	CSF1R, CD74, GNB2L1, TGFB1, CD300A, ITGB2, CD4, HCLS1, IL18, TREM2
606	113	extracellular matrix	0.00019	211	16	LAMC1, LTBP1, VWF, MMRN2, FN1, DST, SPARC, IGFBP7, DCN, MGP, TGFBR3, CALR, KAL1, ITGA6, CLU, TGFB2
607	113	cell junction organization	0.00019	190	15	LAMC1, DLG5, CDH5, RAP1B, MACF1, ACVRL1, FN1, CTTN, DST, PERP, LIMS1, CTNNA1, SORBS1, ITGA6, TGFB2
608	116	positive regulation of cysteine-type endopeptidase activity involved in apoptotic process	0.0002	84	8	CASP1, BAX, GNB2L1, LGALS9, CD14, LY96, APAF1, PYCARD
609	116	nuclear-transcribed mRNA catabolic process	0.0002	183	12	RPS24, RPS27, RPL12, RPL23, RPL18A, RPL5, RPS18, RPL14, RPS6, RPS11, RPL29, RPL19
610	115	hematopoietic or lymphoid organ development	0.00021	453	21	SBNO2, PML, BCL6B, IL4R, FES, NFKB2, TIPARP, STK3, ANXA2, ZFP36L2, JUNB, PNP, IRF1, TMEM176B, LTBR, STAT5A, BCL6, FOS, TMEM176A, EPHA2, TP53
611	115	tube development	0.00022	388	19	B4GALT1, PML, PDGFA, STK3, TGM2, SEMA4C, COL4A1, PXN, AQP1, NOS3, CDKN1A, CHI3L1, TGIF1, EPHA2, CRISPLD2, PDPN, OXTR, CD44, CP
612	114	cellular response to molecule of bacterial origin	0.00022	94	9	CD40, GSTP1, RELA, IRAK1, SCARB1, NFKBIA, UPF1, TNIP2, TSPO
613	113	multi-organism metabolic process	0.00022	192	15	RPS4X, NUP98, RPS15A, RPL22, RPS12, RPL11, RPL10, RPL23A, RPS25, RPS13, RPS7, RPL30, RPS23, LEF1, RPL39
614	113	transforming growth factor beta receptor signaling pathway	0.00022	151	13	SMAD6, CAV2, LTBP1, CDH5, ACVRL1, SMURF2, BAMBI, WWTR1, TGFBR2, TGFBR3, FNTA, CCNK, TGFB2
615	114	nucleotide-binding oligomerization domain containing signaling pathway	0.00022	26	5	HSPA1A, RP1-111D6.3, RELA, IRAK1, NFKBIA
616	113	regulation of proteolysis	0.00022	477	27	CD55, SMC5, CFH, CASP7, PLAT, PSME4, FN1, GNA12, PERP, FAS, PAK2, ZNF207, LDLRAD3, IST1, NFE2L2, MYH9, PSMB1, RNF19A, RNF144B, RNF114, CD59, PROS1, LEF1, KAL1, CFLAR, CLU, PSME1
617	115	external side of plasma membrane	0.00022	106	9	B4GALT1, F3, LDLR, OSMR, LGALS3, ITGA5, ICAM1, PDPN, CD44
618	115	single organism cell adhesion	0.00023	455	21	IL4R, ICAM2, S100A9, GBP1, PXN, ZFP36L2, EFNA1, PNP, S100A8, CCL2, IRF1, LGALS3, STAT5A, ITGA5, BCL6, ICAM1, C1QTNF1, SHC1, TP53, PDPN, CD44
619	116	regulation of leukocyte migration	0.00023	65	7	CD74, LGALS9, CD300A, AIF1, ANXA1, STK10, PYCARD
620	116	adherens junction	0.00023	399	19	HSPG2, ARPC1B, RPL12, RPL23, PPIB, MMP14, HCK, RPL5, LCP1, DAB2, RPS18, PARVG, PFN1, RPS11, RRAS, APBB1IP, ANXA1, RPL19, RHOG
621	116	macrophage activation	0.00023	30	5	CX3CR1, CD74, HAVCR2, AIF1, TYROBP
622	116	defense response to Gram-positive bacterium	0.00023	30	5	FGR, HLA-A, MYO1F, HLA-E, NCF1
623	116	lysosomal membrane	0.00023	214	13	HLA-DMA, HLA-DRA, CD74, HLA-DRB1, HLA-DPA1, DAB2, TCIRG1, HLA-DMB, LAPTM5, VAMP8, HLA-DPB1, HLA-DRB5, CD68
624	116	lytic vacuole membrane	0.00023	214	13	HLA-DMA, HLA-DRA, CD74, HLA-DRB1, HLA-DPA1, DAB2, TCIRG1, HLA-DMB, LAPTM5, VAMP8, HLA-DPB1, HLA-DRB5, CD68
625	113	ribosomal subunit	0.00024	152	13	RPS4X, RPS15A, RPL22, RPS12, RPL11, RPL10, RPL23A, RPS25, RPS13, RPS7, RPL30, RPS23, RPL39
626	113	growth factor binding	0.00024	78	9	LTBP1, ACVRL1, NRP1, FLT1, NRP2, FGFR1, IGFBP7, TGFBR2, TGFBR3
627	113	epithelial cell differentiation involved in kidney development	0.00025	22	5	ACTA2, YAP1, JAG1, PODXL, WWTR1
628	116	female pregnancy	0.00025	110	9	GRN, ANGPT2, HAVCR2, LGALS9, TGFB1, UCP2, ARHGDIB, SPP1, RPL29
629	116	regulation of myeloid leukocyte differentiation	0.00025	66	7	INPP5D, CSF1R, C1QC, LILRB1, LILRB4, HCLS1, TYROBP
630	116	Fc-gamma receptor signaling pathway	0.00025	66	7	FCGR3A, WIPF1, FGR, ARPC1B, FCGR2A, HCK, FCER1G
631	113	striated muscle cell proliferation	0.00026	34	6	FGFR1, TGFBR2, FGF2, TGFBR3, CFLAR, TGFB2
632	115	tissue morphogenesis	0.00026	362	18	RHOC, B4GALT1, PML, PDGFA, STC1, STK3, TGM2, SEMA4C, COL4A1, PXN, HBEGF, SOCS3, HGF, TGIF1, STAT5A, ITGA5, EPHA2, CD44
633	115	transcriptional activator activity, RNA polymerase II transcription regulatory region sequence-specific binding	0.00027	158	11	PLSCR1, ATF3, NFKB2, MAFF, JUNB, ZIC1, CSRNP1, IRF1, FOS, STAT3, TP53
634	116	regulation of actin filament-based process	0.00027	217	13	CSF1R, WIPF1, ARPC1B, TGFB1, SCIN, BST2, S100A10, MYO1F, HCK, PFN1, HCLS1, CAPG, PYCARD
635	113	regulation of extrinsic apoptotic signaling pathway	0.00027	115	11	CTTN, YAP1, FAS, PAK2, PEA15, NRP1, FGFR1, CTNNA1, ITGA6, CFLAR, TGFB2
636	115	hemopoiesis	0.00027	428	20	SBNO2, PML, BCL6B, IL4R, FES, TIPARP, STK3, ANXA2, ZFP36L2, JUNB, PNP, IRF1, TMEM176B, LTBR, STAT5A, BCL6, FOS, TMEM176A, EPHA2, TP53
637	116	positive regulation of T cell differentiation	0.00027	31	5	HLA-DMA, CD74, LGALS9, TGFB1, ANXA1
638	115	cell chemotaxis	0.00028	109	9	CXCL2, S100A9, HBEGF, HGF, S100A8, CCL2, LGALS3, EPHA2, IL6R
639	116	Fc receptor mediated stimulatory signaling pathway	0.00028	67	7	FCGR3A, WIPF1, FGR, ARPC1B, FCGR2A, HCK, FCER1G
640	116	positive regulation of cellular component movement	0.00028	247	14	CSF1R, CD74, FGR, GNB2L1, LGALS9, TGFB1, MMP14, MYO1F, DAB2, CXCL16, PFN1, AIF1, TGFBR1, PYCARD
641	114	regulation of I-kappaB kinase/NF-kappaB signaling	0.00028	165	12	TRIM25, FYN, CD40, GSTP1, RP1-111D6.3, TNIP1, RELA, IRAK1, NFKBIA, FADD, HSPB1, TNIP2
642	116	interleukin-6 production	0.00028	48	6	INPP5D, HLA-B, CYBA, LGALS9, FCER1G, PYCARD
643	116	negative regulation of leukocyte differentiation	0.00028	48	6	INPP5D, C1QC, LILRB1, CD74, LILRB4, ANXA1
644	113	cell-substrate adhesion	0.00029	197	15	SMAD6, LAMC1, VWF, MACF1, ACVRL1, FN1, CTTN, LIMS1, ST6GAL1, MINK1, PPFIA1, FZD4, CALR, SORBS1, ITGA6
645	115	growth factor receptor binding	0.00029	66	7	PLSCR1, PDGFA, HBEGF, ITGA5, SHC1, IL1R1, IL6R
646	116	vacuolar membrane	0.00029	248	14	HLA-DMA, HLA-DRA, CD74, HLA-DRB1, HLA-DPA1, DAB2, TCIRG1, HLA-DMB, LAPTM5, VAMP8, HLA-DPB1, HLA-DRB5, RPN2, CD68
647	116	regulation of lymphocyte differentiation	0.0003	68	7	INPP5D, HLA-DMA, CD74, LGALS9, TGFB1, MMP14, ANXA1
648	116	anchoring junction	0.0003	408	19	HSPG2, ARPC1B, RPL12, RPL23, PPIB, MMP14, HCK, RPL5, LCP1, DAB2, RPS18, PARVG, PFN1, RPS11, RRAS, APBB1IP, ANXA1, RPL19, RHOG
649	115	neutrophil chemotaxis	0.00031	31	5	CXCL2, S100A9, S100A8, CCL2, LGALS3
650	113	positive regulation of stem cell differentiation	0.00031	35	6	YAP1, BAMBI, WWTR1, TGFBR2, LEF1, TGFB2
651	115	ERK1 and ERK2 cascade	0.00031	135	10	ATF3, PDGFA, GBP1, CHI3L1, CCL2, ICAM1, EPHA2, OXTR, PTPN1, CD44
652	115	enzyme inhibitor activity	0.00032	216	13	C4A, SERPINH1, ANXA2, CDKN1A, TIMP1, SOCS3, SERPINA3, ANGPTL4, C4B, TINF2, CAST, SERPINB1, SERPING1
653	116	positive regulation of B cell activation	0.00032	32	5	INPP5D, CD74, STAT6, TGFB1, MMP14
654	113	translational elongation	0.00032	199	15	RPS4X, RPS15A, EEF1A1, RPL22, RPS12, RPL11, GTPBP2, RPL10, RPL23A, RPS25, RPS13, RPS7, RPL30, RPS23, RPL39
655	113	tissue morphogenesis	0.00033	362	22	ACTA2, DLG5, MACF1, CLIC4, ACVRL1, YAP1, GATAD2A, JAG1, MSN, PODXL, NRP1, HEYL, FGFR1, TGFBR2, FGF2, RHOB, MEGF11, TGFBR3, LEF1, HIF1A, TGFB2, FOXF1
656	116	clathrin-coated vesicle	0.00033	114	9	UNC13D, HLA-DRA, CD74, HLA-DRB1, RGS19, HLA-DPA1, DAB2, HLA-DPB1, HLA-DRB5
657	113	mesenchymal cell differentiation	0.00034	118	11	JAG1, BAMBI, NRP1, WWTR1, HEYL, FGFR1, TGFBR2, TGFBR3, LEF1, HIF1A, TGFB2
658	116	early endosome membrane	0.00034	91	8	FGD2, HLA-B, HLA-A, HLA-C, HLA-E, HLA-F, VAMP8, ANXA1
659	116	cellular protein complex disassembly	0.00035	253	14	RPS24, RPS27, RPL12, RPL23, SCIN, RPL18A, RPL5, RPS18, RPL14, RPS6, RPS11, RPL29, RPL19, CAPG
660	116	immunoglobulin production	0.00036	50	6	HLA-DRB1, CD37, STAT6, TGFB1, HLA-E, HLA-DRB5
661	113	artery development	0.00036	50	7	SMAD6, PRRX1, LTBP1, ACVRL1, JAG1, NRP1, FOXF1
662	114	plasma membrane organization	0.00036	220	14	EHD2, EMP2, RAB8A, TTC7A, CHMP4A, TSPAN14, SYS1, RAB13, RAMP1, RILPL2, STX2, VAMP5, SNX33, NDRG1
663	116	mRNA catabolic process	0.00036	195	12	RPS24, RPS27, RPL12, RPL23, RPL18A, RPL5, RPS18, RPL14, RPS6, RPS11, RPL29, RPL19
664	116	positive regulation of protein complex assembly	0.00037	141	10	BAX, WIPF1, ARPC1B, GNB2L1, TGFB1, SCIN, HCK, LCP1, PFN1, PYCARD
665	113	secretory granule	0.00037	180	14	CAV2, VWF, PLAT, FN1, FAS, SPARC, SRGN, GNAI3, CTNNA1, PROS1, CALR, CLU, TGFB2, TMED10
666	115	negative regulation of response to external stimulus	0.00037	164	11	PDGFA, PLAUR, SEMA4C, NOS3, ANXA2, SOCS3, TNFRSF1A, CCL2, C1QTNF1, TP53, SERPING1
667	115	cellular response to tumor necrosis factor	0.00037	164	11	IL18BP, TNFRSF10B, NFKB2, TNFRSF12A, CHI3L1, TNFRSF1A, CCL2, YBX3, LTBR, ICAM1, SPHK1
668	116	regulation of osteoclast differentiation	0.00037	33	5	INPP5D, CSF1R, LILRB1, LILRB4, TYROBP
669	115	side of membrane	0.00038	249	14	B4GALT1, FES, SNX9, F3, GEM, LDLR, OSMR, LGALS3, ITGA5, ICAM1, PDPN, GNA14, PTPN1, CD44
670	5	regulation of JUN kinase activity	0.00039	56	8	MDFI, PKN1, MAP4K1, MAPK8IP1, MAP3K6, AGER, MAP3K11, TNXB
671	113	cell adhesion molecule binding	0.00039	120	11	VWF, FN1, DST, LYN, MSN, FGFR1, CTNNA1, S1PR3, CALR, GPNMB, ITGA6
672	115	negative regulation of cell activation	0.00039	91	8	IL4R, PDGFA, NOS3, IRF1, LGALS3, HMOX1, BCL6, C1QTNF1
673	116	regulation of B cell activation	0.0004	51	6	INPP5D, CD74, STAT6, TGFB1, CD300A, MMP14
674	115	negative regulation of viral life cycle	0.0004	50	6	PLSCR1, IFITM2, PML, ZC3HAV1, ISG20, IFITM3
675	116	regulation of response to biotic stimulus	0.00041	143	10	LY86, TMEM173, LILRB1, CYBA, HAVCR2, HLA-A, CD37, LY96, HCK, CD4
676	115	negative regulation of carbohydrate metabolic process	0.00041	33	5	SIK1, MIDN, STAT3, TP53, TINF2
677	115	programmed necrotic cell death	0.00041	33	5	MLKL, TNFRSF10B, PYGL, YBX3, TP53
678	115	humoral immune response	0.00042	70	7	C4A, C1R, C1RL, CCL2, C1S, C4B, SERPING1
679	114	ribosomal small subunit biogenesis	0.00042	45	6	RPS27L, RPS10, RPS17L, EMG1, RPS16, RPS5
680	115	regulation of proteolysis	0.00043	477	21	PML, C4A, PLAUR, TNFRSF10B, SERPINH1, S100A9, SNX9, AQP1, TIMP1, F3, HGF, S100A8, SERPINA3, CASP2, SOX7, TP53, C4B, CAST, CD44, SERPINB1, SERPING1
681	116	interleukin-2 production	0.00043	34	5	HAVCR2, VSIG4, CD4, ANXA1, IL18
682	116	negative regulation of endocytosis	0.00043	34	5	LILRB1, GNB2L1, TGFB1, APOC4-APOC2, CD300A
683	116	actin filament-based process	0.00043	454	20	CSF1R, FGD2, WIPF1, ARPC1B, TGFB1, SCIN, BST2, S100A10, MYO1F, HCK, LCP1, PARVG, ARHGDIB, PFN1, HCLS1, AIF1, ANXA1, CAPG, RHOG, PYCARD
684	116	translational elongation	0.00043	199	12	RPS24, RPS27, RPL12, RPL23, RPL18A, RPL5, RPS18, RPL14, RPS6, RPS11, RPL29, RPL19
685	116	leukocyte homeostasis	0.00044	52	6	CD74, BAX, LGALS9, TGFB1, FCER1G, ANXA1
686	115	multicellular organism metabolic process	0.00045	71	7	ARRDC3, SERPINH1, TIPARP, COL4A1, CCL2, COL4A2, IL6R
687	116	negative regulation of cellular component movement	0.00046	172	11	IFITM1, CX3CR1, ANGPT2, SP100, TGFB1, CD300A, BST2, PODN, ARHGDIB, RRAS, AIF1
688	116	positive regulation of cell death	0.00046	456	20	INPP5D, CASP1, LILRB1, FGD2, BAX, GNB2L1, LGALS9, TGFB1, ECSCR, CD14, LY96, SCIN, APAF1, CTSC, UCP2, RPS6, ANXA1, TGFBR1, IRF5, PYCARD
689	116	exocytosis	0.00047	260	14	UNC13D, FGR, LGALS9, TGFB1, LAT2, CD300A, SCIN, MYO1F, HCK, VAMP8, PFN1, FCER1G, ANXA1, SERPINA1
690	113	aggresome	0.00047	25	5	SFMBT2, XRN2, MECOM, SQSTM1, CLU
691	116	peptidyl-tyrosine phosphorylation	0.00048	201	12	CSF1R, CD74, FGR, GNB2L1, TGFB1, CD300A, HCK, ITGB2, CD4, HCLS1, IL18, TREM2
692	115	neutrophil migration	0.00048	34	5	CXCL2, S100A9, S100A8, CCL2, LGALS3
693	115	response to temperature stimulus	0.00048	169	11	NOS3, CDKN1A, F3, SOCS3, CCL2, YBX3, HMOX1, FOS, RBBP7, IL1R1, BAG3
694	116	actin filament polymerization	0.00048	120	9	WIPF1, ARPC1B, SCIN, HCK, PFN1, HCLS1, AIF1, CAPG, PYCARD
695	113	regulation of angiogenesis	0.00048	123	11	MMRN2, ACVRL1, ETS1, SPARC, FLT1, TGFBR2, FGF2, RNH1, DCN, RHOB, HIF1A
696	115	immune system development	0.00049	482	21	SBNO2, PML, BCL6B, IL4R, FES, NFKB2, TIPARP, STK3, ANXA2, ZFP36L2, JUNB, PNP, IRF1, TMEM176B, LTBR, STAT5A, BCL6, FOS, TMEM176A, EPHA2, TP53
697	115	negative regulation of viral process	0.0005	52	6	PLSCR1, IFITM2, PML, ZC3HAV1, ISG20, IFITM3
698	115	positive regulation of protein kinase B signaling	0.0005	52	6	PDGFA, STK3, F3, HBEGF, CHI3L1, C1QTNF1
699	116	positive regulation of apoptotic process	0.00051	425	19	INPP5D, CASP1, LILRB1, FGD2, BAX, GNB2L1, LGALS9, TGFB1, ECSCR, CD14, LY96, SCIN, APAF1, CTSC, RPS6, ANXA1, TGFBR1, IRF5, PYCARD
700	116	positive regulation of nucleocytoplasmic transport	0.00051	74	7	TMEM173, LGALS9, TGFB1, DAB2, HCLS1, TGFBR1, IL18
701	116	peptidyl-tyrosine modification	0.00052	203	12	CSF1R, CD74, FGR, GNB2L1, TGFB1, CD300A, HCK, ITGB2, CD4, HCLS1, IL18, TREM2
702	113	transmembrane receptor protein serine/threonine kinase signaling pathway	0.00053	231	16	SMAD6, CAV2, LTBP1, CDH5, ACVRL1, FSTL1, SMURF2, BAMBI, WWTR1, TGFBR2, VIM, TGFBR3, FNTA, LEF1, CCNK, TGFB2
703	115	regulation of cell adhesion	0.00053	384	18	CD63, PML, IL4R, FES, TGM2, GBP1, EFNA1, PNP, CCL2, IRF1, LGALS3, STAT5A, ITGA5, BCL6, ICAM1, C1QTNF1, EPHA2, CD44
704	114	MyD88-dependent toll-like receptor signaling pathway	0.00054	65	7	RP1-111D6.3, TNIP1, RELA, IRAK1, NFKBIA, MAPKAPK2, TNIP2
705	116	regulation of cytoplasmic transport	0.00054	327	16	TMEM173, RNASE2, CYBA, BAX, RGS19, SP100, GNB2L1, LGALS9, TGFB1, ITGAX, DAB2, CD4, HCLS1, EDEM2, TGFBR1, IL18
706	116	regulation of response to wounding	0.00054	204	12	CX3CR1, IL17RA, C3, TNFRSF1B, CFI, HCK, TNFAIP8L2, VAMP8, FCER1G, SPP1, ANXA1, IL18
707	116	angiogenesis	0.00054	264	14	CX3CR1, C3, ANGPT2, SPI1, BAX, SP100, HSPG2, ECSCR, MMP14, ITGB2, RRAS, TGFBI, TGFBR1, IL18
708	115	T cell activation involved in immune response	0.00055	35	5	IL4R, LGALS3, BCL6, ICAM1, TP53
709	113	positive regulation of cell morphogenesis involved in differentiation	0.00056	125	11	MACF1, FN1, LIMS1, BAMBI, IST1, NRP1, WWTR1, TGFBR2, CALR, LEF1, TGFB2
710	116	positive regulation of intracellular protein transport	0.00056	176	11	TMEM173, RNASE2, GNB2L1, LGALS9, TGFB1, ITGAX, DAB2, HCLS1, EDEM2, TGFBR1, IL18
711	116	regulation of chemokine production	0.00056	36	5	CSF1R, CD74, HAVCR2, LGALS9, PYCARD
712	115	peptidase regulator activity	0.00057	96	8	C4A, SERPINH1, TIMP1, SERPINA3, C4B, CAST, SERPINB1, SERPING1
713	116	positive regulation of programmed cell death	0.00057	429	19	INPP5D, CASP1, LILRB1, FGD2, BAX, GNB2L1, LGALS9, TGFB1, ECSCR, CD14, LY96, SCIN, APAF1, CTSC, RPS6, ANXA1, TGFBR1, IRF5, PYCARD
714	113	external side of plasma membrane	0.00057	106	10	ANXA5, CDH5, VWF, FAS, TGFBR2, CD59, B2M, TGFBR3, CALR, ITGA6
715	113	complement activation	0.00057	26	5	CD55, CFH, CD59, PROS1, CLU
716	113	positive regulation of epithelial to mesenchymal transition	0.00057	26	5	BAMBI, WWTR1, TGFBR2, LEF1, TGFB2
717	113	cell differentiation involved in kidney development	0.00057	26	5	ACTA2, YAP1, JAG1, PODXL, WWTR1
718	114	endothelial cell migration	0.00057	107	9	ATOH8, PRKX, EMP2, PRKD2, RAB13, SCARB1, DLL4, HSPB1, CORO1B
719	114	cellular response to biotic stimulus	0.00057	107	9	CD40, GSTP1, RELA, IRAK1, SCARB1, NFKBIA, UPF1, TNIP2, TSPO
720	115	regulation of growth	0.00058	454	20	PML, S100A9, STK3, SEMA4C, TNFRSF12A, CDKN1A, PLCE1, HBEGF, SOCS3, MT1X, S100A8, YBX3, STAT5A, BCL6, NTRK3, SPHK1, RBBP7, SHC1, STAT3, TP53
721	116	membrane raft	0.00059	206	12	INPP5D, TNFRSF1B, RGS19, STAT6, LAT2, CD14, BST2, S100A10, HCK, MYOF, CD4, TGFBR1
722	116	production of molecular mediator involved in inflammatory response	0.0006	21	4	IL17RA, VAMP8, FCER1G, ALOX5
723	116	response to fungus	0.0006	21	4	COTL1, IL17RA, TGFB1, NCF1
724	116	viral entry into host cell	0.0006	76	7	IFITM1, HLA-DRB1, SLC1A5, LGALS9, TRIM21, VAMP8, CD4
725	116	membrane microdomain	0.00062	207	12	INPP5D, TNFRSF1B, RGS19, STAT6, LAT2, CD14, BST2, S100A10, HCK, MYOF, CD4, TGFBR1
726	113	cell junction assembly	0.00062	168	13	LAMC1, DLG5, CDH5, RAP1B, MACF1, ACVRL1, FN1, CTTN, DST, LIMS1, CTNNA1, SORBS1, ITGA6
727	114	TRIF-dependent toll-like receptor signaling pathway	0.00065	67	7	RP1-111D6.3, RELA, IRAK1, NFKBIA, FADD, MAPKAPK2, TNIP2
728	115	acute-phase response	0.00065	21	4	PLSCR1, SERPINA3, STAT3, IL6R
729	115	regulation of mast cell activation	0.00065	21	4	PLSCR1, IL4R, FES, HMOX1
730	115	positive regulation of mRNA catabolic process	0.00065	21	4	ZC3HAV1, ZFP36L2, ZFP36, BTG2
731	115	leukocyte cell-cell adhesion	0.00066	263	14	IL4R, S100A9, ZFP36L2, PNP, S100A8, CCL2, IRF1, LGALS3, STAT5A, ITGA5, BCL6, ICAM1, TP53, CD44
732	115	positive regulation of defense response	0.00066	263	14	PLSCR1, ICAM2, ZC3HAV1, NFKB2, S100A9, MYD88, S100A8, TNFRSF1A, CCL2, IRF1, IL1RL1, OSMR, STAT5A, FOS
733	113	stem cell differentiation	0.00066	169	13	YAP1, JAG1, BAMBI, NFE2L2, NRP1, WWTR1, HEYL, FGFR1, TGFBR2, TGFBR3, LEF1, HIF1A, TGFB2
734	116	regulation of protein localization to plasma membrane	0.00066	56	6	GNB2L1, TGFB1, DAB2, VAMP8, RHOG, TREM2
735	116	regulation of protein localization to cell periphery	0.00066	56	6	GNB2L1, TGFB1, DAB2, VAMP8, RHOG, TREM2
736	115	cellular response to transforming growth factor beta stimulus	0.00067	176	11	F11R, PML, PDGFA, PXN, JUNB, CCL2, TGIF1, FOS, COL4A2, TP53, VASN
737	113	cellular response to vascular endothelial growth factor stimulus	0.00069	27	5	FN1, NRP1, FLT1, NRP2, DCN
738	113	cardiac muscle cell proliferation	0.00069	27	5	FGFR1, TGFBR2, FGF2, TGFBR3, TGFB2
739	5	activation of JUN kinase activity	0.0007	23	5	MDFI, PKN1, MAP4K1, MAP3K6, MAP3K11
740	116	negative regulation of locomotion	0.0007	181	11	IFITM1, CX3CR1, ANGPT2, SP100, TGFB1, CD300A, BST2, PODN, ARHGDIB, RRAS, AIF1
741	113	positive regulation of response to external stimulus	0.0007	149	12	ANO6, CALCOCO2, FN1, NRP1, FGFR1, FGF2, SQSTM1, DCN, CALR, SH3GLB1, HIF1A, ADORA2B
742	116	alpha-amino acid metabolic process	0.0007	271	14	RPS24, RPS27, RPL12, RPL23, RPL18A, RPL5, RPS18, MTHFS, RPL14, RPS6, RPS11, PLA1A, RPL29, RPL19
743	115	regulation of innate immune response	0.00071	265	14	PLSCR1, ICAM2, ZC3HAV1, NMI, NFKB2, MYD88, TAP1, SOCS3, IRF1, STAT5A, IFNAR2, FOS, PTPN1, SERPING1
744	113	cell chemotaxis	0.00071	109	10	ANO6, PDE4B, LYN, NRP1, FLT1, FGFR1, FGF2, CALR, LEF1, TGFB2
745	115	ER-nucleus signaling pathway	0.00071	37	5	ATF3, CCL2, LMNA, TP53, PTPN1
746	115	platelet-derived growth factor receptor signaling pathway	0.00071	37	5	PDGFA, TIPARP, F3, CSRNP1, PTPN1
747	115	positive regulation of I-kappaB kinase/NF-kappaB signaling	0.00072	124	9	RHOC, ZC3HAV1, TNFRSF10B, MYD88, TNFRSF1A, LITAF, LTBR, HMOX1, SPHK1
748	116	macrophage differentiation	0.00072	22	4	CSF1R, C1QC, SPI1, HCLS1
749	113	protein maturation	0.00073	238	16	CD55, SEC11A, CFH, SEC11C, CASP7, PLAT, PERP, FAS, PRDX4, SRGN, LDLRAD3, MYH9, CD59, PROS1, CALR, CFLAR
750	114	regulation of cytokine production	0.00074	321	17	TRIM25, TRIM56, CD40, GSTP1, POLR2L, HSPA1A, PRKD2, RELA, ATF4, IRAK1, NFKBIA, FADD, C10orf54, RNF135, MAPKAPK2, HSPB1, TSPO
751	113	cell surface	0.00074	410	23	CD55, ANO6, ANXA5, CDH5, VWF, PLAT, CLIC4, ACVRL1, CD58, FAS, SPARC, MYH9, NRP1, TGFBR2, CD59, B2M, FZD4, RHOB, TGFBR3, CALR, ITGA6, CLU, MPZL1
752	113	proteinaceous extracellular matrix	0.00074	171	13	LAMC1, LTBP1, VWF, MMRN2, FN1, DST, SPARC, DCN, MGP, TGFBR3, CALR, KAL1, ITGA6
753	115	positive regulation of protein kinase activity	0.00075	429	19	GADD45A, PDGFA, TNFRSF10B, SNX9, STK3, PXN, EFNA1, CDKN1A, PLCE1, HBEGF, GADD45B, HGF, CHI3L1, MARK3, NTRK3, CCNL1, SHC1, PTPN1, IL6R
754	113	integrin binding	0.00075	73	8	VWF, FN1, DST, LYN, S1PR3, CALR, GPNMB, ITGA6
755	115	transforming growth factor beta receptor signaling pathway	0.00075	151	10	F11R, PML, PDGFA, PXN, JUNB, CCL2, TGIF1, FOS, TP53, VASN
756	114	MyD88-independent toll-like receptor signaling pathway	0.00077	69	7	RP1-111D6.3, RELA, IRAK1, NFKBIA, FADD, MAPKAPK2, TNIP2
757	115	response to tumor necrosis factor	0.00077	179	11	IL18BP, TNFRSF10B, NFKB2, TNFRSF12A, CHI3L1, TNFRSF1A, CCL2, YBX3, LTBR, ICAM1, SPHK1
758	113	translational termination	0.00078	172	13	RPS4X, RPS15A, RPL22, RPS12, RPL11, RPL10, RPL23A, RPS25, RPS13, RPS7, RPL30, RPS23, RPL39
759	115	ephrin receptor binding	0.00079	22	4	AQP1, EFNA1, SHC1, PTPN1
760	115	response to mineralocorticoid	0.00079	22	4	CDKN1A, JUNB, NTRK3, FOS
761	114	I-kappaB kinase/NF-kappaB signaling	0.00079	185	12	TRIM25, FYN, CD40, GSTP1, RP1-111D6.3, TNIP1, RELA, IRAK1, NFKBIA, FADD, HSPB1, TNIP2
762	115	regulation of ERK1 and ERK2 cascade	0.0008	126	9	ATF3, PDGFA, GBP1, CHI3L1, CCL2, ICAM1, EPHA2, PTPN1, CD44
763	115	positive regulation of smooth muscle cell proliferation	0.00081	38	5	HBEGF, HMOX1, NAMPT, SHC1, IL6R
764	115	granulocyte chemotaxis	0.00081	38	5	CXCL2, S100A9, S100A8, CCL2, LGALS3
765	113	secretory vesicle	0.00082	264	17	CAV2, PDE4B, ANXA5, VWF, PLAT, DPYSL3, FN1, FAS, SPARC, SRGN, GNAI3, CTNNA1, PROS1, CALR, CLU, TGFB2, TMED10
766	116	entry into host cell	0.00082	80	7	IFITM1, HLA-DRB1, SLC1A5, LGALS9, TRIM21, VAMP8, CD4
767	116	entry into host	0.00082	80	7	IFITM1, HLA-DRB1, SLC1A5, LGALS9, TRIM21, VAMP8, CD4
768	116	entry into cell of other organism involved in symbiotic interaction	0.00082	80	7	IFITM1, HLA-DRB1, SLC1A5, LGALS9, TRIM21, VAMP8, CD4
769	116	entry into other organism involved in symbiotic interaction	0.00082	80	7	IFITM1, HLA-DRB1, SLC1A5, LGALS9, TRIM21, VAMP8, CD4
770	116	movement in host environment	0.00082	80	7	IFITM1, HLA-DRB1, SLC1A5, LGALS9, TRIM21, VAMP8, CD4
771	116	movement in environment of other organism involved in symbiotic interaction	0.00082	80	7	IFITM1, HLA-DRB1, SLC1A5, LGALS9, TRIM21, VAMP8, CD4
772	116	positive regulation of protein localization to nucleus	0.00082	80	7	TMEM173, LGALS9, TGFB1, DAB2, HCLS1, TGFBR1, IL18
773	115	basement membrane	0.00082	57	6	COL4A1, ANXA2, TIMP1, ADAMTS1, COL4A2, MATN2
774	113	epithelial to mesenchymal transition	0.00082	74	8	BAMBI, WWTR1, HEYL, TGFBR2, TGFBR3, LEF1, HIF1A, TGFB2
775	116	cytosolic small ribosomal subunit	0.00082	39	5	RPS24, RPS27, RPS18, RPS6, RPS11
776	116	integral component of organelle membrane	0.00083	214	12	HLA-DRA, CD74, HLA-B, HLA-DRB1, HLA-A, HLA-DPA1, HLA-C, HLA-E, HLA-F, MFNG, HLA-DPB1, HLA-DRB5
777	113	tube development	0.00083	388	22	SMAD6, DLG5, CLIC4, ACVRL1, YAP1, SPARC, GATAD2A, JAG1, PODXL, NRP1, WWTR1, HEYL, FGFR1, TGFBR2, FGF2, RHOB, LEF1, ITGA6, ZFP36L1, HIF1A, TGFB2, FOXF1
778	114	lipid particle	0.00084	51	6	EHD1, ABHD4, KATNA1, PLIN3, IRAK1, PLIN2
779	114	positive regulation of cytokine production	0.00086	213	13	TRIM56, CD40, POLR2L, HSPA1A, PRKD2, RELA, ATF4, IRAK1, NFKBIA, FADD, RNF135, MAPKAPK2, HSPB1
780	114	response to transition metal nanoparticle	0.00086	91	8	HVCN1, GSTP1, RELA, ATF4, MT1M, MT2A, PGAM2, TSPO
781	116	T cell differentiation involved in immune response	0.00086	23	4	STAT6, LGALS9, FCER1G, ANXA1
782	116	regulation of interleukin-1 beta production	0.00086	23	4	IFI16, CASP1, LGALS9, PYCARD
783	116	regulation of cysteine-type endopeptidase activity involved in apoptotic signaling pathway	0.00086	23	4	BAX, LGALS9, CD14, LY96
784	116	protein processing	0.00086	215	12	IFI16, CASP1, C3, BAX, GNB2L1, CFI, CD14, LY96, MMP14, APAF1, CTSZ, PYCARD
785	5	regulation of adaptive immune response	0.00087	63	8	IL27RA, WAS, PTPN6, PKN1, IRF7, AGER, PVRL2, SLC11A1
786	116	T cell differentiation	0.00089	105	8	HLA-DMA, CD74, STAT6, LGALS9, TGFB1, CD4, FCER1G, ANXA1
787	113	blood microparticle	0.0009	58	7	CFH, ANXA5, FN1, MSN, STOM, PROS1, CLU
788	113	extracellular matrix component	0.0009	75	8	LAMC1, LTBP1, MMRN2, FN1, DST, SPARC, DCN, ITGA6
789	115	digestive system process	0.00091	39	5	F11R, AQP1, SERPINA3, LDLR, OXTR
790	116	regulation of intracellular protein transport	0.00093	279	14	TMEM173, RNASE2, RGS19, SP100, GNB2L1, LGALS9, TGFB1, ITGAX, LCP1, DAB2, HCLS1, EDEM2, TGFBR1, IL18
791	116	protein complex disassembly	0.00093	279	14	RPS24, RPS27, RPL12, RPL23, SCIN, RPL18A, RPL5, RPS18, RPL14, RPS6, RPS11, RPL29, RPL19, CAPG
792	115	regulation of mRNA catabolic process	0.00094	23	4	ZC3HAV1, ZFP36L2, ZFP36, BTG2
793	113	mesenchymal cell development	0.00094	113	10	JAG1, BAMBI, NRP1, WWTR1, HEYL, TGFBR2, TGFBR3, LEF1, HIF1A, TGFB2
794	113	protein localization to membrane	0.00096	418	23	RPS4X, SEC11A, RPS15A, RPL22, SEC11C, RPS12, MACF1, RPL11, RPL10, RPL23A, RPS25, RPS13, STOM, RPS7, RPL30, PPFIA1, TRAM1, SSR3, RPS23, FNTA, SORBS1, SH3GLB1, RPL39
795	115	cell-type specific apoptotic process	0.00099	306	15	MCL1, HDAC7, STK3, CCL2, LGALS3, CASP2, STAT5A, HMOX1, BCL6, ICAM1, ANGPTL4, TP53, BTG2, BAG3, CAST
796	116	regulation of actin filament polymerization	0.001	107	8	WIPF1, ARPC1B, SCIN, HCK, PFN1, HCLS1, CAPG, PYCARD
797	116	positive regulation of homeostatic process	0.001	133	9	INPP5D, HLA-DRB1, BAX, LGALS9, TGFB1, CD4, SPP1, HLA-DRB5, ANXA1
798	115	leukocyte aggregation	0.001	244	13	IL4R, S100A9, ZFP36L2, PNP, S100A8, CCL2, IRF1, LGALS3, STAT5A, BCL6, ICAM1, TP53, CD44
799	115	I-kappaB kinase/NF-kappaB signaling	0.001	185	11	RHOC, ZC3HAV1, TNFRSF10B, NFKB2, MYD88, TNFRSF1A, IL1RL1, LITAF, LTBR, HMOX1, SPHK1
800	116	regulation of immunoglobulin production	0.001	24	4	CD37, STAT6, TGFB1, HLA-E
801	116	regulation of T cell mediated immunity	0.001	24	4	LILRB1, HLA-B, HLA-A, HLA-E
802	116	interleukin-1 beta production	0.001	24	4	IFI16, CASP1, LGALS9, PYCARD
803	116	regulation of actin cytoskeleton reorganization	0.001	24	4	CSF1R, TGFB1, HCK, HCLS1
804	115	necrotic cell death	0.001	40	5	MLKL, TNFRSF10B, PYGL, YBX3, TP53
805	115	protein kinase B signaling	0.001	105	8	PDGFA, STK3, F3, HBEGF, CHI3L1, CCL2, C1QTNF1, EPHA2
806	116	homeostasis of number of cells	0.001	161	10	INPP5D, RPS24, CD74, SPI1, BAX, LGALS9, TGFB1, HCLS1, FCER1G, ANXA1
807	113	muscle cell proliferation	0.001	95	9	IRAK4, FLT1, FGFR1, TGFBR2, FGF2, TGFBR3, CFLAR, HIF1A, TGFB2
808	113	negative regulation of cellular response to growth factor stimulus	0.001	95	9	SMAD6, CAV2, LTBP1, MMRN2, SMURF2, BAMBI, TGFBR2, DCN, TGFBR3
809	113	positive regulation of cellular catabolic process	0.001	270	17	ABHD5, SMC5, PABPC1, PSME4, CALCOCO2, MSN, NFE2L2, PSMB1, RNF19A, RNF144B, RNF114, SQSTM1, DCN, SH3GLB1, CLU, PSME1, HIF1A
810	113	regulation of vasculature development	0.0011	135	11	MMRN2, ACVRL1, ETS1, SPARC, FLT1, TGFBR2, FGF2, RNH1, DCN, RHOB, HIF1A
811	116	multi-multicellular organism process	0.0011	134	9	GRN, ANGPT2, HAVCR2, LGALS9, TGFB1, UCP2, ARHGDIB, SPP1, RPL29
812	116	negative regulation of secretion	0.0011	108	8	LILRB1, CD74, LGALS9, CD300A, UCP2, VAMP8, ANXA1, RHBDF2
813	113	Ras protein signal transduction	0.0011	370	21	RALGAPA2, RRAS2, RAP1B, PSME4, PLEKHG1, GNA12, PAK2, KSR1, PEA15, EPS8, VAV2, PSMB1, FGFR1, FGF2, SQSTM1, RHOB, ARHGAP29, ARHGEF10, PSME1, KPNB1, RIT1
814	116	myeloid cell differentiation	0.0011	221	12	INPP5D, CSF1R, C1QC, IFI16, LILRB1, CSF3R, SPI1, TGFB1, SCIN, LILRB4, HCLS1, TYROBP
815	115	protein phosphatase 2A binding	0.0011	24	4	SPHK1, SHC1, TP53, PTPN1
816	115	activation of immune response	0.0011	343	16	PLSCR1, C4A, ICAM2, ZC3HAV1, NFKB2, GBP1, MYD88, C1R, PPAPDC1A, C1RL, IRF1, LGALS3, C1S, FOS, C4B, SERPING1
817	113	stem cell development	0.0012	116	10	JAG1, BAMBI, NRP1, WWTR1, HEYL, TGFBR2, TGFBR3, LEF1, HIF1A, TGFB2
818	114	ameboidal-type cell migration	0.0012	220	13	ATOH8, PRKX, EMP2, MTA2, PRKD2, RAB13, WASF2, SCARB1, PKN3, DLL4, EFNB1, HSPB1, CORO1B
819	116	positive regulation of inflammatory response	0.0012	42	5	IL17RA, C3, VAMP8, FCER1G, IL18
820	5	adaptive immune response based on somatic recombination of immune receptors built from immunoglobulin superfamily domains	0.0012	115	11	BCL3, IL27RA, BCL10, WAS, HLA-DQB1, PTPN6, PKN1, IRF7, AGER, PVRL2, SLC11A1
821	115	positive regulation of immune response	0.0012	411	18	PLSCR1, C4A, IL4R, ICAM2, ZC3HAV1, NFKB2, GBP1, MYD88, C1R, PPAPDC1A, C1RL, IRF1, LGALS3, STAT5A, C1S, FOS, C4B, SERPING1
822	115	response to interleukin-1	0.0012	61	6	MYD88, CHI3L1, CCL2, ICAM1, SPHK1, IL1R1
823	116	positive regulation of cellular protein localization	0.0012	254	13	TMEM173, RNASE2, GNB2L1, LGALS9, TGFB1, ITGAX, DAB2, HCLS1, EDEM2, TGFBR1, RHOG, IL18, TREM2
824	116	granulocyte differentiation	0.0012	25	4	INPP5D, C1QC, SPI1, HCLS1
825	116	regulation of interleukin-12 production	0.0012	25	4	LILRB1, HLA-B, LGALS9, IRF5
826	115	response to drug	0.0012	280	14	CDK2, PDGFA, AQP1, CDKN1A, JUNB, SOCS3, PNP, CCL2, TGIF1, ICAM1, FOS, STAT3, TP53, OXTR
827	114	nucleotide-binding domain, leucine rich repeat containing receptor signaling pathway	0.0012	37	5	HSPA1A, RP1-111D6.3, RELA, IRAK1, NFKBIA
828	5	leukocyte mediated immunity	0.0012	152	13	BCL3, IL27RA, BCL10, WAS, PRAM1, STX4, HLA-DQB1, STXBP2, PTPN6, IRF7, AGER, PVRL2, SLC11A1
829	116	intrinsic component of organelle membrane	0.0012	224	12	HLA-DRA, CD74, HLA-B, HLA-DRB1, HLA-A, HLA-DPA1, HLA-C, HLA-E, HLA-F, MFNG, HLA-DPB1, HLA-DRB5
830	115	leukocyte activation involved in immune response	0.0012	108	8	SBNO2, IL4R, FES, LGALS3, HMOX1, BCL6, ICAM1, TP53
831	113	endothelial cell development	0.0012	45	6	TJP2, CDH5, RAP1B, CLIC4, MSN, S1PR3
832	115	rhythmic process	0.0012	219	12	PML, SIK1, NFKB2, NOS3, CASP2, STAT5A, ICAM1, NAMPT, NTRK3, ADAMTS1, TP53, OXTR
833	116	endopeptidase inhibitor activity	0.0012	63	6	C3, BST2, CSTB, CARD16, SERPINA1, RPS6KA1
834	116	regulation of plasma membrane organization	0.0012	63	6	GNB2L1, TGFB1, DAB2, VAMP8, RHOG, TREM2
835	115	negative regulation of multi-organism process	0.0013	84	7	PLSCR1, IFITM2, PML, ZC3HAV1, ISG20, TIMP1, IFITM3
836	115	ameboidal-type cell migration	0.0013	220	12	CD63, PML, HDAC7, STC1, SEMA4C, AQP1, NOS3, EFNA1, TIMP1, HBEGF, PTP4A3, EPHA2
837	115	positive regulation of leukocyte migration	0.0013	42	5	CXCL2, CCL2, LGALS3, ICAM1, IL6R
838	115	granulocyte migration	0.0013	42	5	CXCL2, S100A9, S100A8, CCL2, LGALS3
839	114	positive regulation of sequence-specific DNA binding transcription factor activity	0.0013	144	10	TRIM25, RPS3, CD40, HSPA1A, RP1-111D6.3, PRKD2, RELA, IRAK1, NFKBIA, TRIM14
840	5	negative regulation of inflammatory response	0.0013	52	7	HAMP, GPX1, RPS19, AGER, NR1H3, SHARPIN, IER3
841	115	apoptotic cell clearance	0.0013	25	4	C4A, TGM2, CCL2, C4B
842	115	cell activation involved in immune response	0.0013	109	8	SBNO2, IL4R, FES, LGALS3, HMOX1, BCL6, ICAM1, TP53
843	115	positive regulation of kinase activity	0.0013	450	19	GADD45A, PDGFA, TNFRSF10B, SNX9, STK3, PXN, EFNA1, CDKN1A, PLCE1, HBEGF, GADD45B, HGF, CHI3L1, MARK3, NTRK3, CCNL1, SHC1, PTPN1, IL6R
844	113	establishment of endothelial barrier	0.0013	31	5	TJP2, CDH5, RAP1B, MSN, S1PR3
845	113	ribosome	0.0013	205	14	RPS4X, RPS15A, RPL22, RPS12, RPL11, RPL10, RPL23A, RPS25, RPS13, RPS7, SERP1, RPL30, RPS23, RPL39
846	115	single organismal cell-cell adhesion	0.0013	416	18	IL4R, ICAM2, S100A9, ZFP36L2, PNP, S100A8, CCL2, IRF1, LGALS3, STAT5A, ITGA5, BCL6, ICAM1, C1QTNF1, SHC1, TP53, PDPN, CD44
847	113	negative regulation of transforming growth factor beta receptor signaling pathway	0.0013	62	7	SMAD6, CAV2, LTBP1, SMURF2, BAMBI, TGFBR2, TGFBR3
848	113	negative regulation of cellular response to transforming growth factor beta stimulus	0.0013	62	7	SMAD6, CAV2, LTBP1, SMURF2, BAMBI, TGFBR2, TGFBR3
849	115	response to organophosphorus	0.0013	85	7	CDK2, STC1, AQP1, JUNB, CCL2, FOS, SPHK1
850	115	regulation of protein kinase B signaling	0.0013	85	7	PDGFA, STK3, F3, HBEGF, CHI3L1, C1QTNF1, EPHA2
851	116	positive regulation of peptidyl-tyrosine phosphorylation	0.0013	87	7	CSF1R, CD74, TGFB1, CD4, HCLS1, IL18, TREM2
852	116	immune response-regulating cell surface receptor signaling pathway involved in phagocytosis	0.0013	64	6	FCGR3A, WIPF1, FGR, ARPC1B, FCGR2A, HCK
853	116	acute inflammatory response	0.0013	64	6	C3, CFI, CD163, FCER1G, ALOX5, SERPINA1
854	116	integrin-mediated signaling pathway	0.0013	64	6	FGR, ITGAX, HCK, ITGB2, FCER1G, TYROBP
855	116	small ribosomal subunit	0.0013	64	6	RPS24, RPS27, GNB2L1, RPS18, RPS6, RPS11
856	116	Fc-gamma receptor signaling pathway involved in phagocytosis	0.0013	64	6	FCGR3A, WIPF1, FGR, ARPC1B, FCGR2A, HCK
857	116	macromolecular complex disassembly	0.0014	290	14	RPS24, RPS27, RPL12, RPL23, SCIN, RPL18A, RPL5, RPS18, RPL14, RPS6, RPS11, RPL29, RPL19, CAPG
858	114	toll-like receptor 3 signaling pathway	0.0014	76	7	RP1-111D6.3, RELA, IRAK1, NFKBIA, FADD, MAPKAPK2, TNIP2
859	116	regulation of cysteine-type endopeptidase activity involved in apoptotic process	0.0014	139	9	CASP1, BAX, GNB2L1, LGALS9, CD14, LY96, APAF1, RPS6KA1, PYCARD
860	113	cellular component disassembly involved in execution phase of apoptosis	0.0014	46	6	TJP2, CASP7, PAK2, VIM, FNTA, KPNB1
861	116	negative regulation of myeloid leukocyte differentiation	0.0014	26	4	INPP5D, C1QC, LILRB1, LILRB4
862	116	interleukin-12 production	0.0014	26	4	LILRB1, HLA-B, LGALS9, IRF5
863	115	negative regulation of immune effector process	0.0014	63	6	IL4R, TAP1, LGALS3, HMOX1, BCL6, SERPING1
864	113	cytokine production	0.0014	353	20	CD55, PDE4B, NFKB1, IRAK4, PELI1, DHX9, UBE2L6, CD58, FN1, LYN, VIMP, SRGN, S1PR3, B2M, GPNMB, LEF1, CLU, HIF1A, TGFB2, ADORA2B
865	116	large ribosomal subunit	0.0014	88	7	RPL12, RPL23, RPL18A, RPL5, RPL14, RPL29, RPL19
866	116	actin polymerization or depolymerization	0.0014	140	9	WIPF1, ARPC1B, SCIN, HCK, PFN1, HCLS1, AIF1, CAPG, PYCARD
867	116	peptidase inhibitor activity	0.0015	65	6	C3, BST2, CSTB, CARD16, SERPINA1, RPS6KA1
868	116	actin cytoskeleton reorganization	0.0015	65	6	CSF1R, TGFB1, HCK, PARVG, HCLS1, ANXA1
869	115	skeletal system development	0.0015	286	14	PDGFA, STC1, SERPINH1, TIPARP, CHSY1, ANXA2, TIMP1, CHI3L1, CSRNP1, ADAMTS4, LGALS3, SLC39A1, EPHA2, CD44
870	115	transcriptional activator activity, RNA polymerase II core promoter proximal region sequence-specific binding	0.0015	111	8	PLSCR1, NFKB2, JUNB, ZIC1, IRF1, FOS, STAT3, TP53
871	115	cytokine receptor binding	0.0015	111	8	CXCL2, TMBIM1, MYD88, CCL2, ITGA5, SHC1, STAT3, IL6R
872	113	negative regulation of extrinsic apoptotic signaling pathway	0.0015	63	7	CTTN, YAP1, PEA15, NRP1, CTNNA1, ITGA6, CFLAR
873	115	regulation of I-kappaB kinase/NF-kappaB signaling	0.0015	165	10	RHOC, ZC3HAV1, TNFRSF10B, MYD88, TNFRSF1A, IL1RL1, LITAF, LTBR, HMOX1, SPHK1
874	113	kidney epithelium development	0.0015	81	8	SMAD6, YAP1, JAG1, PODXL, WWTR1, HEYL, FGFR1, FGF2
875	115	epithelial cell differentiation	0.0015	319	15	FOSL2, B4GALT1, CD63, F11R, STC1, MAFF, COL4A1, CDKN1A, TNFRSF1A, LGALS3, STAT5A, ICAM1, NTRK3, EPHA2, TAGLN2
876	114	toll-like receptor 5 signaling pathway	0.0015	57	6	RP1-111D6.3, RELA, IRAK1, NFKBIA, MAPKAPK2, TNIP2
877	114	toll-like receptor 10 signaling pathway	0.0015	57	6	RP1-111D6.3, RELA, IRAK1, NFKBIA, MAPKAPK2, TNIP2
878	115	platelet alpha granule lumen	0.0015	26	4	PDGFA, TIMP1, HGF, SERPING1
879	115	positive regulation of chemokine production	0.0015	26	4	IL4R, IL1RL1, HMOX1, IL6R
880	115	positive chemotaxis	0.0015	26	4	F3, HGF, LGALS3, NTRK3
881	116	innate immune response-activating signal transduction	0.0015	199	11	MAP3K8, CYBA, CD14, LY96, HCK, ITGB2, PSMB8, PSMB9, FCER1G, RPS6KA1, PYCARD
882	115	response to estrogen	0.0015	138	9	IL4R, CDK2, PDGFA, AQP1, F3, SOCS3, HMOX1, STAT3, OXTR
883	113	regulation of acute inflammatory response	0.0015	32	5	CD55, CFH, VIMP, CD59, PROS1
884	116	lipid binding	0.0015	431	18	ADAP2, C3, BAX, NCF4, CD14, APOC4-APOC2, CD300A, SCIN, NPC2, MYOF, ALOX5AP, PFN1, APOL3, ANXA1, NCF1, TREM2, CYTH4, APOL1
885	114	lipid storage	0.0015	39	5	EHD1, ABHD4, SCARB1, NFKBIA, PLIN2
886	116	early endosome	0.0015	230	12	FGD2, HLA-B, RAB32, HLA-A, APOC4-APOC2, HLA-C, HLA-E, RIN3, HLA-F, VAMP8, CD4, ANXA1
887	115	homotypic cell-cell adhesion	0.0016	288	14	IL4R, S100A9, ZFP36L2, PNP, S100A8, CCL2, IRF1, LGALS3, STAT5A, BCL6, ICAM1, C1QTNF1, TP53, CD44
888	116	regulation of regulated secretory pathway	0.0016	66	6	UNC13D, FGR, LGALS9, CD300A, VAMP8, FCER1G
889	115	positive regulation of extrinsic apoptotic signaling pathway	0.0016	44	5	PML, ATF3, STK3, TNFRSF12A, LTBR
890	116	positive regulation of apoptotic signaling pathway	0.0016	142	9	BAX, GNB2L1, LGALS9, CD14, LY96, APAF1, CTSC, TGFBR1, PYCARD
891	116	immunoglobulin production involved in immunoglobulin mediated immune response	0.0016	27	4	HLA-DRB1, STAT6, TGFB1, HLA-DRB5
892	116	regulation of interleukin-2 production	0.0016	27	4	HAVCR2, VSIG4, CD4, ANXA1
893	116	positive regulation of JAK-STAT cascade	0.0016	27	4	CSF1R, CD300A, HCLS1, IL18
894	116	positive regulation of STAT cascade	0.0016	27	4	CSF1R, CD300A, HCLS1, IL18
895	116	negative regulation of leukocyte apoptotic process	0.0016	27	4	LILRB1, CD74, HCLS1, FCER1G
896	113	regulation of stem cell differentiation	0.0016	82	8	YAP1, JAG1, BAMBI, NFE2L2, WWTR1, TGFBR2, LEF1, TGFB2
897	113	small ribosomal subunit	0.0016	64	7	RPS4X, RPS15A, RPS12, RPS25, RPS13, RPS7, RPS23
898	116	negative regulation of cell proliferation	0.0016	433	18	INPP5D, IFITM1, CSF1R, LILRB1, HLA-DRB1, BAX, CD37, LGALS9, VSIG4, TGFB1, CD300A, SCIN, PODN, S100A11, AIF1, HLA-DRB5, TGFBR1, IFI30
899	115	regulation of leukocyte migration	0.0016	65	6	CXCL2, CCL2, LGALS3, HMOX1, ICAM1, IL6R
900	115	actin cytoskeleton reorganization	0.0016	65	6	F11R, FES, S100A9, NTRK3, SHC1, PTPN1
901	116	regulation of JAK-STAT cascade	0.0017	67	6	CSF1R, CD300A, BGN, PODN, HCLS1, IL18
902	116	regulation of STAT cascade	0.0017	67	6	CSF1R, CD300A, BGN, PODN, HCLS1, IL18
903	5	selenocysteine metabolic process	0.0017	86	9	RPLP2, RPS9, RPL13A, RPL18, RPL13, RPS19, RPS2, RPL38, RPLP1
904	114	cytoplasmic pattern recognition receptor signaling pathway	0.0017	40	5	HSPA1A, RP1-111D6.3, RELA, IRAK1, NFKBIA
905	114	pattern recognition receptor signaling pathway	0.0017	125	9	HSPA1A, RP1-111D6.3, TNIP1, RELA, IRAK1, NFKBIA, FADD, MAPKAPK2, TNIP2
906	113	positive regulation of endothelial cell proliferation	0.0017	48	6	CAV2, ACVRL1, NRP1, NRP2, FGF2, HIF1A
907	113	protein oligomerization	0.0017	308	18	EHD4, CAV2, ANXA5, VWF, ACVRL1, MGST1, DPYSL3, ITPR3, FAS, COLEC12, STOM, CTNNA1, SQSTM1, SH3GLB1, CLU, ATL3, KCTD3, TMED10
908	115	regulation of leukocyte mediated cytotoxicity	0.0017	27	4	TAP1, CCL2, STAT5A, ICAM1
909	5	adaptive immune response	0.0017	158	13	BCL3, IL27RA, BCL10, WAS, TFEB, HLA-DQB1, PTPN6, PKN1, IRF7, UNC93B1, AGER, PVRL2, SLC11A1
910	116	regulation of mitochondrial membrane potential	0.0018	46	5	CASP1, BAX, GNB2L1, UCP2, CLIC1
911	113	regulation of endothelial cell proliferation	0.0018	65	7	CAV2, ACVRL1, SPARC, NRP1, NRP2, FGF2, HIF1A
912	115	female gonad development	0.0018	66	6	TIPARP, NOS3, CASP2, STAT5A, ICAM1, ADAMTS1
913	116	positive regulation of transcription factor import into nucleus	0.0018	28	4	TMEM173, LGALS9, HCLS1, IL18
914	116	positive regulation of phagocytosis	0.0018	28	4	C3, CYBA, FCER1G, PYCARD
915	116	positive regulation of actin filament polymerization	0.0018	68	6	WIPF1, ARPC1B, SCIN, HCK, PFN1, PYCARD
916	116	positive regulation of type I interferon production	0.0018	68	6	IFI16, TMEM173, STAT6, CD14, TRIM21, IRF5
917	116	positive regulation of response to wounding	0.0018	68	6	IL17RA, C3, VAMP8, FCER1G, ANXA1, IL18
918	113	ossification	0.0019	236	15	ANO6, TPM4, RRAS2, CBFB, DHX9, SPARC, SRGN, JAG1, WWTR1, FGFR1, MGP, GPNMB, LEF1, HIF1A, TGFB2
919	115	activation of MAPK activity	0.0019	90	7	PXN, EFNA1, PLCE1, HGF, NTRK3, SHC1, PTPN1
920	115	leukocyte activation	0.0019	394	17	SBNO2, PLSCR1, IL4R, FES, ZFP36L2, CDKN1A, PNP, CCL2, IRF1, IL1RL1, LGALS3, LTBR, STAT5A, HMOX1, BCL6, ICAM1, TP53
921	113	plasma membrane protein complex	0.0019	310	18	PDE4B, KCNJ8, GNA12, CTTN, LYN, FAS, GNG5, EPS8, GNAI3, MYH9, CTNNA1, TGFBR2, B2M, TGFBR3, SORBS1, ITGA6, CFLAR, TMED10
922	115	cell aging	0.0019	67	6	PML, CDKN1A, BCL6, ICAM1, LMNA, TP53
923	115	viral genome replication	0.0019	67	6	PLSCR1, IFITM2, ZC3HAV1, ISG20, CCL2, IFITM3
924	115	myeloid leukocyte migration	0.0019	67	6	CXCL2, S100A9, S100A8, CCL2, LGALS3, IL6R
925	114	epithelial cell migration	0.0019	152	10	ATOH8, PRKX, EMP2, PRKD2, RAB13, SCARB1, PKN3, DLL4, HSPB1, CORO1B
926	114	epithelium migration	0.0019	152	10	ATOH8, PRKX, EMP2, PRKD2, RAB13, SCARB1, PKN3, DLL4, HSPB1, CORO1B
927	5	regulation of leukocyte activation	0.0019	240	17	IL27RA, BCL10, PRAM1, STX4, HAMP, HLA-DQB1, MAP3K14, STXBP2, FLT3LG, PTPN6, PKN1, LST1, PRR5, AGER, NR1H3, CDKN2A, PVRL2
928	113	glycoprotein binding	0.0019	66	7	CFH, VWF, PLAT, FGFR1, VIM, B2M, CALR
929	113	cardiac ventricle development	0.0019	66	7	SMAD6, LTBP1, JAG1, HEYL, TGFBR3, HIF1A, FOXF1
930	113	execution phase of apoptosis	0.0019	66	7	TJP2, CASP7, PAK2, VIM, FNTA, CFLAR, KPNB1
931	116	rRNA binding	0.0019	47	5	RPL12, RPL23, RPL5, RPS18, RPS11
932	116	cytokine biosynthetic process	0.0019	47	5	INPP5D, EBI3, LILRB1, CD4, IL18
933	116	cytokine metabolic process	0.0019	47	5	INPP5D, EBI3, LILRB1, CD4, IL18
934	115	positive regulation of blood circulation	0.0019	46	5	NOS3, HMOX1, ICAM1, SHC1, OXTR
935	115	response to radiation	0.002	328	15	GADD45A, F11R, PML, SIK1, SCARA3, AQP1, CDKN1A, JUNB, SOCS3, LDLR, CCL2, ICAM1, FOS, TP53, IL1R1
936	115	activation of protein kinase activity	0.002	328	15	GADD45A, PDGFA, TNFRSF10B, PXN, EFNA1, PLCE1, HBEGF, GADD45B, HGF, CHI3L1, MARK3, NTRK3, SHC1, PTPN1, IL6R
937	116	extrinsic component of plasma membrane	0.002	93	7	RGS1, RGS19, FGR, S100A10, HCK, ANXA1, GNG11
938	115	myeloid leukocyte activation	0.002	91	7	SBNO2, PLSCR1, IL4R, FES, IL1RL1, LTBR, HMOX1
939	116	endopeptidase regulator activity	0.002	69	6	C3, BST2, CSTB, CARD16, SERPINA1, RPS6KA1
940	5	regulation of adaptive immune response based on somatic recombination of immune receptors built from immunoglobulin superfamily domains	0.002	56	7	IL27RA, WAS, PTPN6, PKN1, AGER, PVRL2, SLC11A1
941	5	immunoglobulin mediated immune response	0.002	56	7	BCL3, IL27RA, BCL10, HLA-DQB1, PTPN6, IRF7, PVRL2
942	115	regulation of cell killing	0.002	28	4	TAP1, CCL2, STAT5A, ICAM1
943	114	tissue migration	0.002	153	10	ATOH8, PRKX, EMP2, PRKD2, RAB13, SCARB1, PKN3, DLL4, HSPB1, CORO1B
944	113	single organismal cell-cell adhesion	0.002	416	22	CD55, DLG5, RPL22, PELI1, CD58, PERP, LYN, FAS, PAK2, MSN, PODXL, MYH9, MINK1, CTNNA1, MYL12A, TGFBR2, CD59, B2M, MEGF11, LEF1, ITGA6, ZFP36L1
945	116	protein maturation	0.0021	238	12	IFI16, CASP1, C3, BAX, GNB2L1, CFI, CD14, LY96, MMP14, APAF1, CTSZ, PYCARD
946	114	cytokine production	0.0021	353	17	TRIM25, TRIM56, CD40, GSTP1, POLR2L, HSPA1A, PRKD2, RELA, ATF4, IRAK1, NFKBIA, FADD, C10orf54, RNF135, MAPKAPK2, HSPB1, TSPO
947	115	negative regulation of cell proliferation	0.0021	433	18	B4GALT1, PML, STK3, NOS3, CDKN1A, RARRES3, IRF1, IL1RL1, TGIF1, BTG3, HMOX1, BCL6, SOX7, ADAMTS1, STAT3, TP53, BTG2, TINF2
948	113	protein processing	0.0021	215	14	CD55, SEC11A, CFH, SEC11C, CASP7, PLAT, PERP, FAS, SRGN, LDLRAD3, MYH9, CD59, PROS1, CFLAR
949	5	positive regulation of JUN kinase activity	0.0021	42	6	MDFI, PKN1, MAP4K1, MAP3K6, AGER, MAP3K11
950	113	regulation of apoptotic signaling pathway	0.0021	288	17	PPIF, CTTN, YAP1, FAS, VIMP, PAK2, PEA15, NFE2L2, NRP1, FGFR1, CTNNA1, ITGA6, CFLAR, CLU, HIF1A, TPT1, TGFB2
951	116	embryo implantation	0.0021	29	4	GRN, ARHGDIB, SPP1, RPL29
952	116	positive regulation of interleukin-6 production	0.0021	29	4	CYBA, LGALS9, FCER1G, PYCARD
953	113	positive regulation of angiogenesis	0.0021	67	7	ACVRL1, ETS1, FLT1, TGFBR2, FGF2, RHOB, HIF1A
954	114	toll-like receptor 4 signaling pathway	0.0021	82	7	RP1-111D6.3, RELA, IRAK1, NFKBIA, FADD, MAPKAPK2, TNIP2
955	115	cytokine biosynthetic process	0.0021	47	5	NMI, IRF1, STAT5A, HMOX1, IRF9
956	115	cytokine metabolic process	0.0021	47	5	NMI, IRF1, STAT5A, HMOX1, IRF9
957	5	positive regulation of I-kappaB kinase/NF-kappaB signaling	0.0021	124	11	BCL10, TRAF3IP2, MAP3K3, MAP3K14, IRF3, SHISA5, FLNA, BRD4, TRADD, SHARPIN, EEF1D
958	114	toll-like receptor TLR1:TLR2 signaling pathway	0.0021	61	6	RP1-111D6.3, RELA, IRAK1, NFKBIA, MAPKAPK2, TNIP2
959	114	toll-like receptor TLR6:TLR2 signaling pathway	0.0021	61	6	RP1-111D6.3, RELA, IRAK1, NFKBIA, MAPKAPK2, TNIP2
960	113	regulation of protein processing	0.0021	50	6	CD55, CFH, LDLRAD3, MYH9, CD59, PROS1
961	115	interaction with host	0.0021	145	9	F11R, IFITM2, ZC3HAV1, TAP1, LDLR, ITGA5, ICAM1, NTRK3, IFITM3
962	114	cellular response to interleukin-1	0.0022	42	5	RELA, IRAK1, UPF1, PPP4C, TNIP2
963	115	regulation of intrinsic apoptotic signaling pathway	0.0022	118	8	MCL1, PLAUR, S100A9, S100A8, YBX3, TP53, PTPN1, CD44
964	5	regulation of cytokine-mediated signaling pathway	0.0022	89	9	PIAS4, SIGIRR, PTPN6, IRF3, TRADD, IRF7, NR1H3, TYK2, SHARPIN
965	5	B cell mediated immunity	0.0022	57	7	BCL3, IL27RA, BCL10, HLA-DQB1, PTPN6, IRF7, PVRL2
966	115	development of primary female sexual characteristics	0.0022	69	6	TIPARP, NOS3, CASP2, STAT5A, ICAM1, ADAMTS1
967	5	skeletal system development	0.0022	286	19	HAPLN3, MDFI, SLC38A10, POR, ARID5A, FUZ, FBXW4, PTH1R, PTPN6, BMP1, NBEAL2, TRPS1, HAPLN2, LEPRE1, COL27A1, CHD7, RPL38, CDKN1C, FAM20C
968	115	cell adhesion mediated by integrin	0.0023	29	4	EFNA1, ITGA5, ICAM1, EPHA2
969	114	toll-like receptor signaling pathway	0.0023	106	8	RP1-111D6.3, TNIP1, RELA, IRAK1, NFKBIA, FADD, MAPKAPK2, TNIP2
970	113	cardiac ventricle morphogenesis	0.0023	35	5	JAG1, HEYL, TGFBR3, HIF1A, FOXF1
971	113	positive regulation of macroautophagy	0.0023	35	5	CALCOCO2, SQSTM1, DCN, SH3GLB1, HIF1A
972	113	glomerulus development	0.0023	35	5	ACTA2, JAG1, PODXL, WWTR1, HEYL
973	113	pathway-restricted SMAD protein phosphorylation	0.0023	35	5	SMAD6, ACVRL1, TGFBR2, TGFBR3, TGFB2
974	116	regulation of actin polymerization or depolymerization	0.0023	122	8	WIPF1, ARPC1B, SCIN, HCK, PFN1, HCLS1, CAPG, PYCARD
975	116	regulation of actin filament length	0.0023	122	8	WIPF1, ARPC1B, SCIN, HCK, PFN1, HCLS1, CAPG, PYCARD
976	114	nucleosome	0.0023	26	4	HIST1H2AC, HIST2H2BE, HIST1H1C, HIST1H2BD
977	113	morphogenesis of an epithelium	0.0023	291	17	DLG5, CLIC4, ACVRL1, YAP1, GATAD2A, JAG1, MSN, PODXL, NRP1, FGFR1, TGFBR2, FGF2, RHOB, LEF1, HIF1A, TGFB2, FOXF1
978	114	toll-like receptor 9 signaling pathway	0.0023	62	6	RP1-111D6.3, RELA, IRAK1, NFKBIA, MAPKAPK2, TNIP2
979	115	negative regulation of leukocyte differentiation	0.0024	48	5	IL4R, IRF1, TMEM176B, BCL6, TMEM176A
980	113	response to BMP	0.0024	87	8	SMAD6, ACVRL1, FN1, FSTL1, SMURF2, HEYL, TGFBR3, LEF1
981	113	cellular response to BMP stimulus	0.0024	87	8	SMAD6, ACVRL1, FN1, FSTL1, SMURF2, HEYL, TGFBR3, LEF1
982	5	pyrimidine nucleotide metabolic process	0.0024	43	6	TYMP, OGG1, NME2, NME4, NME3, DTYMK
983	114	endosome membrane	0.0024	327	16	ATP6V0E1, ECE1, EHD2, SCAMP2, RAB8A, WIPI1, EHD1, RP1-111D6.3, CHMP4A, RHOD, RAB13, SLC29A3, PLIN3, IRAK1, SPG21, NDRG1
984	116	myeloid cell homeostasis	0.0024	96	7	INPP5D, RPS24, SPI1, BAX, HCLS1, FCER1G, ANXA1
985	113	regulation of protein maturation	0.0024	51	6	CD55, CFH, LDLRAD3, MYH9, CD59, PROS1
986	113	morphogenesis of a branching epithelium	0.0024	107	9	DLG5, CLIC4, YAP1, NRP1, FGFR1, TGFBR2, FGF2, LEF1, FOXF1
987	116	membrane invagination	0.0024	30	4	CD300A, FCER1G, AIF1, TREM2
988	5	cellular nitrogen compound catabolic process	0.0024	354	22	RNASET2, GCK, SMG6, TYMP, POR, RPLP2, INSR, OGG1, GPX1, MUTYH, RPS9, RPL13A, PDE9A, AFMID, RPL18, RPL13, RPS19, RPS2, RPL38, CDKN2A, IER3, RPLP1
989	116	blood vessel morphogenesis	0.0024	309	14	CX3CR1, C3, ANGPT2, SPI1, BAX, SP100, HSPG2, ECSCR, MMP14, ITGB2, RRAS, TGFBI, TGFBR1, IL18
990	116	regulation of cellular protein localization	0.0025	414	17	TMEM173, RNASE2, RGS19, SP100, GNB2L1, LGALS9, TGFB1, ITGAX, LCP1, DAB2, VAMP8, HCLS1, EDEM2, TGFBR1, RHOG, IL18, TREM2
991	116	positive regulation of endocytosis	0.0025	72	6	C3, CYBA, CD14, DAB2, FCER1G, PYCARD
992	115	protein phosphatase binding	0.0025	95	7	MVP, SPHK1, LMNA, SHC1, STAT3, TP53, PTPN1
993	116	negative regulation of viral life cycle	0.0026	50	5	IFITM1, IFI16, SP100, BST2, TRIM21
994	5	regulation of I-kappaB kinase/NF-kappaB signaling	0.0026	165	13	BCL3, BCL10, TRAF3IP2, MAP3K3, MAP3K14, NFKBIB, IRF3, SHISA5, FLNA, BRD4, TRADD, SHARPIN, EEF1D
995	116	response to hexose	0.0026	124	8	ANGPT2, CYBA, HLA-DRB1, GNB2L1, TGFB1, UCP2, HLA-DRB5, SLC2A5
996	116	regulation of protein import into nucleus	0.0026	124	8	TMEM173, RGS19, LGALS9, TGFB1, DAB2, HCLS1, TGFBR1, IL18
997	115	defense response to bacterium	0.0026	71	6	S100A9, MYD88, S100A8, ADAMTS4, TNFRSF1A, IL6R
998	113	positive regulation of phosphatidylinositol 3-kinase activity	0.0026	22	4	LYN, VAV2, FLT1, FGF2
999	115	serine-type endopeptidase inhibitor activity	0.0026	30	4	SERPINH1, SERPINA3, SERPINB1, SERPING1
1000	115	response to gamma radiation	0.0026	30	4	PML, SOCS3, CCL2, TP53
1001	115	cargo receptor activity	0.0026	30	4	SCARA3, SCARF1, TMPRSS3, LDLR
1002	113	leukocyte homeostasis	0.0026	52	6	PDE4B, LYN, FAS, MECOM, HIF1A, TGFB2
1003	113	inflammatory response	0.0027	320	18	CD55, ANO6, CFH, PARP4, NFKB1, FN1, ETS1, LYN, FAS, VIMP, NFE2L2, PRCP, MECOM, S1PR3, CD59, PROS1, HIF1A, ADORA2B
1004	115	regulation of leukocyte activation	0.0027	240	12	PLSCR1, IL4R, FES, CDKN1A, PNP, CCL2, IRF1, IL1RL1, LGALS3, STAT5A, HMOX1, BCL6
1005	114	RNA polymerase II distal enhancer sequence-specific DNA binding	0.0027	44	5	ACTL6A, MTA2, NFATC1, HNRNPC, RELA
1006	114	nitric oxide biosynthetic process	0.0027	44	5	SPR, NQO1, SLC7A2, DDAH2, TSPO
1007	115	regulation of protein serine/threonine kinase activity	0.0027	443	18	GADD45A, SERTAD1, PDGFA, TNFRSF10B, STK3, PXN, EFNA1, CDKN1A, PLCE1, HBEGF, GADD45B, HGF, CHI3L1, MARK3, NTRK3, CCNL1, SHC1, PTPN1
1008	116	negative regulation of secretion by cell	0.0027	98	7	LILRB1, LGALS9, CD300A, UCP2, VAMP8, ANXA1, RHBDF2
1009	114	cellular response to vascular endothelial growth factor stimulus	0.0027	27	4	PRKD2, MAPKAPK2, DLL4, HSPB1
1010	114	cellular modified amino acid metabolic process	0.0027	242	13	PLOD1, RPS10, RPS3, SLCO4A1, RPS17L, GSTP1, MTHFD2L, DDAH2, P4HB, RPS16, EEF1G, RPS5, HPN
1011	115	multicellular organismal reproductive process	0.0027	408	17	B4GALT1, IL4R, STC1, AFF4, NOS3, JUNB, LIMK2, CCL2, YBX3, CASP2, STAT5A, BCL6, ICAM1, ADAMTS1, LMNA, IL1R1, OXTR
1012	113	branching morphogenesis of an epithelial tube	0.0027	89	8	DLG5, CLIC4, YAP1, NRP1, TGFBR2, FGF2, LEF1, FOXF1
1013	114	leukocyte activation	0.0027	394	18	FYN, CBLB, CD40, TXLNA, SLC7A2, SNAP23, CD151, PKNOX1, JMJD6, FADD, C10orf54, AP3B1, DLL4, EFNB1, ITPKB, TNIP2, NDRG1, CSF1
1014	113	regulation of cytokine production	0.0027	321	18	PDE4B, NFKB1, PELI1, DHX9, UBE2L6, CD58, FN1, LYN, VIMP, SRGN, S1PR3, B2M, GPNMB, LEF1, CLU, HIF1A, TGFB2, ADORA2B
1015	114	small ribosomal subunit	0.0027	64	6	RPS27L, RPS10, RPS3, RPS17L, RPS16, RPS5
1016	114	toll-like receptor 2 signaling pathway	0.0027	64	6	RP1-111D6.3, RELA, IRAK1, NFKBIA, MAPKAPK2, TNIP2
1017	115	ovulation cycle	0.0028	72	6	NOS3, CASP2, STAT5A, ICAM1, ADAMTS1, OXTR
1018	116	osteoclast differentiation	0.0028	51	5	INPP5D, CSF1R, LILRB1, LILRB4, TYROBP
1019	114	leukocyte proliferation	0.0028	134	9	FYN, CBLB, CD40, GSTP1, CD151, FADD, C10orf54, EFNB1, CSF1
1020	116	regulation of body fluid levels	0.0028	419	17	INPP5D, C3, ANGPT2, CD74, CYBA, FGR, TGFB1, ITGAX, ITGB2, CLIC1, VAMP8, PFN1, FCER1G, APBB1IP, RHOG, SERPINA1, ADCY4
1021	113	response to metal ion	0.0028	222	14	ANXA5, NFKB1, CLIC4, PPIF, FN1, ITPR3, FAS, SPARC, MAOB, B2M, CALR, LEF1, CLU, HIF1A
1022	113	alpha-amino acid metabolic process	0.0028	271	16	RPS4X, RPS15A, RPL22, RPS12, RPL11, P4HA1, RPL10, PRDX4, RPL23A, RPS25, RPS13, RPS7, BHMT2, RPL30, RPS23, RPL39
1023	115	negative regulation of cytokine production	0.0028	123	8	PML, HDAC7, NMI, GBP1, IL1RL1, HMOX1, BCL6, IL6R
1024	115	regulation of viral genome replication	0.0028	50	5	PLSCR1, IFITM2, ZC3HAV1, ISG20, IFITM3
1025	116	regulation of cell shape	0.0028	99	7	CSF1R, FGD2, WIPF1, FGR, HCK, ITGB2, ANXA1
1026	116	regulation of protein import	0.0028	126	8	TMEM173, RGS19, LGALS9, TGFB1, DAB2, HCLS1, TGFBR1, IL18
1027	113	apoptotic signaling pathway	0.0028	482	24	CASP7, PPIF, CTTN, PERP, YAP1, FAS, VIMP, PAK2, PEA15, SRGN, VAV2, SELK, NFE2L2, NRP1, FGFR1, CTNNA1, SQSTM1, CUL4A, ITGA6, CFLAR, CLU, HIF1A, TPT1, TGFB2
1028	114	regulation of sequence-specific DNA binding transcription factor activity	0.0029	244	13	TRIM25, GLIS2, RPS3, CD40, HSPA1A, RP1-111D6.3, PRKD2, RELA, IRAK1, ID3, NFKBIA, TRIM14, MAD2L2
1029	116	enzyme inhibitor activity	0.0029	216	11	C3, GNB2L1, APOC4-APOC2, BST2, BGN, PODN, CSTB, CARD16, ANXA1, SERPINA1, RPS6KA1
1030	113	blood vessel endothelial cell migration	0.0029	53	6	MMRN2, ACVRL1, MYH9, PRCP, NRP1, FGF2
1031	116	structural molecule activity	0.0029	457	18	RPS24, RPS27, ARPC1B, GNB2L1, RPL12, RPL23, UCP2, BGN, RPL18A, RPL5, RPS18, RPL14, RPS6, RPS11, CD4, RPL29, ANXA1, RPL19
1032	115	negative regulation of locomotion	0.0029	181	10	CD63, IFITM2, ARRDC3, STC1, SEMA4C, TIMP1, CCL2, HMOX1, STAT3, IFITM3
1033	115	secretory granule lumen	0.0029	31	4	PDGFA, TIMP1, HGF, SERPING1
1034	115	mast cell activation	0.0029	31	4	PLSCR1, IL4R, FES, HMOX1
1035	115	regulation of release of cytochrome c from mitochondria	0.0029	31	4	PLAUR, HGF, LMNA, TP53
1036	115	epithelial cell migration	0.003	152	9	CD63, HDAC7, STC1, AQP1, NOS3, EFNA1, HBEGF, PTP4A3, EPHA2
1037	115	epithelium migration	0.003	152	9	CD63, HDAC7, STC1, AQP1, NOS3, EFNA1, HBEGF, PTP4A3, EPHA2
1038	113	positive regulation of response to extracellular stimulus	0.003	37	5	CALCOCO2, SQSTM1, DCN, SH3GLB1, HIF1A
1039	113	positive regulation of response to nutrient levels	0.003	37	5	CALCOCO2, SQSTM1, DCN, SH3GLB1, HIF1A
1040	116	response to monosaccharide	0.003	127	8	ANGPT2, CYBA, HLA-DRB1, GNB2L1, TGFB1, UCP2, HLA-DRB5, SLC2A5
1041	116	translational initiation	0.003	249	12	RPS24, RPS27, RPL12, RPL23, RPL18A, RPL5, RPS18, RPL14, RPS6, RPS11, RPL29, RPL19
1042	5	lymphocyte mediated immunity	0.003	111	10	BCL3, IL27RA, BCL10, WAS, HLA-DQB1, PTPN6, IRF7, AGER, PVRL2, SLC11A1
1043	116	regulation of nucleocytoplasmic transport	0.003	156	9	TMEM173, RGS19, SP100, LGALS9, TGFB1, DAB2, HCLS1, TGFBR1, IL18
1044	115	response to hydrogen peroxide	0.003	98	7	IL18BP, AQP1, F3, HGF, HMOX1, SPHK1, SHC1
1045	116	negative regulation of viral process	0.003	52	5	IFITM1, IFI16, SP100, BST2, TRIM21
1046	116	negative regulation of hemopoiesis	0.003	75	6	INPP5D, C1QC, LILRB1, CD74, LILRB4, ANXA1
1047	116	positive regulation of regulated secretory pathway	0.0031	32	4	UNC13D, FGR, VAMP8, FCER1G
1048	113	cytokine receptor binding	0.0031	111	9	SMAD6, IRAK4, SMURF2, BAMBI, TGFBR2, TGFBR3, CFLAR, ZNF274, TGFB2
1049	113	positive regulation of growth	0.0031	177	12	MACF1, FN1, YAP1, IST1, NRP1, FGFR1, SERP1, TGFBR2, FGF2, LEF1, H3F3B, TGFB2
1050	113	regulation of humoral immune response	0.0031	23	4	CD55, CFH, CD59, PROS1
1051	115	osteoclast differentiation	0.0031	51	5	SBNO2, ANXA2, JUNB, FOS, EPHA2
1052	115	tissue migration	0.0031	153	9	CD63, HDAC7, STC1, AQP1, NOS3, EFNA1, HBEGF, PTP4A3, EPHA2
1053	114	adherens junction	0.0031	399	18	RPS10, PDLIM2, RPS3, RPS17L, HSPA1A, TLN1, REXO2, SNAP23, LPP, CNN2, CD151, P4HB, FAM129B, RPS16, HSPB1, CORO1B, RPS5, NDRG1
1054	113	heart development	0.0031	351	19	SMAD6, LTBP1, KCNJ8, YAP1, TAB2, SPARC, JAG1, NRP1, HEYL, FGFR1, TGFBR2, FGF2, MECOM, TGFBR3, CALR, ZFP36L1, HIF1A, TGFB2, FOXF1
1055	115	multicellular organism reproduction	0.0031	414	17	B4GALT1, IL4R, STC1, AFF4, NOS3, JUNB, LIMK2, CCL2, YBX3, CASP2, STAT5A, BCL6, ICAM1, ADAMTS1, LMNA, IL1R1, OXTR
1056	113	cellular response to lipopolysaccharide	0.0031	91	8	CD55, PDE4B, NFKB1, FN1, LYN, VIMP, B2M, HIF1A
1057	116	fatty acid biosynthetic process	0.0032	101	7	CD74, TBXAS1, APOC4-APOC2, ALOX5AP, ALOX5, MGST2, ANXA1
1058	115	leukocyte chemotaxis	0.0032	74	6	CXCL2, S100A9, S100A8, CCL2, LGALS3, IL6R
1059	113	nephron development	0.0032	72	7	ACTA2, YAP1, JAG1, PODXL, WWTR1, HEYL, FGF2
1060	115	cellular response to hypoxia	0.0032	99	7	STC1, AQP1, HMOX1, ICAM1, LMNA, TP53, VASN
1061	115	regulation of behavior	0.0033	126	8	ARRDC3, CXCL2, SEMA4C, F3, CCL2, NTRK3, STAT3, IL6R
1062	115	transferase activity, transferring glycosyl groups	0.0033	184	10	B4GALT1, ZC3HAV1, GYG2, TIPARP, CHSY1, A4GALT, PYGL, PNP, PIGA, NAMPT
1063	115	regulation of acute inflammatory response	0.0033	32	4	C4A, OSMR, C4B, SERPING1
1064	115	endocrine process	0.0033	32	4	AQP1, NOS3, C1QTNF1, OXTR
1065	113	collagen binding	0.0033	38	5	VWF, FN1, SPARC, SRGN, DCN
1066	113	stem cell proliferation	0.0033	92	8	PRRX1, YAP1, FGFR1, CTNNA1, TGFBR2, MECOM, LEF1, HIF1A
1067	114	focal adhesion	0.0034	339	16	RPS10, PDLIM2, RPS3, RPS17L, HSPA1A, TLN1, REXO2, SNAP23, LPP, CNN2, CD151, P4HB, RPS16, HSPB1, CORO1B, RPS5
1068	115	response to ionizing radiation	0.0034	100	7	GADD45A, PML, CDKN1A, SOCS3, CCL2, ICAM1, TP53
1069	115	extracellular matrix component	0.0034	75	6	COL4A1, ANXA2, TIMP1, ADAMTS1, COL4A2, MATN2
1070	115	negative regulation of hemopoiesis	0.0034	75	6	IL4R, IRF1, TMEM176B, STAT5A, BCL6, TMEM176A
1071	5	regulation of response to cytokine stimulus	0.0034	95	9	PIAS4, SIGIRR, PTPN6, IRF3, TRADD, IRF7, NR1H3, TYK2, SHARPIN
1072	116	mammary gland morphogenesis	0.0034	33	4	CSF1R, BAX, STAT6, TGFB1
1073	113	epithelial tube morphogenesis	0.0034	203	13	DLG5, CLIC4, ACVRL1, YAP1, GATAD2A, PODXL, NRP1, TGFBR2, FGF2, RHOB, LEF1, HIF1A, FOXF1
1074	113	positive regulation of developmental growth	0.0035	113	9	MACF1, FN1, YAP1, IST1, NRP1, FGFR1, SERP1, TGFBR2, FGF2
1075	114	response to inorganic substance	0.0035	340	16	ECE1, HVCN1, RPS3, CDK4, GSTP1, AKR1C3, CRYAB, NQO1, PYCR1, RELA, ATF4, MT1M, MT2A, PGAM2, TSPO, NDRG1
1076	113	cell-cell junction	0.0035	252	15	TJP2, DLG5, ANXA5, CDH5, RAP1B, CLIC4, PERP, LIMS1, LYN, PODXL, MYH9, CTNNA1, PACSIN2, FZD4, SORBS1
1077	113	cytosolic large ribosomal subunit	0.0035	55	6	RPL22, RPL11, RPL10, RPL23A, RPL30, RPL39
1078	114	response to zinc ion	0.0035	29	4	HVCN1, MT1M, MT2A, TSPO
1079	5	inflammatory response	0.0035	320	20	NFATC4, HAMP, STAB1, SIGIRR, OGG1, GPX1, THEMIS2, MAP2K3, TNFRSF6B, BRD4, RPS19, DARC, MTA1, AGER, NR1H3, PSTPIP1, SHARPIN, IER3, IL10RB, SLC11A1
1080	116	regulation of T cell differentiation	0.0036	54	5	HLA-DMA, CD74, LGALS9, TGFB1, ANXA1
1081	115	response to purine-containing compound	0.0036	101	7	CDK2, STC1, AQP1, JUNB, CCL2, FOS, SPHK1
1082	113	mesenchyme morphogenesis	0.0036	24	4	ACTA2, HEYL, FGFR1, LEF1
1083	113	positive regulation of lipid kinase activity	0.0036	24	4	LYN, VAV2, FLT1, FGF2
1084	113	cellular protein complex disassembly	0.0036	253	15	RPS4X, RPS15A, RPL22, RPS12, RPL11, RPL10, RPL23A, EPS8, RPS25, RPS13, RPS7, RPL30, RPS23, WDR1, RPL39
1085	115	viral entry into host cell	0.0036	76	6	F11R, IFITM2, LDLR, ITGA5, ICAM1, IFITM3
1086	113	morphogenesis of a branching structure	0.0037	114	9	DLG5, CLIC4, YAP1, NRP1, FGFR1, TGFBR2, FGF2, LEF1, FOXF1
1087	113	transcriptional activator activity, RNA polymerase II transcription regulatory region sequence-specific binding	0.0037	158	11	NFKB1, LMO2, TFE3, NFE2L2, CAMTA1, HEYL, YBX1, IRF2, LEF1, HIF1A, FOXF1
1088	115	monocarboxylic acid binding	0.0037	33	4	S100A9, PYGL, S100A8, FABP5
1089	113	protein complex disassembly	0.0037	279	16	RPS4X, RPS15A, RPL22, RPS12, RPL11, RPL10, RPL23A, EPS8, RPS25, IST1, RPS13, RPS7, RPL30, RPS23, WDR1, RPL39
1090	113	positive regulation of proteolysis	0.0037	279	16	SMC5, CASP7, PSME4, FN1, PERP, FAS, IST1, NFE2L2, MYH9, PSMB1, RNF19A, RNF144B, RNF114, CFLAR, CLU, PSME1
1091	114	positive regulation of type I interferon production	0.0037	68	6	TRIM56, POLR2L, RELA, IRAK1, NFKBIA, RNF135
1092	5	cytokine biosynthetic process	0.0037	47	6	BCL3, BCL10, SIGIRR, IRF3, MAP2K3, IRF7
1093	5	cytokine metabolic process	0.0037	47	6	BCL3, BCL10, SIGIRR, IRF3, MAP2K3, IRF7
1094	115	regulation of leukocyte differentiation	0.0038	129	8	IL4R, PNP, IRF1, TMEM176B, STAT5A, BCL6, FOS, TMEM176A
1095	5	regulation of leukocyte mediated immunity	0.0038	79	8	IL27RA, WAS, PRAM1, STX4, STXBP2, PTPN6, AGER, PVRL2
1096	5	regulation of cellular component size	0.0038	256	17	LAMTOR4, WAS, VASP, CDC42EP2, CDC42EP5, SH3BGRL3, PLXND1, SEMA3F, MT3, SSH3, KCNMA1, GMFG, ADD1, ARHGAP4, CSF3, AKT1S1, AATK
1097	114	activation of immune response	0.0038	343	16	FYN, CBLB, NFATC1, HSPA1A, RP1-111D6.3, PHB, PRKD2, TNIP1, RELA, WASF2, IRAK1, NFKBIA, FADD, SPG21, MAPKAPK2, TNIP2
1098	114	cell-substrate adherens junction	0.0038	343	16	RPS10, PDLIM2, RPS3, RPS17L, HSPA1A, TLN1, REXO2, SNAP23, LPP, CNN2, CD151, P4HB, RPS16, HSPB1, CORO1B, RPS5
1099	113	regulation of cell adhesion	0.0038	384	20	CD55, PELI1, MACF1, ACVRL1, FN1, LIMS1, LYN, PAK2, ST6GAL1, TFE3, PODXL, MINK1, TGFBR2, CD59, FZD4, CD164, CALR, LEF1, ITGA6, TGFB2
1100	114	cell-cell junction	0.0038	252	13	CDK4, CLDN5, TLN1, RAB13, WASF2, CNN2, FGFRL1, STX2, GJA4, VAMP5, C10orf54, HPN, NDRG1
1101	113	positive regulation of immune response	0.0038	411	21	CD55, PDE4B, CFH, NFKB1, IRAK4, PELI1, PSME4, TAB2, ITPR3, LYN, PAK2, COLEC12, VAV2, PSMB1, CD59, B2M, PROS1, CLU, PSME1, TGFB2, ADORA2B
1102	113	adherens junction organization	0.0038	94	8	DLG5, CDH5, MACF1, ACVRL1, CTTN, LIMS1, CTNNA1, SORBS1
1103	113	cellular response to molecule of bacterial origin	0.0038	94	8	CD55, PDE4B, NFKB1, FN1, LYN, VIMP, B2M, HIF1A
1104	113	cellular response to metal ion	0.0038	94	8	ANXA5, CLIC4, PPIF, FN1, FAS, B2M, CALR, HIF1A
1105	116	Golgi lumen	0.0038	34	4	HSPG2, TGFB1, MMP14, BGN
1106	116	B cell proliferation	0.0038	34	4	INPP5D, CD74, BAX, CD300A
1107	113	in utero embryonic development	0.0039	255	15	ACVRL1, GNA12, GATAD2A, DAD1, MYH9, FGFR1, YBX1, TGFBR2, MECOM, CUL4A, LEF1, CCNK, ZFP36L1, HIF1A, FOXF1
1108	5	nuclear-transcribed mRNA catabolic process, nonsense-mediated decay	0.0039	115	10	SMG6, RPLP2, RPS9, RPL13A, RPL18, RPL13, RPS19, RPS2, RPL38, RPLP1
1109	113	receptor complex	0.0039	206	13	ITPR3, LYN, EPS8, MYH9, NRP1, FLT1, NRP2, FGFR1, TGFBR2, B2M, TGFBR3, SORBS1, ITGA6
1110	113	membrane raft	0.0039	206	13	CD55, CAV2, LYN, FAS, GNAI3, SMURF2, PODXL, STOM, CTNNA1, TGFBR2, PACSIN2, SORBS1, CFLAR
1111	5	JNK cascade	0.0039	134	11	MDFI, DUSP9, CDC42EP5, GADD45G, PKN1, MAP4K1, MAPK8IP1, MAP3K6, AGER, MAP3K11, TNXB
1112	114	anchoring junction	0.0039	408	18	RPS10, PDLIM2, RPS3, RPS17L, HSPA1A, TLN1, REXO2, SNAP23, LPP, CNN2, CD151, P4HB, FAM129B, RPS16, HSPB1, CORO1B, RPS5, NDRG1
1113	115	negative regulation of cell differentiation	0.0039	388	16	HDAC7, IL4R, SEMA4C, GBP1, ZFP36L2, EFNA1, IRF1, TMEM176B, STAT5A, BCL6, GFAP, NTRK3, STAT3, TMEM176A, TP53, VASN
1114	116	positive regulation of ERK1 and ERK2 cascade	0.0039	79	6	CSF1R, C3, CD74, LGALS9, TREM2, PYCARD
1115	115	platelet degranulation	0.004	54	5	CD63, PDGFA, TIMP1, HGF, SERPING1
1116	115	digestion	0.004	54	5	F11R, AQP1, SERPINA3, LDLR, OXTR
1117	115	regulation of T cell differentiation	0.004	54	5	IL4R, PNP, IRF1, STAT5A, BCL6
1118	115	astrocyte differentiation	0.004	54	5	S100A9, S100A8, GFAP, NTRK3, STAT3
1119	115	regulation of DNA biosynthetic process	0.004	54	5	PML, CDKN1A, HGF, TP53, TINF2
1120	114	DNA packaging complex	0.004	30	4	HIST1H2AC, HIST2H2BE, HIST1H1C, HIST1H2BD
1121	113	endothelial cell proliferation	0.004	75	7	CAV2, ACVRL1, SPARC, NRP1, NRP2, FGF2, HIF1A
1122	113	positive regulation of vasculature development	0.004	75	7	ACVRL1, ETS1, FLT1, TGFBR2, FGF2, RHOB, HIF1A
1123	113	membrane microdomain	0.0041	207	13	CD55, CAV2, LYN, FAS, GNAI3, SMURF2, PODXL, STOM, CTNNA1, TGFBR2, PACSIN2, SORBS1, CFLAR
1124	5	pyrimidine nucleoside triphosphate metabolic process	0.0041	21	4	NME2, NME4, NME3, DTYMK
1125	5	regulation of cell adhesion mediated by integrin	0.0041	21	4	MUC1, PTPN6, FERMT3, PIEZO1
1126	115	myeloid cell differentiation	0.0041	221	11	SBNO2, PML, BCL6B, FES, ANXA2, JUNB, LTBR, STAT5A, BCL6, FOS, EPHA2
1127	114	cell-substrate junction	0.0041	346	16	RPS10, PDLIM2, RPS3, RPS17L, HSPA1A, TLN1, REXO2, SNAP23, LPP, CNN2, CD151, P4HB, RPS16, HSPB1, CORO1B, RPS5
1128	114	endosomal part	0.0041	346	16	ATP6V0E1, ECE1, EHD2, SCAMP2, RAB8A, WIPI1, EHD1, RP1-111D6.3, CHMP4A, RHOD, RAB13, SLC29A3, PLIN3, IRAK1, SPG21, NDRG1
1129	114	immune response-activating signal transduction	0.0041	315	15	FYN, CBLB, NFATC1, HSPA1A, RP1-111D6.3, PRKD2, TNIP1, RELA, WASF2, IRAK1, NFKBIA, FADD, SPG21, MAPKAPK2, TNIP2
1130	115	response to heat	0.0041	131	8	NOS3, CDKN1A, SOCS3, CCL2, HMOX1, RBBP7, IL1R1, BAG3
1131	115	positive regulation of immune effector process	0.0041	78	6	IL4R, FES, ZC3HAV1, CCL2, STAT5A, HMOX1
1132	115	growth factor binding	0.0041	78	6	PDGFA, COL4A1, OSMR, NTRK3, VASN, IL6R
1133	115	female sex differentiation	0.0041	78	6	TIPARP, NOS3, CASP2, STAT5A, ICAM1, ADAMTS1
1134	115	platelet alpha granule	0.0042	34	4	PDGFA, TIMP1, HGF, SERPING1
1135	115	interleukin-2 production	0.0042	34	4	HDAC7, GBP1, PNP, STAT5A
1136	5	cell killing	0.0042	48	6	HAMP, STXBP2, GNLY, PTPN6, AGER, PVRL2
1137	113	basement membrane	0.0042	57	6	LAMC1, MMRN2, FN1, DST, SPARC, ITGA6
1138	113	positive regulation of chemotaxis	0.0042	57	6	ANO6, FN1, NRP1, FGFR1, FGF2, CALR
1139	113	nephron epithelium development	0.0042	57	6	YAP1, JAG1, PODXL, WWTR1, HEYL, FGF2
1140	113	cell-cell adherens junction	0.0042	40	5	DLG5, LYN, MYH9, CTNNA1, SORBS1
1141	113	heart valve development	0.0042	25	4	SMAD6, JAG1, HEYL, TGFB2
1142	113	O-glycan processing	0.0042	25	4	GALNT2, ST6GAL1, GALNT10, GALNT15
1143	113	stem cell division	0.0042	25	4	WWTR1, FGFR1, LEF1, TGFB2
1144	113	positive regulation of organ growth	0.0042	25	4	YAP1, FGFR1, SERP1, FGF2
1145	116	B cell differentiation	0.0042	56	5	INPP5D, BAX, MMP14, LYL1, MFNG
1146	115	reproductive structure development	0.0042	254	12	STC1, TIPARP, STK3, NOS3, JUNB, SOCS3, YBX3, CASP2, STAT5A, ICAM1, ADAMTS1, CD44
1147	115	RNA polymerase II regulatory region sequence-specific DNA binding	0.0042	321	14	FOSL2, BCL6B, ATF3, NFKB2, JUNB, ZIC1, IRF1, TGIF1, YBX3, STAT5A, BCL6, FOS, STAT3, TP53
1148	113	stress-activated protein kinase signaling cascade	0.0042	208	13	PRDX1, NFKB1, IRAK4, TAB2, LYN, PAK2, MINK1, MECOM, AIDA, FZD4, HIPK3, TGFB2, ADORA2B
1149	115	response to metal ion	0.0042	222	11	CDK2, AQP1, JUNB, MT1X, S100A8, HMOX1, ICAM1, FOS, SPHK1, S100A16, CP
1150	5	regulation of cell activation	0.0042	259	17	IL27RA, BCL10, PRAM1, STX4, HAMP, HLA-DQB1, MAP3K14, STXBP2, FLT3LG, PTPN6, PKN1, LST1, PRR5, AGER, NR1H3, CDKN2A, PVRL2
1151	115	transcription regulatory region DNA binding	0.0042	463	18	FOSL2, GADD45A, BCL6B, ATF3, NFKB2, TIPARP, JUNB, ZIC1, IRF1, TGIF1, YBX3, STAT5A, BCL6, FOS, SOX7, IRF9, STAT3, TP53
1152	116	ruffle organization	0.0043	35	4	CSF1R, PFN1, AIF1, RHOG
1153	116	negative regulation of type I interferon production	0.0043	35	4	LILRB1, HAVCR2, NLRC5, PYCARD
1154	116	interferon-beta production	0.0043	35	4	TMEM173, LILRB1, IRF5, PYCARD
1155	115	ovulation cycle process	0.0043	55	5	NOS3, CASP2, STAT5A, ICAM1, ADAMTS1
1156	115	positive regulation of MAP kinase activity	0.0043	132	8	PDGFA, PXN, EFNA1, PLCE1, HGF, NTRK3, SHC1, PTPN1
1157	115	regulatory region DNA binding	0.0043	464	18	FOSL2, GADD45A, BCL6B, ATF3, NFKB2, TIPARP, JUNB, ZIC1, IRF1, TGIF1, YBX3, STAT5A, BCL6, FOS, SOX7, IRF9, STAT3, TP53
1158	113	myeloid cell homeostasis	0.0043	96	8	PRDX1, PDE4B, ETS1, LYN, AMPD3, MECOM, TGFBR3, HIF1A
1159	116	plasma membrane receptor complex	0.0044	107	7	IL13RA1, ITGAX, DAB2, ITGB2, CD4, APBB1IP, TGFBR1
1160	115	regulatory region nucleic acid binding	0.0044	465	18	FOSL2, GADD45A, BCL6B, ATF3, NFKB2, TIPARP, JUNB, ZIC1, IRF1, TGIF1, YBX3, STAT5A, BCL6, FOS, SOX7, IRF9, STAT3, TP53
1161	116	cellular amino acid metabolic process	0.0045	402	16	RPS24, RPS27, RPL12, RPL23, RPL18A, RPL5, RPS18, MTHFS, RPL14, PSMB8, PSMB9, RPS6, RPS11, PLA1A, RPL29, RPL19
1162	115	RNA polymerase II regulatory region DNA binding	0.0045	323	14	FOSL2, BCL6B, ATF3, NFKB2, JUNB, ZIC1, IRF1, TGIF1, YBX3, STAT5A, BCL6, FOS, STAT3, TP53
1163	115	T cell differentiation	0.0045	105	7	IL4R, ZFP36L2, PNP, IRF1, STAT5A, BCL6, TP53
1164	115	signal transduction in response to DNA damage	0.0045	105	7	GADD45A, PML, CDK2, CDKN1A, CASP2, TP53, CD44
1165	5	cytosolic ribosome	0.0045	99	9	RPLP2, RPS9, RPL13A, RPL18, RPL13, RPS19, RPS2, RPL38, RPLP1
1166	116	extracellular matrix organization	0.0045	229	11	HSPG2, PPIB, TGFB1, ITGAX, MMP14, BGN, LCP1, ITGB2, SPP1, TGFBI, TGFBR1
1167	116	extracellular structure organization	0.0045	229	11	HSPG2, PPIB, TGFB1, ITGAX, MMP14, BGN, LCP1, ITGB2, SPP1, TGFBI, TGFBR1
1168	114	innate immune response-activating signal transduction	0.0045	199	11	FYN, NFATC1, HSPA1A, RP1-111D6.3, TNIP1, RELA, IRAK1, NFKBIA, FADD, MAPKAPK2, TNIP2
1169	116	positive regulation of cytoskeleton organization	0.0045	136	8	WIPF1, ARPC1B, SCIN, S100A10, HCK, PFN1, HCLS1, PYCARD
1170	116	late endosome	0.0046	166	9	UNC13D, HLA-DMA, HLA-DRA, CD74, HLA-DRB1, BST2, HLA-DMB, VAMP8, HLA-DRB5
1171	113	inclusion body	0.0046	58	6	NUP98, SFMBT2, XRN2, MECOM, SQSTM1, CLU
1172	113	substrate adhesion-dependent cell spreading	0.0046	58	6	LAMC1, FN1, LIMS1, ST6GAL1, FZD4, CALR
1173	113	regulation of stem cell proliferation	0.0046	58	6	PRRX1, YAP1, FGFR1, CTNNA1, TGFBR2, HIF1A
1174	113	protein homooligomerization	0.0046	186	12	EHD4, ANXA5, VWF, MGST1, DPYSL3, ITPR3, FAS, COLEC12, STOM, CLU, ATL3, KCTD3
1175	115	regulation of alpha-beta T cell activation	0.0046	35	4	IL4R, PNP, IRF1, BCL6
1176	113	regulation of cellular catabolic process	0.0046	473	23	ABHD5, SMC5, PABPC1, EEF1A1, PSME4, IDH1, CALCOCO2, GNA12, CTTN, DRAM2, MSN, ZNF207, NFE2L2, PSMB1, RNF19A, RNF144B, RNF114, SQSTM1, DCN, SH3GLB1, CLU, PSME1, HIF1A
1177	115	reproductive system development	0.0046	257	12	STC1, TIPARP, STK3, NOS3, JUNB, SOCS3, YBX3, CASP2, STAT5A, ICAM1, ADAMTS1, CD44
1178	115	serine-type endopeptidase activity	0.0046	56	5	C1R, HGF, C1RL, TMPRSS3, C1S
1179	114	enhancer sequence-specific DNA binding	0.0047	50	5	ACTL6A, MTA2, NFATC1, HNRNPC, RELA
1180	115	entry into host cell	0.0047	80	6	F11R, IFITM2, LDLR, ITGA5, ICAM1, IFITM3
1181	115	entry into host	0.0047	80	6	F11R, IFITM2, LDLR, ITGA5, ICAM1, IFITM3
1182	115	entry into cell of other organism involved in symbiotic interaction	0.0047	80	6	F11R, IFITM2, LDLR, ITGA5, ICAM1, IFITM3
1183	115	entry into other organism involved in symbiotic interaction	0.0047	80	6	F11R, IFITM2, LDLR, ITGA5, ICAM1, IFITM3
1184	115	movement in host environment	0.0047	80	6	F11R, IFITM2, LDLR, ITGA5, ICAM1, IFITM3
1185	115	movement in environment of other organism involved in symbiotic interaction	0.0047	80	6	F11R, IFITM2, LDLR, ITGA5, ICAM1, IFITM3
1186	115	cellular response to decreased oxygen levels	0.0047	106	7	STC1, AQP1, HMOX1, ICAM1, LMNA, TP53, VASN
1187	114	protein localization to plasma membrane	0.0047	172	10	EHD2, EMP2, RAB8A, TTC7A, TSPAN14, SYS1, RAB13, RAMP1, RILPL2, VAMP5
1188	116	maternal process involved in female pregnancy	0.0047	36	4	ANGPT2, HAVCR2, LGALS9, SPP1
1189	115	connective tissue development	0.0047	134	8	ARRDC3, STC1, SERPINH1, CHSY1, TIMP1, CHI3L1, LMNA, CD44
1190	5	organic cyclic compound catabolic process	0.0048	375	22	RNASET2, GCK, SMG6, TYMP, RPLP2, INSR, OGG1, GPX1, MT3, MUTYH, RPS9, RPL13A, PDE9A, AFMID, RPL18, RPL13, RPS19, RPS2, RPL38, CDKN2A, IER3, RPLP1
1191	116	regulation of exocytosis	0.0048	109	7	UNC13D, FGR, LGALS9, CD300A, VAMP8, FCER1G, ANXA1
1192	115	regulation of cell growth	0.0048	292	13	PML, S100A9, SEMA4C, TNFRSF12A, CDKN1A, PLCE1, HBEGF, S100A8, BCL6, NTRK3, SPHK1, RBBP7, TP53
1193	114	regulation of type I interferon production	0.0049	95	7	TRIM25, TRIM56, POLR2L, RELA, IRAK1, NFKBIA, RNF135
1194	116	chondrocyte differentiation	0.0049	58	5	HSPG2, TGFB1, SCIN, TGFBI, TGFBR1
1195	114	protein localization to cell periphery	0.0049	173	10	EHD2, EMP2, RAB8A, TTC7A, TSPAN14, SYS1, RAB13, RAMP1, RILPL2, VAMP5
1196	116	regulation of protein complex assembly	0.0049	265	12	BAX, WIPF1, ARPC1B, GNB2L1, TGFB1, SCIN, HCK, LCP1, PFN1, HCLS1, CAPG, PYCARD
1197	115	cellular carbohydrate metabolic process	0.005	195	10	B4GALT1, SIK1, MIDN, GYG2, PYGL, PFKFB3, C1QTNF1, STAT3, TP53, TINF2
1198	115	ruffle	0.005	135	8	ASAP3, SNX9, TNFRSF12A, ANXA2, SPATA13, ITGA5, EPHA2, PDPN
1199	113	structural constituent of ribosome	0.005	188	12	RPS4X, RPS15A, RPL22, RPS12, RPL11, RPL10, RPL23A, RPS13, RPS7, RPL30, RPS23, RPL39
1200	113	leukocyte apoptotic process	0.005	59	6	LYN, FAS, VIMP, ST6GAL1, HIF1A, TGFB2
1201	115	response to ethanol	0.005	81	6	CDK2, S100A8, CCL2, ICAM1, NTRK3, STAT3
1202	115	tissue remodeling	0.005	81	6	B4GALT1, PML, NOS3, TMBIM1, EPHA2, TP53
1203	115	cytokine secretion	0.005	81	6	PML, IL4R, GBP1, CHI3L1, PNP, IL1RL1
1204	115	positive regulation of chemotaxis	0.005	57	5	CXCL2, F3, CCL2, NTRK3, IL6R
1205	113	response to inorganic substance	0.005	340	18	PRDX1, ANXA5, NFKB1, CLIC4, PPIF, FN1, ETS1, ITPR3, FAS, SPARC, NFE2L2, MAOB, B2M, RHOB, CALR, LEF1, CLU, HIF1A
1206	116	negative regulation of transport	0.005	300	13	LILRB1, CD74, SP100, GNB2L1, LGALS9, TGFB1, APOC4-APOC2, CD300A, BST2, UCP2, VAMP8, ANXA1, RHBDF2
1207	116	blood vessel development	0.0051	371	15	CX3CR1, C3, ANGPT2, SPI1, BAX, SP100, HSPG2, ECSCR, MMP14, ITGB2, RRAS, LYL1, TGFBI, TGFBR1, IL18
1208	113	protein glycosylation	0.0051	314	17	CD55, MLEC, PARP4, GALNT2, MAGT1, ARFGAP3, ST6GAL1, DAD1, GALNT10, SERP1, CD59, LMAN1, STT3A, CALR, SEC13, GALNT15, TMED10
1209	113	macromolecule glycosylation	0.0051	314	17	CD55, MLEC, PARP4, GALNT2, MAGT1, ARFGAP3, ST6GAL1, DAD1, GALNT10, SERP1, CD59, LMAN1, STT3A, CALR, SEC13, GALNT15, TMED10
1210	114	protein localization to membrane	0.0051	418	18	RPS10, RPS3, EHD2, EMP2, RAB8A, SEC61A1, RPS17L, TTC7A, CHMP4A, TSPAN14, SYS1, RAB13, RAMP1, ATG4A, RILPL2, VAMP5, RPS16, RPS5
1211	114	activation of innate immune response	0.0051	202	11	FYN, NFATC1, HSPA1A, RP1-111D6.3, TNIP1, RELA, IRAK1, NFKBIA, FADD, MAPKAPK2, TNIP2
1212	113	contractile fiber	0.0051	142	10	ACTA2, TPM4, PDE4B, ANXA5, KCNJ8, DST, SYNM, PALLD, LMAN1, ENO1
1213	5	intrinsic apoptotic signaling pathway in response to DNA damage	0.0051	83	8	BCL3, NFATC4, MUC1, PIAS4, PHLDA3, SHISA5, TMEM109, IER3
1214	115	regulation of chemokine production	0.0051	36	4	IL4R, IL1RL1, HMOX1, IL6R
1215	115	regulation of tissue remodeling	0.0051	36	4	B4GALT1, PML, TMBIM1, TP53
1216	115	intrinsic apoptotic signaling pathway in response to DNA damage by p53 class mediator	0.0051	36	4	PML, CDKN1A, TP53, CD44
1217	115	endocytosis	0.0051	435	17	CD63, C4A, SCARA3, RAB20, SCARF1, SNX9, TGM2, COL4A1, ANXA2, PPAPDC1A, TMPRSS3, LDLR, CCL2, LGALS3, COL4A2, C4B, PTPN1
1218	115	endopeptidase activity	0.0051	196	10	ADAMTS9, C1R, HGF, C1RL, TMPRSS3, ADAMTS4, CASP2, C1S, BACE2, ADAMTS1
1219	113	cell-matrix adhesion	0.0051	120	9	MACF1, ACVRL1, FN1, CTTN, LIMS1, MINK1, PPFIA1, SORBS1, ITGA6
1220	5	heterocycle catabolic process	0.0052	354	21	RNASET2, GCK, SMG6, TYMP, RPLP2, INSR, OGG1, GPX1, MUTYH, RPS9, RPL13A, PDE9A, AFMID, RPL18, RPL13, RPS19, RPS2, RPL38, CDKN2A, IER3, RPLP1
1221	116	regulation of protein polymerization	0.0052	139	8	WIPF1, ARPC1B, SCIN, HCK, PFN1, HCLS1, CAPG, PYCARD
1222	113	ER to Golgi transport vesicle membrane	0.0052	42	5	CD59, B2M, LMAN1, SEC13, TMED10
1223	113	cardiac muscle tissue growth	0.0052	42	5	FGFR1, TGFBR2, FGF2, TGFBR3, TGFB2
1224	113	muscle structure development	0.0052	368	19	CAV2, BNIP2, JAG1, MYH9, HEYL, FGFR1, SERP1, YBX1, CTNNA1, TGFBR2, FGF2, CSRP2, DCN, CD164, TGFBR3, CALR, WDR1, LEF1, CFLAR
1225	113	positive regulation of catabolic process	0.0052	315	17	ABHD5, SMC5, PABPC1, PSME4, CALCOCO2, MSN, NFE2L2, PSMB1, RNF19A, RNF144B, RNF114, SQSTM1, DCN, SH3GLB1, CLU, PSME1, HIF1A
1226	115	response to extracellular stimulus	0.0052	364	15	ATF3, RAB20, STC1, CHSY1, CDKN1A, SOCS3, CCL2, HMOX1, ICAM1, ZFP36, FOS, SPHK1, ADAMTS1, TP53, CP
1227	114	response to lipopolysaccharide	0.0053	175	10	CD40, GSTP1, RELA, IRAK1, SCARB1, NFKBIA, MAPKAPK2, UPF1, TNIP2, TSPO
1228	116	extrinsic apoptotic signaling pathway	0.0053	170	9	CX3CR1, BAX, TNFRSF1B, SP100, TGFB1, CD14, LY96, TGFBR1, PYCARD
1229	116	negative regulation of multi-organism process	0.0053	84	6	IFITM1, IFI16, SP100, BST2, TRIM21, ARHGDIB
1230	113	regulation of epithelial cell proliferation	0.0053	166	11	LAMC1, CAV2, ACVRL1, YAP1, SPARC, NRP1, NRP2, FGF2, TGFBR3, HIF1A, TGFB2
1231	113	positive regulation of cell adhesion	0.0054	214	13	CD55, FN1, LIMS1, LYN, PAK2, TFE3, PODXL, TGFBR2, CD59, CALR, LEF1, ITGA6, TGFB2
1232	113	regulation of defense response	0.0054	479	23	CD55, CFH, ANXA5, NFKB1, IRAK4, PELI1, PSME4, ETS1, TAB2, ITPR3, LYN, VIMP, PAK2, COLEC12, IFNGR1, IST1, PSMB1, STOM, CD59, B2M, PROS1, PSME1, ADORA2B
1233	113	macromolecular complex disassembly	0.0054	290	16	RPS4X, RPS15A, RPL22, RPS12, RPL11, RPL10, RPL23A, EPS8, RPS25, IST1, RPS13, RPS7, RPL30, RPS23, WDR1, RPL39
1234	113	cellular response to hydrogen peroxide	0.0054	60	6	PPIF, ETS1, FAS, NFE2L2, RHOB, HIF1A
1235	5	nucleobase-containing compound catabolic process	0.0055	333	20	RNASET2, GCK, SMG6, TYMP, RPLP2, INSR, OGG1, GPX1, MUTYH, RPS9, RPL13A, PDE9A, RPL18, RPL13, RPS19, RPS2, RPL38, CDKN2A, IER3, RPLP1
1236	114	type I interferon production	0.0055	97	7	TRIM25, TRIM56, POLR2L, RELA, IRAK1, NFKBIA, RNF135
1237	113	activation of immune response	0.0055	343	18	CD55, PDE4B, CFH, NFKB1, IRAK4, PELI1, PSME4, TAB2, ITPR3, LYN, PAK2, COLEC12, VAV2, PSMB1, CD59, PROS1, CLU, PSME1
1238	113	positive regulation of cell development	0.0055	343	18	CDH5, MACF1, DPYSL3, FN1, LIMS1, YAP1, LYN, BAMBI, IST1, NRP1, WWTR1, HEYL, FGFR1, TGFBR2, CALR, LEF1, HIF1A, TGFB2
1239	116	wound healing	0.0055	448	17	INPP5D, C3, ANGPT2, CD74, FGR, TGFB1, ITGAX, ITGB2, CLIC1, MYOF, PFN1, FCER1G, APBB1IP, ANXA1, TGFBR1, RHOG, SERPINA1
1240	5	positive regulation of stress-activated MAPK cascade	0.0055	84	8	MAP3K3, MDFI, GADD45G, PKN1, MAP4K1, MAP3K6, AGER, MAP3K11
1241	115	hexose metabolic process	0.0055	198	10	B4GALT1, SIK1, ATF3, MIDN, GYG2, PYGL, PFKFB3, FABP5, C1QTNF1, TP53
1242	5	intrinsic apoptotic signaling pathway in response to DNA damage by p53 class mediator	0.0055	36	5	BCL3, MUC1, PHLDA3, SHISA5, TMEM109
1243	5	pyrimidine-containing compound biosynthetic process	0.0055	36	5	TYMP, NME2, NME4, NME3, DTYMK
1244	113	regulation of chemotaxis	0.0056	100	8	ANO6, FN1, LYN, ST6GAL1, NRP1, FGFR1, FGF2, CALR
1245	113	regulation of transmembrane receptor protein serine/threonine kinase signaling pathway	0.0056	144	10	SMAD6, CAV2, LTBP1, ACVRL1, SMURF2, BAMBI, WWTR1, TGFBR2, TGFBR3, TGFB2
1246	116	monocarboxylic acid biosynthetic process	0.0056	141	8	CD74, TBXAS1, APOC4-APOC2, BGN, ALOX5AP, ALOX5, MGST2, ANXA1
1247	115	transmembrane receptor protein serine/threonine kinase signaling pathway	0.0057	231	11	F11R, PML, PDGFA, RBPMS, PXN, JUNB, CCL2, TGIF1, FOS, TP53, VASN
1248	115	defense response to virus	0.0057	199	10	PLSCR1, IFITM2, PML, ZC3HAV1, CHST3, GBP1, ISG20, IRF1, IRF9, IFITM3
1249	113	glycosylation	0.0057	318	17	CD55, MLEC, PARP4, GALNT2, MAGT1, ARFGAP3, ST6GAL1, DAD1, GALNT10, SERP1, CD59, LMAN1, STT3A, CALR, SEC13, GALNT15, TMED10
1250	5	regulation of type I interferon-mediated signaling pathway	0.0057	23	4	PTPN6, IRF3, IRF7, TYK2
1251	113	negative regulation of response to wounding	0.0057	80	7	ANXA5, NFKB1, PLAT, ETS1, VIMP, FGF2, PROS1
1252	115	cellular response to oxygen levels	0.0057	110	7	STC1, AQP1, HMOX1, ICAM1, LMNA, TP53, VASN
1253	115	DNA damage response, signal transduction by p53 class mediator resulting in cell cycle arrest	0.0058	59	5	PML, CDK2, CDKN1A, CASP2, TP53
1254	115	response to cAMP	0.0058	59	5	CDK2, STC1, AQP1, JUNB, FOS
1255	114	SNARE binding	0.0058	98	7	TXLNA, TMED9, SNAP23, YKT6, STX2, VAMP5, SYTL4
1256	114	regulation of innate immune response	0.0058	265	13	FYN, NFATC1, SAMHD1, HSPA1A, RP1-111D6.3, TNIP1, RELA, IRAK1, NFKBIA, FADD, RNF135, MAPKAPK2, TNIP2
1257	116	protein import into nucleus	0.0058	204	10	TMEM173, RGS19, RPL23, LGALS9, TGFB1, DAB2, SEC61B, HCLS1, TGFBR1, IL18
1258	116	protein targeting to nucleus	0.0058	204	10	TMEM173, RGS19, RPL23, LGALS9, TGFB1, DAB2, SEC61B, HCLS1, TGFBR1, IL18
1259	116	single-organism nuclear import	0.0058	204	10	TMEM173, RGS19, RPL23, LGALS9, TGFB1, DAB2, SEC61B, HCLS1, TGFBR1, IL18
1260	5	positive regulation of stress-activated protein kinase signaling cascade	0.0059	85	8	MAP3K3, MDFI, GADD45G, PKN1, MAP4K1, MAP3K6, AGER, MAP3K11
1261	113	innate immune response activating cell surface receptor signaling pathway	0.0059	101	8	NFKB1, PSME4, TAB2, ITPR3, LYN, PAK2, PSMB1, PSME1
1262	113	stimulatory C-type lectin receptor signaling pathway	0.0059	101	8	NFKB1, PSME4, TAB2, ITPR3, LYN, PAK2, PSMB1, PSME1
1263	113	cartilage development	0.0059	101	8	PRRX1, ACVRL1, FGFR1, TGFBR2, FGF2, MGP, HIF1A, TGFB2
1264	115	positive regulation of stress-activated MAPK cascade	0.006	84	6	GADD45A, STK3, SEMA4C, GADD45B, LTBR, PTPN1
1265	115	positive regulation of cysteine-type endopeptidase activity involved in apoptotic process	0.006	84	6	PML, TNFRSF10B, S100A9, F3, S100A8, SOX7
1266	116	cellular response to monosaccharide stimulus	0.006	86	6	CYBA, HLA-DRB1, GNB2L1, UCP2, HLA-DRB5, SLC2A5
1267	116	cellular response to hexose stimulus	0.006	86	6	CYBA, HLA-DRB1, GNB2L1, UCP2, HLA-DRB5, SLC2A5
1268	114	blood vessel endothelial cell migration	0.006	53	5	EMP2, PRKD2, SCARB1, DLL4, HSPB1
1269	116	blood coagulation	0.006	342	14	INPP5D, C3, ANGPT2, CD74, FGR, TGFB1, ITGAX, ITGB2, CLIC1, PFN1, FCER1G, APBB1IP, RHOG, SERPINA1
1270	114	positive regulation of I-kappaB kinase/NF-kappaB signaling	0.006	124	8	TRIM25, FYN, CD40, RP1-111D6.3, RELA, IRAK1, FADD, TNIP2
1271	115	gastrulation	0.006	111	7	APLNR, TGIF1, ITGA5, SOX7, COL4A2, EPHA2, TP53
1272	113	hemopoiesis	0.006	428	21	RPL22, CBFB, ETS1, LYN, FAS, LMO2, JAG1, TFE3, NFE2L2, MYH9, MINK1, TGFBR2, MECOM, B2M, CD164, TGFBR3, CUL4A, LEF1, ZFP36L1, HIF1A, TGFB2
1273	114	endothelial cell proliferation	0.006	75	6	ATOH8, PRKX, PGF, PRKD2, SCARB1, DLL4
1274	116	regulation of fibroblast proliferation	0.0061	61	5	CD74, BAX, TGFB1, CD300A, IFI30
1275	116	response to interleukin-1	0.0061	61	5	CYBA, LGALS9, PSMB9, ANXA1, PYCARD
1276	116	response to carbohydrate	0.0061	143	8	ANGPT2, CYBA, HLA-DRB1, GNB2L1, TGFB1, UCP2, HLA-DRB5, SLC2A5
1277	116	cellular protein complex assembly	0.0062	416	16	HLA-DMA, HLA-DRA, CYBA, HLA-DRB1, WIPF1, ARPC1B, TGFB1, SCIN, HCK, TCIRG1, HLA-DMB, PFN1, HCLS1, AIF1, CAPG, PYCARD
1278	115	epithelial cell development	0.0062	140	8	FOSL2, B4GALT1, F11R, STC1, CDKN1A, TNFRSF1A, ICAM1, EPHA2
1279	116	receptor complex	0.0062	206	10	CD74, IL13RA1, CD14, LY96, ITGAX, DAB2, ITGB2, CD4, APBB1IP, TGFBR1
1280	115	cellular response to hydrogen peroxide	0.0062	60	5	IL18BP, AQP1, F3, HGF, SPHK1
1281	115	signal transduction involved in mitotic G1 DNA damage checkpoint	0.0062	60	5	PML, CDK2, CDKN1A, CASP2, TP53
1282	115	intracellular signal transduction involved in G1 DNA damage checkpoint	0.0062	60	5	PML, CDK2, CDKN1A, CASP2, TP53
1283	5	aromatic compound catabolic process	0.0062	360	21	RNASET2, GCK, SMG6, TYMP, RPLP2, INSR, OGG1, GPX1, MUTYH, RPS9, RPL13A, PDE9A, AFMID, RPL18, RPL13, RPS19, RPS2, RPL38, CDKN2A, IER3, RPLP1
1284	115	collagen binding	0.0062	38	4	PDGFA, SERPINH1, C1QTNF1, CD44
1285	115	alpha-beta T cell differentiation	0.0062	38	4	IL4R, PNP, IRF1, BCL6
1286	114	SNAP receptor activity	0.0063	34	4	SNAP23, YKT6, STX2, VAMP5
1287	115	positive regulation of stress-activated protein kinase signaling cascade	0.0063	85	6	GADD45A, STK3, SEMA4C, GADD45B, LTBR, PTPN1
1288	116	bone remodeling	0.0063	39	4	INPP5D, CSF1R, TGFB1, SPP1
1289	116	coagulation	0.0063	344	14	INPP5D, C3, ANGPT2, CD74, FGR, TGFB1, ITGAX, ITGB2, CLIC1, PFN1, FCER1G, APBB1IP, RHOG, SERPINA1
1290	116	JAK-STAT cascade	0.0063	87	6	CSF1R, CD300A, BGN, PODN, HCLS1, IL18
1291	116	positive regulation of protein polymerization	0.0063	87	6	WIPF1, ARPC1B, SCIN, HCK, PFN1, PYCARD
1292	116	STAT cascade	0.0063	87	6	CSF1R, CD300A, BGN, PODN, HCLS1, IL18
1293	113	sprouting angiogenesis	0.0063	44	5	MMRN2, ACVRL1, NRP1, FGF2, LEF1
1294	113	positive regulation of extrinsic apoptotic signaling pathway	0.0063	44	5	FAS, PAK2, PEA15, CTNNA1, TGFB2
1295	113	actin filament	0.0064	62	6	TPM4, DPYSL3, CTTN, PALLD, WDR1, FKBP15
1296	116	trans-Golgi network	0.0064	144	8	HLA-DRA, CD74, HLA-DRB1, RAB32, HLA-DPA1, TGFBI, HLA-DPB1, HLA-DRB5
1297	113	extrinsic apoptotic signaling pathway	0.0064	170	11	CTTN, YAP1, FAS, PAK2, PEA15, NRP1, FGFR1, CTNNA1, ITGA6, CFLAR, TGFB2
1298	116	actin filament organization	0.0064	240	11	WIPF1, ARPC1B, SCIN, S100A10, HCK, LCP1, PFN1, HCLS1, AIF1, CAPG, PYCARD
1299	116	protein polymerization	0.0064	175	9	WIPF1, ARPC1B, SCIN, HCK, PFN1, HCLS1, AIF1, CAPG, PYCARD
1300	114	response to molecule of bacterial origin	0.0064	180	10	CD40, GSTP1, RELA, IRAK1, SCARB1, NFKBIA, MAPKAPK2, UPF1, TNIP2, TSPO
1301	114	heat shock protein binding	0.0064	76	6	FKBP5, RPS3, HSPA1A, IRAK1, NFKBIA, LMAN2
1302	116	bone development	0.0065	115	7	LILRB1, HSPG2, PPIB, TGFB1, MMP14, TMEM119, TYROBP
1303	116	actin filament	0.0065	62	5	WIPF1, MYO1F, HCK, LCP1, AIF1
1304	114	regulation of tumor necrosis factor production	0.0065	54	5	GSTP1, FADD, MAPKAPK2, HSPB1, TSPO
1305	114	regulation of tumor necrosis factor superfamily cytokine production	0.0065	54	5	GSTP1, FADD, MAPKAPK2, HSPB1, TSPO
1306	116	regulation of cytoskeleton organization	0.0066	310	13	CSF1R, WIPF1, ARPC1B, TGFB1, SCIN, BST2, S100A10, MYO1F, HCK, PFN1, HCLS1, CAPG, PYCARD
1307	116	nuclear import	0.0066	208	10	TMEM173, RGS19, RPL23, LGALS9, TGFB1, DAB2, SEC61B, HCLS1, TGFBR1, IL18
1308	116	hemostasis	0.0066	346	14	INPP5D, C3, ANGPT2, CD74, FGR, TGFB1, ITGAX, ITGB2, CLIC1, PFN1, FCER1G, APBB1IP, RHOG, SERPINA1
1309	116	interaction with host	0.0066	145	8	IFITM1, HLA-DRB1, SLC1A5, LGALS9, TGFB1, TRIM21, VAMP8, CD4
1310	115	regulation of homotypic cell-cell adhesion	0.0066	172	9	IL4R, PNP, CCL2, IRF1, LGALS3, STAT5A, BCL6, C1QTNF1, CD44
1311	115	regulation of epithelial cell migration	0.0066	113	7	CD63, HDAC7, STC1, AQP1, EFNA1, HBEGF, EPHA2
1312	115	negative regulation of homotypic cell-cell adhesion	0.0067	61	5	IL4R, IRF1, LGALS3, BCL6, C1QTNF1
1313	115	negative regulation of cysteine-type endopeptidase activity involved in apoptotic process	0.0067	61	5	PLAUR, TNFRSF10B, AQP1, HGF, CD44
1314	115	signal transduction involved in mitotic cell cycle checkpoint	0.0067	61	5	PML, CDK2, CDKN1A, CASP2, TP53
1315	115	signal transduction involved in mitotic DNA damage checkpoint	0.0067	61	5	PML, CDK2, CDKN1A, CASP2, TP53
1316	115	signal transduction involved in mitotic DNA integrity checkpoint	0.0067	61	5	PML, CDK2, CDKN1A, CASP2, TP53
1317	5	I-kappaB kinase/NF-kappaB signaling	0.0068	185	13	BCL3, BCL10, TRAF3IP2, MAP3K3, MAP3K14, NFKBIB, IRF3, SHISA5, FLNA, BRD4, TRADD, SHARPIN, EEF1D
1318	115	protein import into nucleus	0.0068	204	10	PML, RBPMS, CDKN1A, ZIC1, LITAF, BCL6, SPHK1, LMNA, STAT3, TP53
1319	115	protein targeting to nucleus	0.0068	204	10	PML, RBPMS, CDKN1A, ZIC1, LITAF, BCL6, SPHK1, LMNA, STAT3, TP53
1320	115	single-organism nuclear import	0.0068	204	10	PML, RBPMS, CDKN1A, ZIC1, LITAF, BCL6, SPHK1, LMNA, STAT3, TP53
1321	116	negative regulation of endopeptidase activity	0.0068	116	7	IFI16, C3, BST2, CSTB, CARD16, SERPINA1, RPS6KA1
1322	5	heterochromatin	0.0068	53	6	PHC2, RING1, RRP8, TRIM28, SUV420H2, CDKN2A
1323	114	regulation of endothelial cell migration	0.0069	77	6	ATOH8, EMP2, PRKD2, SCARB1, DLL4, HSPB1
1324	115	vascular endothelial growth factor receptor signaling pathway	0.0069	237	11	PDGFA, PXN, NOS3, HBEGF, MARK3, SHB, CCL2, ITGA5, SPHK1, SHC1, PTPN1
1325	116	regulation of cytokine biosynthetic process	0.0069	40	4	INPP5D, EBI3, LILRB1, CD4
1326	116	fibroblast proliferation	0.0069	63	5	CD74, BAX, TGFB1, CD300A, IFI30
1327	115	cellular response to organonitrogen compound	0.007	486	18	CDK2, PDGFA, STC1, COL4A1, PXN, AQP1, HBEGF, SOCS3, SHMT1, CASP4, MARK3, CCL2, IL1RL1, STAT5A, ICAM1, SHC1, STAT3, PTPN1
1328	114	regulation of alpha-beta T cell activation	0.007	35	4	CBLB, C10orf54, AP3B1, ITPKB
1329	5	protein import into nucleus, translocation	0.007	38	5	BCL3, POLA2, OGG1, MT3, SLC11A1
1330	114	tumor necrosis factor production	0.007	55	5	GSTP1, FADD, MAPKAPK2, HSPB1, TSPO
1331	113	cytoplasmic ribonucleoprotein granule	0.007	104	8	RPS4X, PABPC1, PNRC2, DHX9, PATL1, SNRPG, YBX1, SQSTM1
1332	5	SRP-dependent cotranslational protein targeting to membrane	0.007	106	9	RPLP2, RPS9, RPL13A, RPL18, RPL13, RPS19, RPS2, RPL38, RPLP1
1333	115	protein maturation	0.0071	238	11	PML, C4A, TNFRSF10B, SERPINH1, S100A9, F3, S100A8, CASP2, BACE2, C4B, SERPING1
1334	116	cysteine-type endopeptidase inhibitor activity	0.0071	21	3	CSTB, CARD16, RPS6KA1
1335	116	monocyte differentiation	0.0071	21	3	INPP5D, CSF1R, IFI16
1336	116	response to vitamin D	0.0071	21	3	TGFB1, CD4, SPP1
1337	116	activated T cell proliferation	0.0071	21	3	LGALS9, IL18, PYCARD
1338	115	regulation of smooth muscle cell proliferation	0.0071	62	5	HBEGF, HMOX1, NAMPT, SHC1, IL6R
1339	115	glucose metabolic process	0.0071	174	9	SIK1, ATF3, MIDN, GYG2, PYGL, PFKFB3, FABP5, C1QTNF1, TP53
1340	113	tube morphogenesis	0.0072	222	13	DLG5, CLIC4, ACVRL1, YAP1, GATAD2A, PODXL, NRP1, TGFBR2, FGF2, RHOB, LEF1, HIF1A, FOXF1
1341	113	negative regulation of endothelial cell migration	0.0072	29	4	MMRN2, ACVRL1, FGF2, DCN
1342	113	cell adhesion mediated by integrin	0.0072	29	4	LYN, PODXL, ITGA6, TGFB2
1343	113	regulation of phosphatidylinositol 3-kinase activity	0.0072	29	4	LYN, VAV2, FLT1, FGF2
1344	113	regulation of extrinsic apoptotic signaling pathway in absence of ligand	0.0072	29	4	FAS, FGFR1, CTNNA1, TGFB2
1345	114	negative regulation of protein ubiquitination	0.0073	128	8	FYN, RPS3, HSPA1A, CDC26, NXN, MAD2L2, TSPO, ANAPC11
1346	5	stress-activated protein kinase signaling cascade	0.0073	208	14	MAP3K3, MDFI, DUSP9, CDC42EP5, MAP3K14, GADD45G, PKN1, MAP2K3, MAP4K1, MAPK8IP1, MAP3K6, AGER, MAP3K11, TNXB
1347	113	contractile fiber part	0.0074	127	9	ACTA2, TPM4, PDE4B, ANXA5, DST, SYNM, PALLD, LMAN1, ENO1
1348	113	adherens junction assembly	0.0074	64	6	DLG5, MACF1, ACVRL1, CTTN, LIMS1, SORBS1
1349	113	positive regulation of behavior	0.0074	64	6	ANO6, FN1, NRP1, FGFR1, FGF2, CALR
1350	116	toll-like receptor 2 signaling pathway	0.0074	64	5	MAP3K8, CYBA, CD14, LY96, RPS6KA1
1351	115	vascular process in circulatory system	0.0074	88	6	NOS3, HMOX1, ICAM1, PTP4A3, SHC1, OXTR
1352	115	myeloid cell activation involved in immune response	0.0075	40	4	SBNO2, IL4R, FES, HMOX1
1353	115	transferase activity, transferring pentosyl groups	0.0075	40	4	ZC3HAV1, TIPARP, PNP, NAMPT
1354	115	skeletal muscle cell differentiation	0.0075	40	4	ATF3, MAFF, FOS, BTG2
1355	115	regulation of cytokine biosynthetic process	0.0075	40	4	NMI, IRF1, STAT5A, HMOX1
1356	115	cellular senescence	0.0075	40	4	PML, CDKN1A, BCL6, TP53
1357	113	negative regulation of transmembrane receptor protein serine/threonine kinase signaling pathway	0.0075	84	7	SMAD6, CAV2, LTBP1, SMURF2, BAMBI, TGFBR2, TGFBR3
1358	115	developmental programmed cell death	0.0075	21	3	B4GALT1, PML, CASP2
1359	115	T-helper 1 type immune response	0.0075	21	3	IL18BP, IL4R, IL1RL1
1360	115	regulation of alpha-beta T cell differentiation	0.0075	21	3	IL4R, PNP, BCL6
1361	115	cellular response to extracellular stimulus	0.0076	145	8	ATF3, CDKN1A, HMOX1, ICAM1, FOS, SPHK1, ADAMTS1, TP53
1362	114	tumor necrosis factor superfamily cytokine production	0.0076	56	5	GSTP1, FADD, MAPKAPK2, HSPB1, TSPO
1363	114	cellular amino acid metabolic process	0.0076	402	17	PLOD1, RPS10, RPS3, RPS17L, SPR, MTHFD2L, NQO1, PYCR1, SLC7A2, ATF4, DDAH2, P4HB, RPS16, HSD17B10, SLC7A5, RPS5, HPN
1364	115	activation of cysteine-type endopeptidase activity involved in apoptotic process	0.0076	63	5	PML, TNFRSF10B, S100A9, F3, S100A8
1365	115	collagen metabolic process	0.0076	63	5	SERPINH1, COL4A1, CCL2, COL4A2, IL6R
1366	115	signal transduction involved in cell cycle checkpoint	0.0076	63	5	PML, CDK2, CDKN1A, CASP2, TP53
1367	115	signal transduction involved in DNA integrity checkpoint	0.0076	63	5	PML, CDK2, CDKN1A, CASP2, TP53
1368	115	signal transduction involved in DNA damage checkpoint	0.0076	63	5	PML, CDK2, CDKN1A, CASP2, TP53
1369	115	myeloid leukocyte differentiation	0.0076	116	7	SBNO2, ANXA2, JUNB, LTBR, STAT5A, FOS, EPHA2
1370	115	response to nutrient levels	0.0076	344	14	ATF3, RAB20, STC1, CHSY1, CDKN1A, SOCS3, CCL2, HMOX1, ICAM1, ZFP36, SPHK1, ADAMTS1, TP53, CP
1371	113	translational initiation	0.0077	249	14	RPS4X, RPS15A, PABPC1, RPL22, RPS12, RPL11, RPL10, RPL23A, RPS25, RPS13, RPS7, RPL30, RPS23, RPL39
1372	113	heart growth	0.0077	46	5	FGFR1, TGFBR2, FGF2, TGFBR3, TGFB2
1373	115	nuclear import	0.0077	208	10	PML, RBPMS, CDKN1A, ZIC1, LITAF, BCL6, SPHK1, LMNA, STAT3, TP53
1374	116	response to nutrient	0.0078	119	7	FOLR2, TGFB1, APAF1, CD4, ALOX5, SPP1, ACSL1
1375	116	detection of stimulus	0.0078	149	8	HLA-B, HLA-DRB1, HLA-A, HSPG2, LY96, APOC4-APOC2, HLA-DRB5, TREM2
1376	116	regulation of protein localization to nucleus	0.0078	149	8	TMEM173, RGS19, LGALS9, TGFB1, DAB2, HCLS1, TGFBR1, IL18
1377	113	establishment or maintenance of cell polarity	0.0078	128	9	DLG5, CDH5, RAP1B, MACF1, CLIC4, DST, MSN, MYH9, CTNNA1
1378	113	regeneration	0.0078	128	9	PTPN12, PRRX1, FAS, CTNNA1, TGFBR2, TGFBR3, LEF1, CFLAR, CALU
1379	115	branching morphogenesis of an epithelial tube	0.0079	89	6	B4GALT1, PML, COL4A1, PXN, EPHA2, CD44
1380	5	cotranslational protein targeting to membrane	0.0079	108	9	RPLP2, RPS9, RPL13A, RPL18, RPL13, RPS19, RPS2, RPL38, RPLP1
1381	5	regulation of JNK cascade	0.0079	108	9	MDFI, GADD45G, PKN1, MAP4K1, MAPK8IP1, MAP3K6, AGER, MAP3K11, TNXB
1382	115	response to peptide	0.0079	455	17	CDK2, PDGFA, PXN, TIMP1, JUNB, HBEGF, SOCS3, CASP4, MARK3, CCL2, IL1RL1, STAT5A, SHC1, STAT3, BTG2, OXTR, PTPN1
1383	114	mononuclear cell proliferation	0.0079	130	8	FYN, CBLB, CD40, CD151, FADD, C10orf54, EFNB1, CSF1
1384	116	actin binding	0.0079	282	12	COTL1, WIPF1, ARPC1B, PPP1R18, SCIN, MYO1F, LCP1, PARVG, PFN1, HCLS1, AIF1, CAPG
1385	113	regulation of transforming growth factor beta receptor signaling pathway	0.008	85	7	SMAD6, CAV2, LTBP1, SMURF2, BAMBI, TGFBR2, TGFBR3
1386	113	regulation of cellular response to transforming growth factor beta stimulus	0.008	85	7	SMAD6, CAV2, LTBP1, SMURF2, BAMBI, TGFBR2, TGFBR3
1387	115	glycerolipid biosynthetic process	0.008	209	10	PLSCR1, SIK1, PDGFA, PLAUR, ACSL5, PLCE1, PIGA, LDLR, SLC44A3, FABP5
1388	5	stress-activated MAPK cascade	0.008	189	13	MAP3K3, MDFI, DUSP9, CDC42EP5, GADD45G, PKN1, MAP2K3, MAP4K1, MAPK8IP1, MAP3K6, AGER, MAP3K11, TNXB
1389	113	protein homodimerization activity	0.0081	496	23	ANO6, CAV2, NFKB1, VWF, MGST1, IDH1, CALCOCO2, DST, SPPL2A, PRDX4, MYH9, STOM, MAOB, WWTR1, HEYL, FGFR1, NAGA, MECOM, SQSTM1, FZD4, MAPK4, SH3GLB1, TGFB2
1390	116	vasculature development	0.0081	391	15	CX3CR1, C3, ANGPT2, SPI1, BAX, SP100, HSPG2, ECSCR, MMP14, ITGB2, RRAS, LYL1, TGFBI, TGFBR1, IL18
1391	116	prostanoid metabolic process	0.0081	22	3	CD74, TBXAS1, ANXA1
1392	116	prostaglandin metabolic process	0.0081	22	3	CD74, TBXAS1, ANXA1
1393	116	negative regulation of tumor necrosis factor production	0.0081	22	3	LILRB1, HAVCR2, LGALS9
1394	116	regulation of bone remodeling	0.0081	22	3	INPP5D, CSF1R, SPP1
1395	116	regulation of defense response to virus by virus	0.0081	22	3	HLA-A, HCK, CD4
1396	116	negative regulation of tumor necrosis factor superfamily cytokine production	0.0081	22	3	LILRB1, HAVCR2, LGALS9
1397	116	negative regulation of peptidase activity	0.0081	120	7	IFI16, C3, BST2, CSTB, CARD16, SERPINA1, RPS6KA1
1398	5	cytosolic large ribosomal subunit	0.0081	55	6	RPLP2, RPL13A, RPL18, RPL13, RPL38, RPLP1
1399	115	positive regulation of behavior	0.0081	64	5	CXCL2, F3, CCL2, NTRK3, IL6R
1400	115	negative regulation of cysteine-type endopeptidase activity	0.0081	64	5	PLAUR, TNFRSF10B, AQP1, HGF, CD44
1401	5	regulation of mitotic cell cycle	0.0081	369	21	ASUN, MAP3K3, MUC1, RBM38, EIF4EBP1, PSRC1, SCRIB, INSR, MAP3K14, PPP2R3B, PTPN6, MAP2K3, MAP4K1, BRD4, PIM3, PIM1, MIIP, TPRA1, CDKN1C, CDKN2A, IER3
1402	115	positive regulation of mRNA metabolic process	0.0082	41	4	ZC3HAV1, ZFP36L2, ZFP36, BTG2
1403	114	nitric oxide metabolic process	0.0082	57	5	SPR, NQO1, SLC7A2, DDAH2, TSPO
1404	113	regulation of cell size	0.0082	129	9	ANO6, MACF1, FN1, CTTN, MSN, VAV2, IST1, NRP1, HIF1A
1405	113	artery morphogenesis	0.0082	30	4	PRRX1, JAG1, NRP1, FOXF1
1406	113	negative regulation of wound healing	0.0082	30	4	ANXA5, PLAT, FGF2, PROS1
1407	116	lymphocyte homeostasis	0.0082	42	4	CD74, BAX, LGALS9, TGFB1
1408	116	positive regulation of leukocyte migration	0.0082	42	4	CD74, LGALS9, AIF1, PYCARD
1409	114	endothelium development	0.0082	80	6	ATOH8, CLDN5, BTG1, PRKD2, GJA4, DLL4
1410	5	activation of MAPK activity	0.0083	90	8	MDFI, DUSP9, INSR, PKN1, MAP2K3, MAP4K1, MAP3K6, MAP3K11
1411	115	positive regulation of cysteine-type endopeptidase activity	0.0083	90	6	PML, TNFRSF10B, S100A9, F3, S100A8, SOX7
1412	113	cellular response to biotic stimulus	0.0083	107	8	CD55, PDE4B, NFKB1, FN1, LYN, VIMP, B2M, HIF1A
1413	113	cellular response to inorganic substance	0.0083	107	8	ANXA5, CLIC4, PPIF, FN1, FAS, B2M, CALR, HIF1A
1414	114	negative regulation of protein catabolic process	0.0084	105	7	FYN, DERL2, CDC26, PHB, RELA, MAD2L2, ANAPC11
1415	113	nephron tubule development	0.0084	47	5	YAP1, JAG1, WWTR1, HEYL, FGF2
1416	113	regulation of phospholipid metabolic process	0.0084	47	5	IDH1, LYN, VAV2, FLT1, FGF2
1417	113	regulation of leukocyte apoptotic process	0.0084	47	5	LYN, VIMP, ST6GAL1, HIF1A, TGFB2
1418	5	selenium compound metabolic process	0.0084	109	9	RPLP2, RPS9, RPL13A, RPL18, RPL13, RPS19, RPS2, RPL38, RPLP1
1419	116	glycoprotein binding	0.0084	66	5	TGFB1, ITGB2, CD4, EDEM2, SERPINA1
1420	116	negative regulation of homeostatic process	0.0085	121	7	INPP5D, CD74, CYBA, BAX, TGFB1, UCP2, FCER1G
1421	5	leukocyte activation	0.0085	394	22	BCL3, IL27RA, BCL10, WAS, PRAM1, STX4, HAMP, FZD9, HLA-DQB1, MAP3K14, STXBP2, FLT3LG, PTPN6, PKN1, LST1, PRR5, AGER, NR1H3, CHD7, CDKN2A, PVRL2, SLC11A1
1422	115	cellular cation homeostasis	0.0085	313	13	PML, RAB20, STC1, S100A9, TGM2, PLCE1, S100A8, TMPRSS3, CCL2, HMOX1, C1QTNF1, OXTR, CP
1423	114	spindle checkpoint	0.0085	37	4	CDC26, MAD2L2, NDRG1, ANAPC11
1424	113	antigen processing and presentation of exogenous peptide antigen via MHC class I, TAP-dependent	0.0086	66	6	PSME4, PSMB1, TAP2, B2M, CALR, PSME1
1425	115	regulation of myeloid leukocyte mediated immunity	0.0086	22	3	IL4R, FES, HMOX1
1426	115	prostanoid metabolic process	0.0086	22	3	TNFRSF1A, SPHK1, PDPN
1427	115	prostaglandin metabolic process	0.0086	22	3	TNFRSF1A, SPHK1, PDPN
1428	115	salivary gland morphogenesis	0.0086	22	3	PDGFA, TGM2, HGF
1429	115	regulation of multicellular organismal metabolic process	0.0086	22	3	ARRDC3, CCL2, IL6R
1430	115	face morphogenesis	0.0086	22	3	TIPARP, CSRNP1, CRISPLD2
1431	115	mitotic G1 DNA damage checkpoint	0.0087	65	5	PML, CDK2, CDKN1A, CASP2, TP53
1432	115	multicellular organismal macromolecule metabolic process	0.0087	65	5	SERPINH1, COL4A1, CCL2, COL4A2, IL6R
1433	115	smooth muscle cell proliferation	0.0087	65	5	HBEGF, HMOX1, NAMPT, SHC1, IL6R
1434	116	late endosome membrane	0.0087	93	6	HLA-DMA, HLA-DRA, HLA-DRB1, HLA-DMB, VAMP8, HLA-DRB5
1435	116	cellular response to carbohydrate stimulus	0.0087	93	6	CYBA, HLA-DRB1, GNB2L1, UCP2, HLA-DRB5, SLC2A5
1436	115	DNA damage response, signal transduction by p53 class mediator	0.0087	91	6	PML, CDK2, CDKN1A, CASP2, TP53, CD44
1437	115	response to transition metal nanoparticle	0.0087	91	6	AQP1, MT1X, S100A8, HMOX1, ICAM1, CP
1438	114	reactive oxygen species biosynthetic process	0.0088	58	5	SPR, NQO1, SLC7A2, DDAH2, TSPO
1439	5	myeloid leukocyte activation	0.0088	91	8	PRAM1, STX4, HAMP, STXBP2, FLT3LG, NR1H3, PVRL2, SLC11A1
1440	114	immune response-regulating signaling pathway	0.0088	442	18	FYN, CBLB, CD40, NFATC1, FCGRT, HSPA1A, RP1-111D6.3, PRKD2, TNIP1, RELA, WASF2, IRAK1, NFKBIA, FADD, SPG21, MAPKAPK2, TNIP2, ARAF
1441	116	response to glucose	0.0088	122	7	ANGPT2, CYBA, HLA-DRB1, GNB2L1, TGFB1, UCP2, HLA-DRB5
1442	5	positive regulation of JNK cascade	0.0088	73	7	MDFI, GADD45G, PKN1, MAP4K1, MAP3K6, AGER, MAP3K11
1443	5	nucleotide phosphorylation	0.0088	73	7	GCK, INSR, NME2, NME4, NME3, DTYMK, IER3
1444	115	release of cytochrome c from mitochondria	0.0089	42	4	PLAUR, HGF, LMNA, TP53
1445	115	cellular response to interleukin-1	0.0089	42	4	CHI3L1, CCL2, ICAM1, IL1R1
1446	115	positive regulation of intrinsic apoptotic signaling pathway	0.0089	42	4	MCL1, S100A9, S100A8, TP53
1447	5	pyrimidine-containing compound metabolic process	0.0089	56	6	TYMP, OGG1, NME2, NME4, NME3, DTYMK
1448	113	peptide binding	0.0089	154	10	NUP98, ANXA5, MGST1, PPIF, LDLRAD3, KDELR2, PPIC, CALR, KPNB1, TGFB2
1449	5	protein targeting to ER	0.0089	110	9	RPLP2, RPS9, RPL13A, RPL18, RPL13, RPS19, RPS2, RPL38, RPLP1
1450	116	modified amino acid binding	0.0089	43	4	FOLR2, CD300A, SCIN, MTHFS
1451	116	positive regulation of angiogenesis	0.009	67	5	CX3CR1, C3, ANGPT2, ITGB2, RRAS
1452	113	antigen processing and presentation of peptide antigen via MHC class I	0.009	87	7	PSME4, PSMB1, TAP2, B2M, CALR, SEC13, PSME1
1453	113	response to drug	0.009	280	15	PDE4B, PARP4, MGST1, GNA12, LYN, FAS, DAD1, NFE2L2, MAOB, TGFBR2, B2M, CALR, HIF1A, TGFB2, SLC31A1
1454	115	positive regulation of cytokine production	0.0091	213	10	IL4R, ZC3HAV1, NFKB2, MYD88, CCL2, IRF1, IL1RL1, STAT5A, HMOX1, IL6R
1455	5	regulation of stress-activated MAPK cascade	0.0091	130	10	MAP3K3, MDFI, GADD45G, PKN1, MAP4K1, MAPK8IP1, MAP3K6, AGER, MAP3K11, TNXB
1456	113	renal tubule development	0.0092	48	5	YAP1, JAG1, WWTR1, HEYL, FGF2
1457	116	regulation of humoral immune response	0.0092	23	3	C3, CD37, CFI
1458	116	multivesicular body	0.0092	23	3	HLA-DMA, CD74, BST2
1459	116	SH2 domain binding	0.0092	23	3	LILRB1, GNB2L1, LAT2
1460	116	regulation of angiogenesis	0.0092	123	7	CX3CR1, C3, ANGPT2, SP100, ECSCR, ITGB2, RRAS
1461	113	myeloid leukocyte migration	0.0092	67	6	ANO6, PDE4B, IRAK4, LYN, FLT1, TGFB2
1462	114	regulation of leukocyte proliferation	0.0092	107	7	CBLB, CD40, GSTP1, FADD, C10orf54, EFNB1, CSF1
1463	115	G1 DNA damage checkpoint	0.0093	66	5	PML, CDK2, CDKN1A, CASP2, TP53
1464	115	mitotic G1/S transition checkpoint	0.0093	66	5	PML, CDK2, CDKN1A, CASP2, TP53
1465	113	extracellular matrix organization	0.0093	229	13	LAMC1, LTBP1, VWF, FN1, ETS1, DST, P4HA1, SPARC, PRDX4, FGF2, DCN, ITGA6, TGFB2
1466	113	extracellular structure organization	0.0093	229	13	LAMC1, LTBP1, VWF, FN1, ETS1, DST, P4HA1, SPARC, PRDX4, FGF2, DCN, ITGA6, TGFB2
1467	116	regulation of apoptotic signaling pathway	0.0093	288	12	CX3CR1, CD74, BAX, SP100, GNB2L1, LGALS9, CD14, LY96, APAF1, CTSC, TGFBR1, PYCARD
1468	114	positive regulation of immune response	0.0094	411	17	FYN, CBLB, CD40, NFATC1, HSPA1A, RP1-111D6.3, PHB, PRKD2, TNIP1, RELA, WASF2, IRAK1, NFKBIA, FADD, SPG21, MAPKAPK2, TNIP2
1469	116	regulation of protein targeting	0.0094	219	10	TMEM173, RNASE2, RGS19, LGALS9, TGFB1, ITGAX, DAB2, HCLS1, TGFBR1, IL18
1470	114	establishment of protein localization to membrane	0.0094	313	14	RPS10, RPS3, SEC61A1, RPS17L, TTC7A, CHMP4A, TSPAN14, SYS1, RAB13, ATG4A, RILPL2, VAMP5, RPS16, RPS5
1471	114	regulation of oxidative stress-induced cell death	0.0094	38	4	PYCR1, ATF4, P4HB, HSPB1
1472	113	organ growth	0.0096	88	7	YAP1, FGFR1, SERP1, TGFBR2, FGF2, TGFBR3, TGFB2
1473	5	enzyme activator activity	0.0096	351	20	BCL10, ARHGAP22, STX4, CDC42EP2, SIPA1, TBC1D2B, CDC42EP5, DNAJC1, HMHA1, SH3BGRL3, MT3, ITSN1, GMIP, ARHGAP9, TBC1D1, PHACTR4, GMFG, ARHGAP4, PCOLCE, LLGL2
1474	5	regulation of stress-activated protein kinase signaling cascade	0.0096	131	10	MAP3K3, MDFI, GADD45G, PKN1, MAP4K1, MAPK8IP1, MAP3K6, AGER, MAP3K11, TNXB
1475	116	regulation of response to cytokine stimulus	0.0096	95	6	CD74, PARP9, GNB2L1, NLRC5, TREM2, PYCARD
1476	115	protein processing	0.0096	215	10	PML, C4A, TNFRSF10B, S100A9, F3, S100A8, CASP2, BACE2, C4B, SERPING1
1477	115	virus receptor activity	0.0096	43	4	F11R, LDLR, ITGA5, ICAM1
1478	115	leukocyte mediated cytotoxicity	0.0096	43	4	TAP1, CCL2, STAT5A, ICAM1
1479	115	collagen trimer	0.0096	43	4	SCARA3, COL4A1, C1QTNF1, COL4A2
1480	115	cytoplasmic membrane-bounded vesicle lumen	0.0096	43	4	PDGFA, TIMP1, HGF, SERPING1
1481	115	cellular ion homeostasis	0.0097	318	13	PML, RAB20, STC1, S100A9, TGM2, PLCE1, S100A8, TMPRSS3, CCL2, HMOX1, C1QTNF1, OXTR, CP
1482	115	response to estradiol	0.0097	93	6	CDK2, PDGFA, F3, SOCS3, STAT3, OXTR
1483	116	mammary gland epithelium development	0.0097	44	4	CSF1R, BAX, STAT6, TGFB1
1484	113	calcium ion binding	0.0097	391	19	EHD4, TPM4, LTBP1, ANXA5, CDH5, ELTD1, MACF1, DST, ITPR3, FSTL1, SPARC, BNIP2, JAG1, MYL12A, MGP, PROS1, CALR, TPT1, CALU
1485	114	positive regulation of innate immune response	0.0097	221	11	FYN, NFATC1, HSPA1A, RP1-111D6.3, TNIP1, RELA, IRAK1, NFKBIA, FADD, MAPKAPK2, TNIP2
1486	115	regulation of humoral immune response	0.0098	23	3	C4A, C4B, SERPING1
1487	115	anoikis	0.0098	23	3	MCL1, SIK1, ITGA5
1488	115	regulation of leukocyte degranulation	0.0098	23	3	IL4R, FES, HMOX1
1489	115	negative regulation of lymphocyte differentiation	0.0098	23	3	IL4R, IRF1, BCL6
1490	115	response to arsenic-containing substance	0.0098	23	3	ATF3, CDKN1A, HMOX1
1491	115	regulation of type I interferon-mediated signaling pathway	0.0098	23	3	SOCS3, IFNAR2, PTPN1
1492	114	negative regulation of protein modification by small protein conjugation or removal	0.0099	135	8	FYN, RPS3, HSPA1A, CDC26, NXN, MAD2L2, TSPO, ANAPC11
1493	115	gonad development	0.0099	122	7	TIPARP, NOS3, YBX3, CASP2, STAT5A, ICAM1, ADAMTS1
1494	114	response to metal ion	0.01	222	11	ECE1, HVCN1, CDK4, GSTP1, AKR1C3, ATF4, MT1M, MT2A, PGAM2, TSPO, NDRG1
1495	114	wound healing	0.01	448	18	IFRD1, FYN, EHD2, CD40, EHD1, ITGA10, TLN1, NINJ1, SCARB1, STX2, AP3B1, VKORC1, GNAI2, HSPB1, SLC7A5, CORO1B, SLC3A2, DOCK6
1496	114	chromatin DNA binding	0.01	60	5	ACTL6A, MTA2, HNRNPC, RELA, HIST1H1C
1497	113	positive regulation of epithelial cell proliferation	0.01	89	7	LAMC1, CAV2, ACVRL1, NRP1, NRP2, FGF2, HIF1A
1498	116	response to alcohol	0.01	222	10	GRN, C3, SPI1, BAX, TGFB1, CD14, CD4, SPP1, ANXA1, TGFBR1
1499	113	regulation of cell-substrate adhesion	0.01	111	8	MACF1, ACVRL1, FN1, LIMS1, ST6GAL1, MINK1, FZD4, CALR
1500	113	ribonucleoprotein granule	0.01	111	8	RPS4X, PABPC1, PNRC2, DHX9, PATL1, SNRPG, YBX1, SQSTM1
1501	114	positive regulation of endothelial cell migration	0.01	39	4	ATOH8, PRKD2, SCARB1, HSPB1
1502	113	Fc-epsilon receptor signaling pathway	0.01	232	13	NFKB1, PSME4, TAB2, ITPR3, LYN, PAK2, KSR1, PEA15, VAV2, PSMB1, FGFR1, FGF2, PSME1
1503	5	semaphorin-plexin signaling pathway	0.01	27	4	PLXND1, SEMA3F, PLXNB3, PLXNB2
1504	113	positive regulation of phospholipid metabolic process	0.01	32	4	LYN, VAV2, FLT1, FGF2
1505	116	positive regulation of pathway-restricted SMAD protein phosphorylation	0.01	24	3	TGFB1, DAB2, TGFBR1
1506	116	Rab guanyl-nucleotide exchange factor activity	0.01	24	3	RAB3IL1, RIN3, DENND3
1507	116	CD4-positive, alpha-beta T cell differentiation	0.01	24	3	STAT6, LGALS9, ANXA1
1508	115	response to virus	0.01	251	11	PLSCR1, IFITM2, PML, ZC3HAV1, CHST3, GBP1, ISG20, IRF1, IFNAR2, IRF9, IFITM3
1509	113	myofibril	0.01	134	9	TPM4, PDE4B, ANXA5, KCNJ8, DST, SYNM, PALLD, LMAN1, ENO1
1510	113	connective tissue development	0.01	134	9	ACTA2, PRRX1, ACVRL1, FGFR1, TGFBR2, FGF2, MGP, HIF1A, TGFB2
1511	115	cellular response to nutrient levels	0.01	123	7	ATF3, CDKN1A, HMOX1, ICAM1, SPHK1, ADAMTS1, TP53
1512	115	cation homeostasis	0.01	357	14	PML, RAB20, STC1, S100A9, TGM2, PLCE1, S100A8, TMPRSS3, CCL2, HMOX1, C1QTNF1, SLC25A37, OXTR, CP
1513	113	glycoprotein biosynthetic process	0.01	366	18	CD55, MLEC, PARP4, GALNT2, MAGT1, ARFGAP3, ST6GAL1, DAD1, GALNT10, SERP1, DCN, CD59, LMAN1, STT3A, CALR, SEC13, GALNT15, TMED10
1514	114	trans-Golgi network transport vesicle	0.01	21	3	RAB8A, TMED9, SPG21
1515	114	cortical actin cytoskeleton organization	0.01	21	3	EHD2, TLN1, RAB13
1516	115	vesicle lumen	0.01	44	4	PDGFA, TIMP1, HGF, SERPING1
1517	116	regulation of ERK1 and ERK2 cascade	0.01	126	7	CSF1R, C3, CD74, LGALS9, RRAS, TREM2, PYCARD
1518	115	regulation of lymphocyte differentiation	0.01	68	5	IL4R, PNP, IRF1, STAT5A, BCL6
1519	5	regulation of response to DNA damage stimulus	0.011	113	9	MUC1, PIAS4, UIMC1, OGG1, H2AFX, BRD4, TRIM28, CDKN2A, IER3
1520	115	monosaccharide metabolic process	0.011	218	10	B4GALT1, SIK1, ATF3, MIDN, GYG2, PYGL, PFKFB3, FABP5, C1QTNF1, TP53
1521	116	positive regulation of cellular component biogenesis	0.011	293	12	BAX, WIPF1, ARPC1B, GNB2L1, TGFB1, SCIN, S100A10, HCK, LCP1, PFN1, TGFBR1, PYCARD
1522	113	antigen processing and presentation of exogenous peptide antigen via MHC class I	0.011	69	6	PSME4, PSMB1, TAP2, B2M, CALR, PSME1
1523	5	morphogenesis of embryonic epithelium	0.011	94	8	BCL10, VASP, LAMA5, SCRIB, FUZ, PLXNB2, PHACTR4, LLGL2
1524	115	transcriptional repressor activity, RNA polymerase II transcription regulatory region sequence-specific binding	0.011	95	6	BCL6B, ATF3, TGIF1, YBX3, BCL6, BTG2
1525	115	muscle cell proliferation	0.011	95	6	HBEGF, HMOX1, NAMPT, SHC1, STAT3, IL6R
1526	114	protein targeting to ER	0.011	110	7	RPS10, RPS3, SEC61A1, RPS17L, CHMP4A, RPS16, RPS5
1527	114	negative regulation of growth	0.011	165	9	IFRD1, NME6, PHB, CRYAB, BTG1, MT1M, OSGIN1, MT2A, PLXNA3
1528	5	regulation of extrinsic apoptotic signaling pathway via death domain receptors	0.011	42	5	STX4, GPX1, TMC8, TRADD, TRPS1
1529	116	extrinsic component of cytoplasmic side of plasma membrane	0.011	70	5	RGS1, RGS19, FGR, HCK, GNG11
1530	5	regulation of immune effector process	0.011	240	15	IL27RA, BCL10, TRAF3IP2, WAS, PRAM1, STX4, STXBP2, HILPDA, PTPN6, PKN1, GMIP, RPS19, ITPKC, AGER, PVRL2
1531	114	response to interleukin-1	0.011	61	5	RELA, IRAK1, UPF1, PPP4C, TNIP2
1532	114	reactive nitrogen species metabolic process	0.011	61	5	SPR, NQO1, SLC7A2, DDAH2, TSPO
1533	115	regulation of hemopoiesis	0.011	186	9	IL4R, FES, PNP, IRF1, TMEM176B, STAT5A, BCL6, FOS, TMEM176A
1534	115	carboxylic acid binding	0.011	124	7	S100A9, NOS3, PYGL, SHMT1, S100A8, PLOD2, FABP5
1535	113	regulation of epithelial to mesenchymal transition	0.011	50	5	BAMBI, WWTR1, TGFBR2, LEF1, TGFB2
1536	113	positive regulation of cellular protein catabolic process	0.011	159	10	SMC5, PSME4, MSN, NFE2L2, PSMB1, RNF19A, RNF144B, RNF114, CLU, PSME1
1537	115	positive regulation of wound healing	0.011	24	3	S100A9, F3, HBEGF
1538	115	regulation of NIK/NF-kappaB signaling	0.011	24	3	HDAC7, TNFRSF10B, CHI3L1
1539	115	regulation of actin cytoskeleton reorganization	0.011	24	3	F11R, FES, NTRK3
1540	113	glycoprotein metabolic process	0.011	396	19	CD55, MLEC, PARP4, GALNT2, MAGT1, ARFGAP3, ST6GAL1, DAD1, GALNT10, SERP1, DCN, CD59, LMAN1, STT3A, CALR, SEC13, GALNT15, HIF1A, TMED10
1541	116	cellular response to lipid	0.011	331	13	LY86, CX3CR1, LILRB1, TNFRSF1B, TGFB1, CD14, LY96, HCK, DAB2, CXCL16, ANXA1, IL18, PYCARD
1542	115	activation of cysteine-type endopeptidase activity	0.011	69	5	PML, TNFRSF10B, S100A9, F3, S100A8
1543	5	establishment of protein localization to endoplasmic reticulum	0.011	114	9	RPLP2, RPS9, RPL13A, RPL18, RPL13, RPS19, RPS2, RPL38, RPLP1
1544	115	developmental process involved in reproduction	0.011	360	14	B4GALT1, STC1, AFF4, TIPARP, STK3, NOS3, JUNB, SOCS3, YBX3, CASP2, STAT5A, ICAM1, ADAMTS1, CD44
1545	115	inorganic ion homeostasis	0.011	360	14	PML, RAB20, STC1, S100A9, TGM2, PLCE1, S100A8, TMPRSS3, CCL2, HMOX1, C1QTNF1, SLC25A37, OXTR, CP
1546	113	hematopoietic or lymphoid organ development	0.011	453	21	RPL22, CBFB, ETS1, LYN, FAS, LMO2, JAG1, TFE3, NFE2L2, MYH9, MINK1, TGFBR2, MECOM, B2M, CD164, TGFBR3, CUL4A, LEF1, ZFP36L1, HIF1A, TGFB2
1547	115	receptor-mediated endocytosis	0.011	187	9	CD63, SCARA3, SCARF1, SNX9, COL4A1, ANXA2, TMPRSS3, LDLR, COL4A2
1548	115	plasma membrane organization	0.011	220	10	PLSCR1, F11R, S100A9, SNX9, GBP1, ANXA2, TMBIM1, A4GALT, TNFRSF1A, EPHA2
1549	115	regulation of cell cycle arrest	0.011	96	6	PML, CDK2, CDKN1A, CASP2, TP53, CAST
1550	114	antigen binding	0.011	40	4	CD40, FCGRT, TAPBP, SLC7A5
1551	114	homotypic cell-cell adhesion	0.011	288	13	FYN, CBLB, TLN1, CD151, PKNOX1, JMJD6, FADD, C10orf54, AP3B1, DLL4, EFNB1, ITPKB, HSPB1
1552	115	organic acid binding	0.011	125	7	S100A9, NOS3, PYGL, SHMT1, S100A8, PLOD2, FABP5
1553	115	development of primary sexual characteristics	0.011	125	7	TIPARP, NOS3, YBX3, CASP2, STAT5A, ICAM1, ADAMTS1
1554	115	endothelial cell development	0.011	45	4	F11R, STC1, TNFRSF1A, ICAM1
1555	115	myeloid leukocyte mediated immunity	0.011	45	4	IL4R, FES, HMOX1, IL6R
1556	115	lamellipodium assembly	0.011	45	4	PXN, AQP1, SPATA13, EPHA2
1557	115	cellular metal ion homeostasis	0.011	289	12	PML, STC1, S100A9, TGM2, PLCE1, S100A8, TMPRSS3, CCL2, HMOX1, C1QTNF1, OXTR, CP
1558	113	extrinsic component of cytoplasmic side of plasma membrane	0.011	70	6	CAV2, GNA12, LYN, GNG5, GNAI3, DTNA
1559	5	leukocyte apoptotic process	0.011	59	6	BCL10, TRAF3IP2, IRF3, PKN1, IRF7, CDKN2A
1560	113	actin filament-based process	0.011	454	21	TPM4, PDE4B, DPYSL3, CTTN, NEDD9, PAK2, EPS8, MYH9, MINK1, CTNNA1, PACSIN2, VIM, PALLD, PPFIA1, CNN3, CALR, WDR1, SORBS1, ARHGEF10, CFLAR, TGFB2
1561	113	regulation of growth	0.011	454	21	MACF1, ACVRL1, FN1, CTTN, NEDD9, YAP1, PAK2, IST1, NRP1, FGFR1, SERP1, IGFBP7, TGFBR2, FGF2, SQSTM1, CHPT1, LEF1, HIF1A, H3F3B, TGFB2, ENO1
1562	113	embryonic morphogenesis	0.011	342	17	PRRX1, UGDH, MACF1, FN1, GNA12, YAP1, GATAD2A, NRP1, FLT1, FGFR1, TGFBR2, FGF2, MECOM, LEF1, ZFP36L1, HIF1A, FOXF1
1563	113	reactive oxygen species metabolic process	0.011	160	10	PRDX1, VIMP, PRDX4, NFE2L2, PRCP, STK17A, MAOB, TGFBR2, CLU, HIF1A
1564	113	retina homeostasis	0.011	33	4	PRDX1, DRAM2, LCA5, B2M
1565	113	anatomical structure maturation	0.011	33	4	ANO6, CDH5, ACVRL1, TGFB2
1566	113	homotypic cell-cell adhesion	0.011	288	15	CD55, RPL22, PELI1, LYN, FAS, PAK2, MYH9, MINK1, MYL12A, TGFBR2, CD59, B2M, MEGF11, LEF1, ZFP36L1
1567	114	enhancer binding	0.012	62	5	ACTL6A, MTA2, NFATC1, HNRNPC, RELA
1568	114	response to oxidative stress	0.012	289	13	RPS3, GSTP1, HSPA1A, AKR1C3, CRYAB, BTG1, NQO1, PYCR1, RELA, ATF4, STX2, P4HB, HSPB1
1569	114	structure-specific DNA binding	0.012	86	6	RPS3, ACTL6A, MTA2, HNRNPC, RELA, HIST1H1C
1570	116	positive regulation of cytokine-mediated signaling pathway	0.012	25	3	CD74, NLRC5, TREM2
1571	116	regulation of interleukin-8 production	0.012	25	3	LGALS9, ANXA1, PYCARD
1572	116	regulation of tyrosine phosphorylation of STAT protein	0.012	25	3	CSF1R, HCLS1, IL18
1573	5	pyrimidine nucleotide biosynthetic process	0.012	28	4	NME2, NME4, NME3, DTYMK
1574	5	negative regulation of axon extension	0.012	28	4	SEMA3F, MT3, ARHGAP4, AATK
1575	5	phosphatidylinositol-3-phosphate binding	0.012	28	4	WDR45, PHLDA3, PLEKHF1, PARD3
1576	5	pyrimidine nucleoside biosynthetic process	0.012	28	4	TYMP, NME2, NME4, NME3
1577	5	regulation of defense response	0.012	479	25	BCL10, TRAF3IP2, HAMP, MAP3K14, GPX1, HILPDA, NFKBIB, PTPN6, IRF3, ICAM3, MAP2K3, GMIP, CNPY3, BRD4, IRF7, RPS19, UNC93B1, ITPKC, MTA1, AGER, NR1H3, TYK2, SHARPIN, IER3, PVRL2
1578	115	type I interferon production	0.012	97	6	ZC3HAV1, NMI, NFKB2, MYD88, IRF1, IRF9
1579	113	regulation of organ growth	0.012	51	5	YAP1, FGFR1, SERP1, TGFBR2, FGF2
1580	113	cellular oxidant detoxification	0.012	51	5	PRDX1, MGST1, VIMP, PRDX4, NFE2L2
1581	5	collagen trimer	0.012	43	5	C1QTNF5, COL18A1, EMILIN1, COL27A1, TNXB
1582	115	tube morphogenesis	0.012	222	10	B4GALT1, PML, STK3, TGM2, SEMA4C, COL4A1, PXN, TGIF1, EPHA2, CD44
1583	113	homeostasis of number of cells	0.012	161	10	PRDX1, PDE4B, ETS1, LYN, FAS, AMPD3, MECOM, TGFBR3, HIF1A, TGFB2
1584	115	metal ion homeostasis	0.012	327	13	PML, STC1, S100A9, TGM2, PLCE1, S100A8, TMPRSS3, CCL2, HMOX1, C1QTNF1, SLC25A37, OXTR, CP
1585	113	leukocyte cell-cell adhesion	0.012	263	14	CD55, RPL22, PELI1, LYN, FAS, PAK2, MSN, MYH9, MINK1, TGFBR2, CD59, B2M, LEF1, ZFP36L1
1586	113	protein kinase activity	0.012	428	20	LTBP1, IRAK4, ACVRL1, LYN, PAK2, KSR1, STK17A, MINK1, NRP1, FLT1, NRP2, FGFR1, TGFBR2, SQSTM1, MAPK4, TGFBR3, HIPK3, NEK6, CCNK, TGFB2
1587	114	response to mechanical stimulus	0.012	140	8	ECE1, FYN, CD40, RELA, CNN2, NFKBIA, FADD, HPN
1588	115	lymphocyte proliferation	0.012	127	7	CDKN1A, PNP, IRF1, LGALS3, STAT5A, BCL6, TP53
1589	115	syncytium formation by plasma membrane fusion	0.012	25	3	SBNO2, IL4R, CAST
1590	115	mast cell activation involved in immune response	0.012	25	3	IL4R, FES, HMOX1
1591	115	salivary gland development	0.012	25	3	PDGFA, TGM2, HGF
1592	115	regulation of glycoprotein biosynthetic process	0.012	25	3	HBEGF, BACE2, TINF2
1593	115	mast cell degranulation	0.012	25	3	IL4R, FES, HMOX1
1594	115	regulation of cell aging	0.012	25	3	BCL6, LMNA, TP53
1595	115	dendritic cell differentiation	0.012	25	3	TMEM176B, LTBR, TMEM176A
1596	115	positive regulation of endopeptidase activity	0.012	98	6	PML, TNFRSF10B, S100A9, F3, S100A8, SOX7
1597	5	serine family amino acid metabolic process	0.012	116	9	RPLP2, RPS9, RPL13A, RPL18, RPL13, RPS19, RPS2, RPL38, RPLP1
1598	115	transcription regulatory region sequence-specific DNA binding	0.012	365	14	FOSL2, BCL6B, ATF3, NFKB2, JUNB, ZIC1, IRF1, TGIF1, YBX3, STAT5A, BCL6, FOS, STAT3, TP53
1599	114	regulation of cellular amide metabolic process	0.013	292	13	RPS27L, RPS3, CDK4, POLDIP3, EIF3G, ATF4, HAP1, EIF4G1, PGAM2, MKNK2, UPF1, HSPB1, RPS5
1600	113	T cell activation	0.013	238	13	CD55, RPL22, PELI1, LYN, FAS, PAK2, MYH9, MINK1, TGFBR2, CD59, B2M, LEF1, ZFP36L1
1601	113	T cell aggregation	0.013	238	13	CD55, RPL22, PELI1, LYN, FAS, PAK2, MYH9, MINK1, TGFBR2, CD59, B2M, LEF1, ZFP36L1
1602	116	positive regulation of kinase activity	0.013	450	16	CSF1R, CD74, MAP3K8, BAX, FGR, IL3RA, TGFB1, CD300A, PSMB8, PSMB9, CD4, FPR1, STK10, TGFBR1, ACSL1, ADCY4
1603	114	cellular response to abiotic stimulus	0.013	199	10	HVCN1, CD40, SERPINB6, POLD1, CRYAB, SWI5, CNN2, ATF4, FADD, TSPO
1604	113	modification by host of symbiont morphology or physiology	0.013	34	4	CAV2, STOM, LEF1, CCNK
1605	113	extrinsic component of plasma membrane	0.013	93	7	CAV2, GNA12, LYN, GNG5, GNAI3, CTNNA1, DTNA
1606	113	cellular amino acid metabolic process	0.013	402	19	RPS4X, RPS15A, RPL22, PSME4, RPS12, RPL11, P4HA1, RPL10, PRDX4, RPL23A, RPS25, PSMB1, RPS13, RPS7, BHMT2, RPL30, RPS23, PSME1, RPL39
1607	113	transcription factor activity, RNA polymerase II distal enhancer sequence-specific binding	0.013	52	5	NFKB1, NFE2L2, LEF1, HIF1A, FOXF1
1608	113	immune effector process	0.013	459	21	PRDX1, CD55, CFH, ANXA5, IRAK4, KCNJ8, ITPR3, LYN, FAS, PAK2, JAG1, VAV2, IST1, STOM, CD59, B2M, PROS1, LEF1, CLU, TGFB2, ADORA2B
1609	114	clathrin-coated vesicle	0.013	114	7	ECE1, RAB8A, NECAP2, WIPI1, TMED9, AP3B1, SPG21
1610	114	establishment of protein localization to endoplasmic reticulum	0.013	114	7	RPS10, RPS3, SEC61A1, RPS17L, CHMP4A, RPS16, RPS5
1611	116	T cell homeostasis	0.013	26	3	BAX, LGALS9, TGFB1
1612	116	bone resorption	0.013	26	3	INPP5D, CSF1R, SPP1
1613	116	response to electrical stimulus	0.013	26	3	CD14, PSMB9, AIF1
1614	116	positive regulation of response to cytokine stimulus	0.013	26	3	CD74, NLRC5, TREM2
1615	116	ruffle assembly	0.013	26	3	PFN1, AIF1, RHOG
1616	113	regulation of epithelial cell differentiation	0.013	72	6	APOLD1, CDH5, ACVRL1, YAP1, WWTR1, S1PR3
1617	113	positive regulation of proteasomal ubiquitin-dependent protein catabolic process	0.013	72	6	SMC5, NFE2L2, RNF19A, RNF144B, RNF114, CLU
1618	113	ovulation cycle	0.013	72	6	ETS1, FAS, CTNNA1, FZD4, CLU, TGFB2
1619	113	lymphocyte aggregation	0.013	239	13	CD55, RPL22, PELI1, LYN, FAS, PAK2, MYH9, MINK1, TGFBR2, CD59, B2M, LEF1, ZFP36L1
1620	116	negative regulation of NF-kappaB transcription factor activity	0.013	48	4	HAVCR2, TRIM21, NLRC5, PYCARD
1621	116	negative regulation of myeloid cell differentiation	0.013	48	4	INPP5D, C1QC, LILRB1, LILRB4
1622	115	RNA polymerase II core promoter proximal region sequence-specific DNA binding	0.013	192	9	FOSL2, ATF3, NFKB2, JUNB, ZIC1, IRF1, TGIF1, FOS, STAT3
1623	115	intrinsic apoptotic signaling pathway in response to endoplasmic reticulum stress	0.013	47	4	PML, TNFRSF10B, CASP4, PTPN1
1624	115	regulation of leukocyte apoptotic process	0.013	47	4	LGALS3, STAT5A, BCL6, TP53
1625	113	regulation of myeloid cell differentiation	0.013	116	8	ETS1, LYN, FAS, JAG1, TFE3, CUL4A, LEF1, HIF1A
1626	5	cell adhesion mediated by integrin	0.013	29	4	MUC1, PTPN6, FERMT3, PIEZO1
1627	5	response to bacterium	0.013	246	15	BCL3, IL27RA, BCL10, HAMP, STAB1, SIGIRR, GPX1, GNLY, NFKBIB, IRF3, TNFRSF6B, MTA1, CSF3, NR1H3, SLC11A1
1628	114	cellular response to oxidative stress	0.013	171	9	RPS3, HSPA1A, AKR1C3, NQO1, PYCR1, RELA, ATF4, P4HB, HSPB1
1629	116	positive regulation of multi-organism process	0.013	132	7	LY86, CYBA, HAVCR2, LGALS9, PPIB, LY96, TRIM21
1630	5	myotube differentiation	0.013	61	6	RBM38, STAC3, GPX1, PLEKHO1, FLT3LG, DMPK
1631	5	nucleotide catabolic process	0.013	79	7	GCK, INSR, OGG1, GPX1, MUTYH, PDE9A, IER3
1632	114	nuclear-transcribed mRNA catabolic process, nonsense-mediated decay	0.013	115	7	RPS10, RPS3, RPS17L, EIF4G1, RPS16, UPF1, RPS5
1633	5	positive regulation of immune response	0.013	411	22	IL27RA, BCL10, WAS, STX4, FYB, VASP, HLA-DQB1, MAP3K14, NFKBIB, PTPN6, IRF3, THEMIS2, ICAM3, MAP2K3, CNPY3, IRF7, PHPT1, RPS19, UNC93B1, NR1H3, PVRL2, SLC11A1
1634	114	cortical cytoskeleton organization	0.013	23	3	EHD2, TLN1, RAB13
1635	114	leukocyte cell-cell adhesion	0.013	263	12	FYN, CBLB, TNIP1, CD151, PKNOX1, JMJD6, FADD, C10orf54, AP3B1, DLL4, EFNB1, ITPKB
1636	113	stress-activated MAPK cascade	0.014	189	11	PRDX1, NFKB1, IRAK4, TAB2, MINK1, MECOM, AIDA, FZD4, HIPK3, TGFB2, ADORA2B
1637	115	regulation of chemotaxis	0.014	100	6	CXCL2, SEMA4C, F3, CCL2, NTRK3, IL6R
1638	114	sensory organ development	0.014	295	13	ECE1, CDH23, CDK4, ACTL6A, CRYAB, NINJ1, PKNOX1, ROM1, SIX5, JMJD6, MAPKAPK2, DLL4, HPN
1639	113	cytoplasmic vesicle part	0.014	405	19	CAV2, VWF, CLIC4, FN1, COLEC12, SPARC, SPPL2A, SRGN, PACSIN2, CD59, B2M, LMAN1, FZD4, PROS1, CALR, SEC13, CLU, TGFB2, TMED10
1640	115	negative regulation of leukocyte mediated immunity	0.014	26	3	TAP1, HMOX1, BCL6
1641	115	syncytium formation	0.014	26	3	SBNO2, IL4R, CAST
1642	115	regulation of stress-activated MAPK cascade	0.014	130	7	GADD45A, STK3, SEMA4C, GADD45B, HGF, LTBR, PTPN1
1643	115	mononuclear cell proliferation	0.014	130	7	CDKN1A, PNP, IRF1, LGALS3, STAT5A, BCL6, TP53
1644	113	post-translational protein modification	0.014	377	18	CD55, SMC5, NUP98, MLEC, GALNT2, MAGT1, ARFGAP3, ST6GAL1, DAD1, GALNT10, CD59, LMAN1, PROS1, STT3A, CALR, SEC13, GALNT15, TMED10
1645	115	negative regulation of intracellular signal transduction	0.014	333	13	MCL1, HDAC7, ATF3, PLAUR, GBP1, SOCS3, IL1RL1, YBX3, LITAF, BCL6, EPHA2, PTPN1, CD44
1646	115	cellular chemical homeostasis	0.014	407	15	PML, RAB20, STC1, S100A9, TGM2, PLCE1, S100A8, TMPRSS3, CCL2, HMOX1, ICAM1, C1QTNF1, IL1R1, OXTR, CP
1647	115	integrin binding	0.014	73	5	ICAM2, PXN, ITGA5, ICAM1, GFAP
1648	115	positive regulation of JNK cascade	0.014	73	5	GADD45A, STK3, GADD45B, LTBR, PTPN1
1649	116	positive regulation of myeloid cell differentiation	0.014	49	4	INPP5D, CSF1R, SCIN, HCLS1
1650	113	sensory organ development	0.014	295	15	PRRX1, CLIC4, ACVRL1, SPARC, JAG1, NRP1, FGFR1, IGFBP7, TGFBR2, VIM, FZD4, MEGF11, LEF1, HIF1A, TGFB2
1651	113	regulation of cell morphogenesis	0.014	406	19	MACF1, FN1, GNA12, CTTN, LIMS1, SPARC, ST6GAL1, EPS8, MSN, BAMBI, IST1, MYH9, NRP1, WWTR1, TGFBR2, CDC42SE1, CALR, LEF1, TGFB2
1652	113	regulation of blood vessel endothelial cell migration	0.014	35	4	MMRN2, ACVRL1, PRCP, FGF2
1653	115	cell killing	0.014	48	4	TAP1, CCL2, STAT5A, ICAM1
1654	115	female gamete generation	0.014	48	4	IL4R, NOS3, ADAMTS1, IL1R1
1655	115	NAD metabolic process	0.014	48	4	PNP, PFKFB3, NAMPT, TP53
1656	113	regulation of inflammatory response	0.014	141	9	CD55, CFH, NFKB1, ETS1, LYN, VIMP, CD59, PROS1, ADORA2B
1657	115	cartilage development	0.014	101	6	STC1, SERPINH1, CHSY1, TIMP1, CHI3L1, CD44
1658	116	aging	0.014	199	9	INPP5D, BAX, TNFRSF1B, TGFB1, APAF1, CTSC, UCP2, ITGB2, RPN2
1659	116	extracellular matrix disassembly	0.014	75	5	HSPG2, TGFB1, MMP14, LCP1, SPP1
1660	116	positive regulation of vasculature development	0.014	75	5	CX3CR1, C3, ANGPT2, ITGB2, RRAS
1661	116	protein homodimerization activity	0.014	496	17	CSF1R, TMEM173, LILRB1, BAX, SP100, GNB2L1, TGFB1, APOC4-APOC2, BST2, S100A10, S100A11, CD4, GTF2A2, C1QB, ANXA1, STK10, PYCARD
1662	5	ubiquitin binding	0.014	80	7	BCL10, MVB12A, UIMC1, UBXN2A, UBTD1, SHARPIN, C1orf86
1663	5	negative regulation of response to wounding	0.014	80	7	HAMP, GPX1, RPS19, AGER, NR1H3, SHARPIN, IER3
1664	115	regulation of stress-activated protein kinase signaling cascade	0.014	131	7	GADD45A, STK3, SEMA4C, GADD45B, HGF, LTBR, PTPN1
1665	5	protein phosphatase regulator activity	0.014	62	6	PPP2R3B, UBXN2A, PHACTR4, PPP1R16A, PPP1R14B, DMPK
1666	116	tyrosine phosphorylation of STAT protein	0.014	27	3	CSF1R, HCLS1, IL18
1667	116	regulation of B cell proliferation	0.014	27	3	INPP5D, CD74, CD300A
1668	116	regulation of lymphocyte apoptotic process	0.014	27	3	CD74, BAX, LGALS9
1669	115	cell growth	0.014	372	14	PML, EMP1, S100A9, SEMA4C, TNFRSF12A, CDKN1A, PLCE1, HBEGF, S100A8, BCL6, NTRK3, SPHK1, RBBP7, TP53
1670	113	cell-cell junction organization	0.015	166	10	DLG5, CDH5, MACF1, ACVRL1, CTTN, PERP, LIMS1, CTNNA1, SORBS1, TGFB2
1671	116	positive regulation of MAPK cascade	0.015	381	14	CSF1R, C3, CD74, MAP3K8, TNFRSF1B, LGALS9, IL3RA, TGFB1, PSMB8, PSMB9, FPR1, TGFBR1, TREM2, PYCARD
1672	116	positive regulation of GTPase activity	0.015	381	14	ADAP2, FGD2, RGS1, RGS19, ARHGAP27, GNB2L1, S100A10, RAB3IL1, RIN3, ARHGDIB, RHOG, RGS10, DENND3, CYTH4
1673	113	leukocyte chemotaxis	0.015	74	6	ANO6, PDE4B, LYN, FLT1, CALR, TGFB2
1674	113	negative regulation of intrinsic apoptotic signaling pathway	0.015	74	6	PPIF, VIMP, NFE2L2, CLU, HIF1A, TPT1
1675	115	lymphocyte activation involved in immune response	0.015	74	5	IL4R, LGALS3, BCL6, ICAM1, TP53
1676	115	regulation of tube size	0.015	74	5	NOS3, HMOX1, ICAM1, SHC1, OXTR
1677	115	regulation of blood vessel size	0.015	74	5	NOS3, HMOX1, ICAM1, SHC1, OXTR
1678	115	negative regulation of intrinsic apoptotic signaling pathway	0.015	74	5	MCL1, PLAUR, YBX3, PTPN1, CD44
1679	115	regulation of lymphocyte proliferation	0.015	102	6	CDKN1A, PNP, IRF1, LGALS3, STAT5A, BCL6
1680	115	regulation of system process	0.015	300	12	STC1, AQP1, NOS3, PLCE1, HBEGF, HGF, HMOX1, ICAM1, SPHK1, C1QTNF1, SHC1, OXTR
1681	5	actin polymerization or depolymerization	0.015	140	10	WAS, VASP, CDC42EP2, CDC42EP5, MICALL2, SH3BGRL3, SSH3, GMFG, ADD1, CSF3
1682	113	cell leading edge	0.015	297	15	ACTA2, EEF1A1, MACF1, DPYSL3, CTTN, DST, NEDD9, PTPN13, EPS8, PODXL, MYH9, CTNNA1, PACSIN2, VIM, PALLD
1683	116	ERK1 and ERK2 cascade	0.015	135	7	CSF1R, C3, CD74, LGALS9, RRAS, TREM2, PYCARD
1684	116	regulation of vasculature development	0.015	135	7	CX3CR1, C3, ANGPT2, SP100, ECSCR, ITGB2, RRAS
1685	113	cell-substrate adherens junction assembly	0.015	54	5	MACF1, ACVRL1, CTTN, LIMS1, SORBS1
1686	113	focal adhesion assembly	0.015	54	5	MACF1, ACVRL1, CTTN, LIMS1, SORBS1
1687	113	cellular detoxification	0.015	54	5	PRDX1, MGST1, VIMP, PRDX4, NFE2L2
1688	116	gland morphogenesis	0.015	76	5	CSF1R, BAX, STAT6, TGFB1, RPS6KA1
1689	114	myeloid leukocyte activation	0.015	91	6	SLC7A2, SNAP23, JMJD6, TNIP2, NDRG1, CSF1
1690	114	viral life cycle	0.015	365	15	TRIM25, RPS10, RPS3, RPS17L, POLR2L, HSPA1A, CHMP4A, TNIP1, DYNLT1, SCARB1, P4HB, TRIM14, RPS16, RPS5, HPN
1691	116	cytokine binding	0.015	50	4	PLP2, CSF1R, CD74, TGFBR1
1692	116	regulation of viral genome replication	0.015	50	4	IFITM1, IFI16, PPIB, BST2
1693	113	response to toxic substance	0.015	167	10	PRDX1, MGST1, ETS1, LYN, FAS, VIMP, PRDX4, NFE2L2, MAOB, HIF1A
1694	114	positive regulation of cell-matrix adhesion	0.015	24	3	EMP2, NINJ1, CSF1
1695	114	regulation of NIK/NF-kappaB signaling	0.015	24	3	RPS3, RELA, IRAK1
1696	115	response to axon injury	0.015	49	4	SCARF1, CHST3, NTRK3, MATN2
1697	113	leukocyte aggregation	0.015	244	13	CD55, RPL22, PELI1, LYN, FAS, PAK2, MYH9, MINK1, TGFBR2, CD59, B2M, LEF1, ZFP36L1
1698	113	skin development	0.015	119	8	CLIC4, YAP1, DBI, JAG1, PALLD, LEF1, ITGA6, TGFB2
1699	5	production of molecular mediator of immune response	0.015	81	7	IL27RA, BCL10, TRAF3IP2, STX4, HLA-DQB1, PKN1, SLC11A1
1700	113	protein N-linked glycosylation via asparagine	0.015	218	12	CD55, MLEC, MAGT1, ARFGAP3, ST6GAL1, DAD1, CD59, LMAN1, STT3A, CALR, SEC13, TMED10
1701	115	cyclin-dependent protein kinase holoenzyme complex	0.015	27	3	CDK2, CDKN1A, CCNL1
1702	115	mast cell mediated immunity	0.015	27	3	IL4R, FES, HMOX1
1703	115	negative regulation of cellular carbohydrate metabolic process	0.015	27	3	SIK1, MIDN, STAT3
1704	115	regulation of interleukin-2 production	0.015	27	3	HDAC7, GBP1, STAT5A
1705	115	negative regulation of calcium ion transport	0.015	27	3	STC1, NOS3, ICAM1
1706	115	head morphogenesis	0.015	27	3	TIPARP, CSRNP1, CRISPLD2
1707	115	regulation of lymphocyte apoptotic process	0.015	27	3	LGALS3, BCL6, TP53
1708	114	negative regulation of catabolic process	0.015	175	9	FYN, DERL2, CHMP4A, CDC26, PHB, RELA, MAD2L2, TSPO, ANAPC11
1709	113	response to carbohydrate	0.015	143	9	NFKB1, FN1, LYN, FAS, VIMP, COLEC12, SPARC, TGFBR2, HIF1A
1710	115	gland development	0.015	266	11	B4GALT1, PML, PDGFA, TGM2, HGF, STAT5A, EPHA2, OXTR, CAST, CD44, CP
1711	5	intrinsic apoptotic signaling pathway by p53 class mediator	0.015	63	6	BCL3, MUC1, PHLDA3, SHISA5, RRP8, TMEM109
1712	115	phosphatase binding	0.015	133	7	MVP, SPHK1, LMNA, SHC1, STAT3, TP53, PTPN1
1713	113	regulation of lipid kinase activity	0.016	36	4	LYN, VAV2, FLT1, FGF2
1714	113	regulation of glucose import	0.016	36	4	VIMP, PEA15, NFE2L2, SORBS1
1715	113	interaction with symbiont	0.016	36	4	CAV2, STOM, LEF1, CCNK
1716	115	extracellular matrix disassembly	0.016	75	5	COL4A1, TIMP1, ADAMTS4, COL4A2, CD44
1717	115	negative regulation of growth	0.016	165	8	PML, STK3, SEMA4C, CDKN1A, MT1X, BCL6, RBBP7, TP53
1718	115	regulation of leukocyte cell-cell adhesion	0.016	165	8	IL4R, PNP, CCL2, IRF1, LGALS3, STAT5A, BCL6, CD44
1719	114	membrane raft	0.016	206	10	FYN, EHD2, EMP2, CBLB, SCARB1, STX2, FADD, CTSD, EFNB1, GNAI2
1720	113	peptidyl-asparagine modification	0.016	219	12	CD55, MLEC, MAGT1, ARFGAP3, ST6GAL1, DAD1, CD59, LMAN1, STT3A, CALR, SEC13, TMED10
1721	115	core promoter proximal region sequence-specific DNA binding	0.016	198	9	FOSL2, ATF3, NFKB2, JUNB, ZIC1, IRF1, TGIF1, FOS, STAT3
1722	113	cardiac chamber development	0.016	97	7	SMAD6, LTBP1, JAG1, HEYL, TGFBR3, HIF1A, FOXF1
1723	116	blood vessel remodeling	0.016	28	3	BAX, TGFB1, BGN
1724	116	natural killer cell activation	0.016	28	3	UNC13D, ITGB2, IL18
1725	116	interleukin-8 production	0.016	28	3	LGALS9, ANXA1, PYCARD
1726	116	negative regulation of viral genome replication	0.016	28	3	IFITM1, IFI16, BST2
1727	116	developmental pigmentation	0.016	28	3	RAB32, BAX, C10orf11
1728	116	cranial skeletal system development	0.016	28	3	TGFB1, MMP14, TGFBR1
1729	114	regulation of translation	0.016	269	12	RPS27L, RPS3, CDK4, POLDIP3, EIF3G, ATF4, HAP1, EIF4G1, MKNK2, UPF1, HSPB1, RPS5
1730	116	toll-like receptor signaling pathway	0.016	106	6	MAP3K8, CYBA, CD14, LY96, ITGB2, RPS6KA1
1731	113	regulation of phosphatidylinositol 3-kinase signaling	0.016	55	5	PTPN13, FLT1, FGFR1, DCN, TGFB2
1732	115	leukocyte proliferation	0.016	134	7	CDKN1A, PNP, IRF1, LGALS3, STAT5A, BCL6, TP53
1733	114	muscle structure development	0.016	368	15	IFRD1, MYL6, EHD2, EHD1, CRYAB, BTG1, AEBP1, FGFRL1, ID3, VAMP5, PTBP1, NUPR1, DLL4, SAP30, BOC
1734	115	regulation of mononuclear cell proliferation	0.016	104	6	CDKN1A, PNP, IRF1, LGALS3, STAT5A, BCL6
1735	114	T cell activation	0.016	238	11	FYN, CBLB, CD151, PKNOX1, JMJD6, FADD, C10orf54, AP3B1, DLL4, EFNB1, ITPKB
1736	114	T cell aggregation	0.016	238	11	FYN, CBLB, CD151, PKNOX1, JMJD6, FADD, C10orf54, AP3B1, DLL4, EFNB1, ITPKB
1737	115	vasculogenesis	0.016	50	4	HDAC7, TIPARP, JUNB, EPHA2
1738	114	membrane microdomain	0.016	207	10	FYN, EHD2, EMP2, CBLB, SCARB1, STX2, FADD, CTSD, EFNB1, GNAI2
1739	114	lymphocyte activation	0.016	335	14	FYN, CBLB, CD40, TXLNA, CD151, PKNOX1, JMJD6, FADD, C10orf54, AP3B1, DLL4, EFNB1, ITPKB, TNIP2
1740	5	regulation of anatomical structure size	0.016	322	18	LAMTOR4, WAS, VASP, CDC42EP2, CDC42EP5, GPX1, SH3BGRL3, PLXND1, SEMA3F, MT3, SSH3, KCNMA1, GMFG, ADD1, ARHGAP4, CSF3, AKT1S1, AATK
1741	115	core promoter proximal region DNA binding	0.016	199	9	FOSL2, ATF3, NFKB2, JUNB, ZIC1, IRF1, TGIF1, FOS, STAT3
1742	113	cell division	0.016	441	20	MAPRE1, SMC5, CAV2, MCMBP, NEDD9, GNAI3, ZNF207, IST1, MYH9, WWTR1, FGFR1, YBX1, FGF2, RHOB, CALR, LEF1, NEK6, CCNK, SH3GLB1, TGFB2
1743	114	cytosolic part	0.016	177	9	RPS27L, RPS10, RPS3, RPS17L, HPS3, FAM96B, FADD, RPS16, RPS5
1744	115	serine-type peptidase activity	0.016	76	5	C1R, HGF, C1RL, TMPRSS3, C1S
1745	115	positive regulation of cell cycle arrest	0.016	76	5	PML, CDK2, CDKN1A, CASP2, TP53
1746	5	integrin-mediated signaling pathway	0.017	64	6	PRAM1, LAMA5, NME2, FLNA, FERMT3, PHACTR4
1747	5	regulation of transcription factor import into nucleus	0.017	64	6	BCL3, MDFI, NFKBIB, FLNA, TRIM28, CSF3
1748	113	maintenance of cell number	0.017	121	8	PRRX1, YAP1, JAG1, FGFR1, FGF2, MECOM, MED30, CUL4A
1749	113	cellular response to reactive oxygen species	0.017	98	7	PRDX1, PPIF, ETS1, FAS, NFE2L2, RHOB, HIF1A
1750	114	lymphocyte aggregation	0.017	239	11	FYN, CBLB, CD151, PKNOX1, JMJD6, FADD, C10orf54, AP3B1, DLL4, EFNB1, ITPKB
1751	115	response to toxic substance	0.017	167	8	CDK2, S100A9, NOS3, CDKN1A, CCL2, FOS, SHC1, TP53
1752	113	actin cytoskeleton	0.017	329	16	PTPN12, TPM4, EEF1A1, MACF1, CLIC4, DPYSL3, CTTN, DST, MYH9, CTNNA1, MYL12A, PALLD, CNN3, WDR1, FKBP15, SORBS1
1753	5	regulation of actin polymerization or depolymerization	0.017	122	9	WAS, VASP, CDC42EP2, CDC42EP5, SH3BGRL3, SSH3, GMFG, ADD1, CSF3
1754	5	regulation of actin filament length	0.017	122	9	WAS, VASP, CDC42EP2, CDC42EP5, SH3BGRL3, SSH3, GMFG, ADD1, CSF3
1755	113	myeloid cell differentiation	0.017	221	12	CBFB, ETS1, LYN, FAS, JAG1, TFE3, MYH9, TGFBR2, TGFBR3, CUL4A, LEF1, HIF1A
1756	115	regulation of smooth muscle contraction	0.017	28	3	PLCE1, SPHK1, OXTR
1757	115	positive regulation of phagocytosis	0.017	28	3	C4A, CCL2, C4B
1758	115	regulation of protein deacetylation	0.017	28	3	PML, BCL6, TP53
1759	115	regulation of glycoprotein metabolic process	0.017	28	3	HBEGF, BACE2, TINF2
1760	115	negative regulation of stem cell differentiation	0.017	28	3	ZFP36L2, EFNA1, VASN
1761	115	embryonic morphogenesis	0.017	342	13	STK3, SEMA4C, APLNR, EFNA1, SOCS3, ZIC1, TGIF1, ITGA5, SLC39A1, SOX7, COL4A2, EPHA2, TP53
1762	115	regulation of secretion	0.017	417	15	B4GALT1, PML, IL4R, FES, MIDN, STC1, S100A9, GBP1, AQP1, S100A8, IL1RL1, HMOX1, SPHK1, C1QTNF1, OXTR
1763	114	positive regulation of cytokine-mediated signaling pathway	0.017	25	3	HSPA1A, FADD, CSF1
1764	114	endocytic recycling	0.017	25	3	EHD2, EHD1, RAB13
1765	114	regulation of interleukin-8 production	0.017	25	3	HSPA1A, PRKD2, FADD
1766	114	regulation of endothelial cell apoptotic process	0.017	25	3	CD40, AKR1C3, TNIP2
1767	113	lymphocyte apoptotic process	0.017	37	4	LYN, FAS, HIF1A, TGFB2
1768	116	phosphatidylinositol bisphosphate binding	0.017	52	4	ADAP2, SCIN, PFN1, NCF1
1769	113	ER to Golgi transport vesicle	0.017	56	5	CD59, B2M, LMAN1, SEC13, TMED10
1770	116	regulation of viral life cycle	0.017	139	7	IFITM1, IFI16, SP100, LGALS9, PPIB, BST2, TRIM21
1771	115	positive regulation of cell development	0.017	343	13	B4GALT1, PML, FES, SCARF1, TNFRSF12A, TEAD3, HGF, TGIF1, BCL6, GFAP, NTRK3, SPHK1, ADAMTS1
1772	115	serine hydrolase activity	0.017	77	5	C1R, HGF, C1RL, TMPRSS3, C1S
1773	114	cellular response to metal ion	0.017	94	6	HVCN1, AKR1C3, ATF4, MT1M, MT2A, TSPO
1774	113	osteoblast differentiation	0.017	146	9	TPM4, RRAS2, CBFB, DHX9, JAG1, WWTR1, FGFR1, GPNMB, LEF1
1775	116	protein localization to plasma membrane	0.017	172	8	GNB2L1, TGFB1, S100A10, DAB2, VAMP8, FCER1G, RHOG, TREM2
1776	116	positive regulation of leukocyte chemotaxis	0.017	29	3	CD74, LGALS9, AIF1
1777	116	negative regulation of endothelial cell migration	0.017	29	3	ANGPT2, SP100, TGFB1
1778	116	CD4-positive, alpha-beta T cell activation	0.017	29	3	STAT6, LGALS9, ANXA1
1779	116	positive regulation of protein localization to plasma membrane	0.017	29	3	GNB2L1, RHOG, TREM2
1780	116	positive regulation of protein localization to cell periphery	0.017	29	3	GNB2L1, RHOG, TREM2
1781	113	regulation of cell shape	0.017	99	7	FN1, GNA12, EPS8, MSN, BAMBI, MYH9, CDC42SE1
1782	114	cell growth	0.018	372	15	ATP6V0E1, IFRD1, NME6, SEC61A1, DERL2, PHB, CRYAB, BTG1, EMP3, OSGIN1, NUPR1, PLXNA3, MAD2L2, SLC3A2, HPN
1783	115	ossification	0.018	236	10	SBNO2, HDAC7, STC1, CHSY1, JUNB, HGF, LMNA, RRBP1, EPHA2, IL6R
1784	116	positive regulation of protein kinase activity	0.018	429	15	CSF1R, CD74, MAP3K8, BAX, IL3RA, TGFB1, CD300A, PSMB8, PSMB9, CD4, FPR1, STK10, TGFBR1, ACSL1, ADCY4
1785	113	cellular response to lipid	0.018	331	16	CD55, PDE4B, NFKB1, FN1, YAP1, LYN, FAS, VIMP, MSN, HEYL, B2M, MED30, FZD4, CALR, LEF1, HIF1A
1786	114	vesicle fusion	0.018	69	5	RAB8A, SNAP23, YKT6, STX2, VAMP5
1787	116	organic acid biosynthetic process	0.018	207	9	CD74, TBXAS1, APOC4-APOC2, BGN, MTHFS, ALOX5AP, ALOX5, MGST2, ANXA1
1788	116	carboxylic acid biosynthetic process	0.018	207	9	CD74, TBXAS1, APOC4-APOC2, BGN, MTHFS, ALOX5AP, ALOX5, MGST2, ANXA1
1789	116	protein localization to cell periphery	0.018	173	8	GNB2L1, TGFB1, S100A10, DAB2, VAMP8, FCER1G, RHOG, TREM2
1790	114	camera-type eye development	0.018	180	9	CDK4, ACTL6A, CRYAB, NINJ1, PKNOX1, ROM1, SIX5, JMJD6, DLL4
1791	113	negative regulation of blood coagulation	0.018	21	3	ANXA5, PLAT, PROS1
1792	113	negative regulation of epithelial cell differentiation	0.018	21	3	ACVRL1, YAP1, S1PR3
1793	113	regulation of cell adhesion mediated by integrin	0.018	21	3	LYN, PODXL, TGFB2
1794	113	negative regulation of coagulation	0.018	21	3	ANXA5, PLAT, PROS1
1795	113	negative regulation of hemostasis	0.018	21	3	ANXA5, PLAT, PROS1
1796	114	ribosome assembly	0.018	46	4	RPS27L, RPS10, RPS17L, RPS5
1797	114	negative regulation of mitotic nuclear division	0.018	46	4	NME6, CDC26, MAD2L2, ANAPC11
1798	114	regulation of cellular response to oxidative stress	0.018	46	4	PYCR1, ATF4, P4HB, HSPB1
1799	113	negative regulation of cytokine production	0.018	123	8	NFKB1, UBE2L6, FN1, VIMP, SRGN, GPNMB, LEF1, TGFB2
1800	114	T cell proliferation	0.018	95	6	FYN, CBLB, CD151, FADD, C10orf54, EFNB1
1801	113	amide binding	0.018	172	10	NUP98, ANXA5, MGST1, PPIF, LDLRAD3, KDELR2, PPIC, CALR, KPNB1, TGFB2
1802	113	negative regulation of cellular component movement	0.018	172	10	CLIC4, MMRN2, ACVRL1, DPYSL3, NRP1, CTNNA1, FGF2, DCN, RHOB, TGFBR3
1803	115	epithelial tube morphogenesis	0.018	203	9	B4GALT1, PML, STK3, SEMA4C, COL4A1, PXN, TGIF1, EPHA2, CD44
1804	5	nucleoside phosphate catabolic process	0.018	84	7	GCK, INSR, OGG1, GPX1, MUTYH, PDE9A, IER3
1805	115	regulation of cellular carbohydrate metabolic process	0.018	107	6	SIK1, MIDN, C1QTNF1, STAT3, TP53, TINF2
1806	115	endothelial cell migration	0.018	107	6	HDAC7, STC1, NOS3, EFNA1, PTP4A3, EPHA2
1807	115	regulation of leukocyte proliferation	0.018	107	6	CDKN1A, PNP, IRF1, LGALS3, STAT5A, BCL6
1808	115	cellular response to biotic stimulus	0.018	107	6	SBNO2, NOS3, CCL2, LITAF, ICAM1, TP53
1809	115	cellular response to inorganic substance	0.018	107	6	CDK2, AQP1, JUNB, MT1X, HMOX1, FOS
1810	113	actomyosin structure organization	0.018	100	7	MYH9, PPFIA1, CNN3, WDR1, SORBS1, ARHGEF10, CFLAR
1811	113	detoxification	0.018	57	5	PRDX1, MGST1, VIMP, PRDX4, NFE2L2
1812	116	signal transduction by p53 class mediator	0.018	141	7	IFI16, CD74, BAX, SP100, PSMB8, PSMB9, PYCARD
1813	115	positive regulation of leukocyte chemotaxis	0.018	29	3	CXCL2, CCL2, IL6R
1814	115	negative regulation of innate immune response	0.018	29	3	NMI, TAP1, SERPING1
1815	115	mRNA stabilization	0.018	29	3	MYD88, YBX3, ZFP36
1816	115	T cell activation	0.019	238	10	IL4R, ZFP36L2, PNP, CCL2, IRF1, LGALS3, STAT5A, BCL6, ICAM1, TP53
1817	115	T cell aggregation	0.019	238	10	IL4R, ZFP36L2, PNP, CCL2, IRF1, LGALS3, STAT5A, BCL6, ICAM1, TP53
1818	5	lamellipodium	0.019	145	10	STX4, VASP, SCRIB, SH3BGRL3, NME2, PLXND1, ITSN1, PHACTR4, PSTPIP1, PIEZO1
1819	113	intermediate filament	0.019	38	4	DST, NRP1, SYNM, VIM
1820	113	positive regulation of smooth muscle cell proliferation	0.019	38	4	IRAK4, FLT1, TGFBR2, HIF1A
1821	113	positive regulation of stem cell proliferation	0.019	38	4	PRRX1, FGFR1, TGFBR2, HIF1A
1822	116	regulation of sequence-specific DNA binding transcription factor activity	0.019	244	10	SP100, HAVCR2, LGALS9, TGFB1, TRIM21, HCK, ITGB2, NLRC5, GTF2A2, PYCARD
1823	114	regulation of lipid storage	0.019	26	3	EHD1, SCARB1, NFKBIA
1824	114	regulation of necrotic cell death	0.019	26	3	FADD, TSPO, HEBP2
1825	114	positive regulation of response to cytokine stimulus	0.019	26	3	HSPA1A, FADD, CSF1
1826	113	cellular amine metabolic process	0.019	148	9	PSME4, SAT1, DBI, PNPLA8, PSMB1, MAOB, ABHD3, CHPT1, PSME1
1827	115	lymphocyte aggregation	0.019	239	10	IL4R, ZFP36L2, PNP, CCL2, IRF1, LGALS3, STAT5A, BCL6, ICAM1, TP53
1828	114	blood coagulation	0.019	342	14	FYN, EHD2, CD40, EHD1, ITGA10, TLN1, STX2, AP3B1, VKORC1, GNAI2, HSPB1, SLC7A5, SLC3A2, DOCK6
1829	114	cell surface	0.019	410	16	ECE1, EMP2, CD40, PHB, TSPAN14, CRYAB, TLN1, RAMP1, SCARB1, STX2, VAMP5, C10orf54, P4HB, LMAN2, SLC3A2, HPN
1830	5	neural tube closure	0.019	66	6	BCL10, VASP, SCRIB, FUZ, PLXNB2, PHACTR4
1831	5	transcription factor import into nucleus	0.019	66	6	BCL3, MDFI, NFKBIB, FLNA, TRIM28, CSF3
1832	5	tube closure	0.019	66	6	BCL10, VASP, SCRIB, FUZ, PLXNB2, PHACTR4
1833	113	response to steroid hormone	0.019	334	16	SMAD6, IDH1, FN1, ETS1, FAS, SPARC, MSN, MAOB, HEYL, CTNNA1, TGFBR2, MED30, CALR, LEF1, HIF1A, TGFB2
1834	115	positive regulation of ERK1 and ERK2 cascade	0.019	79	5	PDGFA, CHI3L1, CCL2, ICAM1, CD44
1835	116	superoxide metabolic process	0.019	30	3	CYBA, TGFB1, NCF1
1836	114	leukocyte aggregation	0.019	244	11	FYN, CBLB, CD151, PKNOX1, JMJD6, FADD, C10orf54, AP3B1, DLL4, EFNB1, ITPKB
1837	114	posttranscriptional regulation of gene expression	0.019	376	15	RPS27L, RPS3, CDK4, POLDIP3, HSPA1A, HNRNPC, EIF3G, ATF4, HAP1, EIF4G1, MAPKAPK2, MKNK2, UPF1, HSPB1, RPS5
1838	115	positive regulation of peptidase activity	0.019	108	6	PML, TNFRSF10B, S100A9, F3, S100A8, SOX7
1839	116	Fc receptor signaling pathway	0.019	281	11	FCGR3A, WIPF1, FGR, ARPC1B, FCGR2A, IL3RA, LAT2, HCK, PSMB8, PSMB9, FCER1G
1840	113	innate immune response-activating signal transduction	0.019	199	11	NFKB1, IRAK4, PELI1, PSME4, TAB2, ITPR3, LYN, PAK2, COLEC12, PSMB1, PSME1
1841	113	cellular response to cytokine stimulus	0.019	478	21	NUP98, NFKB1, IRAK4, PSME4, DPYSL3, UBE2L6, CD58, FN1, ZFAND6, TAB2, FAS, IFNGR1, NFE2L2, PSMB1, IRF2, DCN, B2M, LEF1, PSME1, HIF1A, KPNB1
1842	114	actin filament bundle	0.019	47	4	PDLIM2, CRYAB, CNN2, CORO1B
1843	116	platelet degranulation	0.019	54	4	TGFB1, PFN1, FCER1G, SERPINA1
1844	116	cysteine-type endopeptidase activity	0.019	54	4	CASP1, CTSC, CTSZ, PYCARD
1845	116	cytokine receptor binding	0.02	111	6	EBI3, CKLF, TGFB1, CXCL16, TGFBR1, PYCARD
1846	113	amine metabolic process	0.02	149	9	PSME4, SAT1, DBI, PNPLA8, PSMB1, MAOB, ABHD3, CHPT1, PSME1
1847	113	positive regulation of proteolysis involved in cellular protein catabolic process	0.02	149	9	SMC5, PSME4, NFE2L2, PSMB1, RNF19A, RNF144B, RNF114, CLU, PSME1
1848	113	protein N-linked glycosylation	0.02	226	12	CD55, MLEC, MAGT1, ARFGAP3, ST6GAL1, DAD1, CD59, LMAN1, STT3A, CALR, SEC13, TMED10
1849	113	regulation of cellular protein catabolic process	0.02	226	12	SMC5, PSME4, GNA12, MSN, ZNF207, NFE2L2, PSMB1, RNF19A, RNF144B, RNF114, CLU, PSME1
1850	115	body fluid secretion	0.02	53	4	AQP1, ANXA2, STAT5A, OXTR
1851	115	alpha-beta T cell activation	0.02	53	4	IL4R, PNP, IRF1, BCL6
1852	115	epithelial cell apoptotic process	0.02	53	4	STK3, ICAM1, ANGPTL4, CAST
1853	116	protein import	0.02	246	10	TMEM173, RGS19, RPL23, LGALS9, TGFB1, DAB2, SEC61B, HCLS1, TGFBR1, IL18
1854	113	epithelial cell proliferation	0.02	200	11	LAMC1, CAV2, ACVRL1, YAP1, SPARC, NRP1, NRP2, FGF2, TGFBR3, HIF1A, TGFB2
1855	113	axon guidance	0.02	421	19	LAMC1, PSME4, DPYSL3, LYN, PAK2, KSR1, PEA15, VAV2, MYH9, PSMB1, NRP1, NRP2, FGFR1, MYL12A, FGF2, RHOB, KAL1, PSME1, TGFB2
1856	113	neuron projection guidance	0.02	421	19	LAMC1, PSME4, DPYSL3, LYN, PAK2, KSR1, PEA15, VAV2, MYH9, PSMB1, NRP1, NRP2, FGFR1, MYL12A, FGF2, RHOB, KAL1, PSME1, TGFB2
1857	115	receptor complex	0.02	206	9	IL4R, GABRE, LDLR, TNFRSF1A, OSMR, ITGA5, NTRK3, CD44, IL6R
1858	114	coagulation	0.02	344	14	FYN, EHD2, CD40, EHD1, ITGA10, TLN1, STX2, AP3B1, VKORC1, GNAI2, HSPB1, SLC7A5, SLC3A2, DOCK6
1859	114	response to external biotic stimulus	0.02	482	18	TRIM25, TRIM56, FYN, CD40, GSTP1, SAMHD1, RELA, IRAK1, SCARB1, NFKBIA, FADD, HIST2H2BE, MAPKAPK2, UPF1, HSPB1, TNIP2, TSPO, EEF1G
1860	114	response to other organism	0.02	482	18	TRIM25, TRIM56, FYN, CD40, GSTP1, SAMHD1, RELA, IRAK1, SCARB1, NFKBIA, FADD, HIST2H2BE, MAPKAPK2, UPF1, HSPB1, TNIP2, TSPO, EEF1G
1861	115	skeletal system morphogenesis	0.02	109	6	STC1, SERPINH1, TIPARP, CHSY1, CSRNP1, SLC39A1
1862	114	positive regulation of cell adhesion	0.02	214	10	FYN, EMP2, PRKD2, RHOD, NINJ1, FADD, AP3B1, EFNB1, ITPKB, CSF1
1863	5	positive regulation of response to DNA damage stimulus	0.02	49	5	PIAS4, UIMC1, H2AFX, TRIM28, CDKN2A
1864	115	endothelium development	0.02	80	5	F11R, STC1, STK3, TNFRSF1A, ICAM1
1865	115	mammary gland development	0.02	80	5	B4GALT1, PML, STAT5A, EPHA2, OXTR
1866	114	response to bacterium	0.02	246	11	CD40, GSTP1, RELA, IRAK1, SCARB1, NFKBIA, HIST2H2BE, MAPKAPK2, UPF1, TNIP2, TSPO
1867	116	toll-like receptor 4 signaling pathway	0.02	82	5	MAP3K8, CD14, LY96, ITGB2, RPS6KA1
1868	5	cell-type specific apoptotic process	0.02	306	17	BCL10, TRAF3IP2, PIAS4, COL18A1, GPX1, IRF3, PKN1, MT3, ITSN1, IRF7, CLN3, AGER, MAP3K11, AKT1S1, CDKN2A, DMPK, AATK
1869	115	membrane protein ectodomain proteolysis	0.02	30	3	SNX9, TIMP1, BACE2
1870	115	macrophage activation	0.02	30	3	SBNO2, IL4R, IL1RL1
1871	115	RNA stabilization	0.02	30	3	MYD88, YBX3, ZFP36
1872	113	regulation of reactive oxygen species metabolic process	0.02	102	7	VIMP, NFE2L2, PRCP, STK17A, TGFBR2, CLU, HIF1A
1873	114	endomembrane system organization	0.02	448	17	EHD2, EMP2, RAB8A, SEC61A1, LPIN1, TTC7A, CHMP4A, TSPAN14, SYS1, RAB13, RAMP1, TMED9, RILPL2, STX2, VAMP5, SNX33, NDRG1
1874	114	negative regulation of cell growth	0.02	125	7	IFRD1, NME6, PHB, CRYAB, BTG1, OSGIN1, PLXNA3
1875	113	negative regulation of epithelial cell migration	0.02	39	4	MMRN2, ACVRL1, FGF2, DCN
1876	116	positive regulation of sequence-specific DNA binding transcription factor activity	0.02	144	7	SP100, LGALS9, TGFB1, TRIM21, ITGB2, GTF2A2, PYCARD
1877	113	autophagosome membrane	0.02	22	3	CALCOCO2, TM9SF1, SH3GLB1
1878	113	heart valve morphogenesis	0.02	22	3	JAG1, HEYL, TGFB2
1879	113	endocardial cushion development	0.02	22	3	JAG1, HEYL, FOXF1
1880	113	salivary gland morphogenesis	0.02	22	3	NRP1, FGFR1, TGFB2
1881	113	regulation of mesenchymal cell proliferation	0.02	22	3	PRRX1, FGFR1, TGFBR2
1882	113	regulation of protein oligomerization	0.02	22	3	FAS, SH3GLB1, CLU
1883	115	sequence-specific double-stranded DNA binding	0.021	389	14	FOSL2, BCL6B, ATF3, NFKB2, JUNB, ZIC1, IRF1, TGIF1, YBX3, STAT5A, BCL6, FOS, STAT3, TP53
1884	113	positive regulation of Wnt signaling pathway	0.021	126	8	NFKB1, PSME4, MACF1, YAP1, SMURF2, BAMBI, PSMB1, PSME1
1885	113	regulation of behavior	0.021	126	8	ANO6, FN1, LYN, ST6GAL1, NRP1, FGFR1, FGF2, CALR
1886	116	fatty acid metabolic process	0.021	248	10	C3, CD74, TBXAS1, APOC4-APOC2, ALOX5AP, ALOX5, MGST2, ANXA1, ACSL1, NCF1
1887	5	toll-like receptor signaling pathway	0.021	106	8	BCL10, NFKBIB, IRF3, MAP2K3, CNPY3, IRF7, UNC93B1, NR1H3
1888	114	hemostasis	0.021	346	14	FYN, EHD2, CD40, EHD1, ITGA10, TLN1, STX2, AP3B1, VKORC1, GNAI2, HSPB1, SLC7A5, SLC3A2, DOCK6
1889	114	nucleosomal DNA binding	0.021	27	3	ACTL6A, MTA2, HNRNPC
1890	114	regulation of myoblast differentiation	0.021	27	3	BTG1, ID3, BOC
1891	114	NF-kappaB binding	0.021	27	3	RPS3, RELA, NFKBIA
1892	116	extracellular matrix binding	0.021	31	3	BGN, SPP1, TGFBI
1893	114	vesicle docking	0.021	48	4	RAB8A, RAB13, YKT6, STX2
1894	115	negative regulation of T cell activation	0.021	54	4	IL4R, IRF1, LGALS3, BCL6
1895	113	immune system development	0.021	482	21	RPL22, CBFB, ETS1, LYN, FAS, LMO2, JAG1, TFE3, NFE2L2, MYH9, MINK1, TGFBR2, MECOM, B2M, CD164, TGFBR3, CUL4A, LEF1, ZFP36L1, HIF1A, TGFB2
1896	115	negative regulation of leukocyte activation	0.021	81	5	IL4R, IRF1, LGALS3, HMOX1, BCL6
1897	115	zymogen activation	0.021	81	5	PML, TNFRSF10B, S100A9, F3, S100A8
1898	5	epidermis development	0.021	148	10	WAS, LAMA5, SCRIB, INSR, FUZ, MYO7A, NME2, KCNMA1, TRADD, SHARPIN
1899	113	activation of innate immune response	0.021	202	11	NFKB1, IRAK4, PELI1, PSME4, TAB2, ITPR3, LYN, PAK2, COLEC12, PSMB1, PSME1
1900	113	SMAD binding	0.021	59	5	SMAD6, ACVRL1, SMURF2, TGFBR2, TGFBR3
1901	116	intrinsic apoptotic signaling pathway in response to DNA damage	0.021	83	5	IFI16, CD74, BAX, TNFRSF1B, PYCARD
1902	116	melanosome	0.021	83	5	RAB32, SLC1A5, PPIB, MMP14, CAPG
1903	116	pigment granule	0.021	83	5	RAB32, SLC1A5, PPIB, MMP14, CAPG
1904	115	regulation of endocytosis	0.021	142	7	CD63, C4A, ANXA2, CCL2, LGALS3, C4B, PTPN1
1905	5	single organism cell adhesion	0.021	455	23	BCL3, BCL10, WAS, LAMA5, SCRIB, HLA-DQB1, MICALL2, MAP3K14, PTPN6, PRR5, ICAM3, RADIL, FLNA, FSTL3, FERMT3, FXYD5, ZNF703, AGER, CHD7, CDKN2A, TNXB, PIEZO1, SLC11A1
1906	5	protein localization to nucleus	0.022	261	15	BCL3, ASUN, FYB, MDFI, POLA2, OGG1, NFKBIB, MT3, FLNA, LZTS2, TRPS1, TRIM28, CSF3, CDKN2A, SLC11A1
1907	116	response to tumor necrosis factor	0.022	179	8	CYBA, TNFRSF1B, GNB2L1, CD14, PSMB8, PSMB9, CXCL16, PYCARD
1908	113	positive regulation of cell-cell adhesion	0.022	127	8	CD55, LYN, PAK2, PODXL, TGFBR2, CD59, LEF1, ITGA6
1909	5	non-recombinational repair	0.022	50	5	PIAS4, UIMC1, OGG1, H2AFX, C9orf142
1910	5	immunoglobulin production	0.022	50	5	IL27RA, TRAF3IP2, STX4, HLA-DQB1, PKN1
1911	116	regulation of binding	0.022	214	9	IFI16, TMEM173, BAX, SP100, TGFB1, S100A10, DAB2, MFNG, TGFBR1
1912	5	positive regulation of protein polymerization	0.022	87	7	WAS, VASP, CDC42EP2, PSRC1, CDC42EP5, GMFG, CSF3
1913	5	nucleoside diphosphate phosphorylation	0.022	68	6	GCK, INSR, NME2, NME4, NME3, IER3
1914	5	Rho GTPase binding	0.022	68	6	CDC42EP2, CDC42EP5, PKN1, FLNA, ARHGAP4, MAP3K11
1915	5	positive regulation of actin filament polymerization	0.022	68	6	WAS, VASP, CDC42EP2, CDC42EP5, GMFG, CSF3
1916	114	cytosolic ribosome	0.022	99	6	RPS27L, RPS10, RPS3, RPS17L, RPS16, RPS5
1917	116	regulation of calcium ion transport into cytosol	0.022	56	4	CYBA, BAX, TGFB1, CD4
1918	116	positive regulation of ossification	0.022	56	4	IFITM1, TGFB1, TMEM119, CLIC1
1919	116	positive regulation of reactive oxygen species metabolic process	0.022	56	4	CYBA, TGFB1, ITGB2, AIF1
1920	113	leukocyte mediated immunity	0.022	152	9	PRDX1, CD55, IRAK4, LYN, FAS, JAG1, B2M, CLU, ADORA2B
1921	113	phagocytosis	0.022	152	9	ANO6, ITPR3, LYN, COLEC12, VAV2, MYH9, CDC42SE1, PROS1, CALR
1922	114	lymphocyte proliferation	0.022	127	7	FYN, CBLB, CD40, CD151, FADD, C10orf54, EFNB1
1923	113	erythrocyte homeostasis	0.022	81	6	PRDX1, ETS1, LYN, AMPD3, TGFBR3, HIF1A
1924	115	negative regulation of cell-cell adhesion	0.022	82	5	IL4R, IRF1, LGALS3, BCL6, C1QTNF1
1925	115	mitotic DNA damage checkpoint	0.022	82	5	PML, CDK2, CDKN1A, CASP2, TP53
1926	115	extracellular matrix structural constituent	0.022	31	3	COL4A1, CHI3L1, COL4A2
1927	115	positive regulation of T cell differentiation	0.022	31	3	IL4R, PNP, STAT5A
1928	115	establishment of endothelial barrier	0.022	31	3	F11R, TNFRSF1A, ICAM1
1929	115	positive regulation of calcium ion import	0.022	31	3	STC1, CCL2, LGALS3
1930	113	transmembrane receptor protein tyrosine kinase activity	0.022	40	4	NRP1, FLT1, NRP2, FGFR1
1931	113	neuroblast proliferation	0.022	40	4	FGFR1, CTNNA1, LEF1, HIF1A
1932	113	neuron projection regeneration	0.022	40	4	PRRX1, FAS, CTNNA1, CALU
1933	116	positive regulation of lipid metabolic process	0.022	84	5	FGR, GNB2L1, TGFB1, APOC4-APOC2, ANXA1
1934	116	cellular response to glucose stimulus	0.022	84	5	CYBA, HLA-DRB1, GNB2L1, UCP2, HLA-DRB5
1935	116	extrinsic component of membrane	0.022	180	8	RGS1, RGS19, FGR, S100A10, HCK, ANXA1, GNG11, NCF1
1936	116	apoptotic signaling pathway	0.022	482	16	CX3CR1, IFI16, FGD2, CD74, BAX, TNFRSF1B, SP100, GNB2L1, LGALS9, TGFB1, CD14, LY96, APAF1, CTSC, TGFBR1, PYCARD
1937	113	cortical cytoskeleton	0.023	60	5	MAPRE1, TPM4, EEF1A1, CTTN, MYH9
1938	116	regulation of acute inflammatory response	0.023	32	3	C3, CFI, FCER1G
1939	116	regulation of pathway-restricted SMAD protein phosphorylation	0.023	32	3	TGFB1, DAB2, TGFBR1
1940	116	positive regulation of phospholipid metabolic process	0.023	32	3	FGR, TGFB1, APOC4-APOC2
1941	113	cellular response to organonitrogen compound	0.023	486	21	CAV2, PDE4B, ANXA5, NFKB1, RAP1B, PSME4, ITPR3, LYN, FAS, VIMP, KSR1, GNG5, PEA15, PSMB1, FGFR1, YBX1, CTNNA1, FGF2, SORBS1, PSME1, HIF1A
1942	115	protein import	0.023	246	10	PML, RBPMS, CDKN1A, ZIC1, LITAF, BCL6, SPHK1, LMNA, STAT3, TP53
1943	114	regeneration	0.023	128	7	IFRD1, CDK4, LPIN1, GSTP1, PGF, NINJ1, TSPO
1944	115	positive regulation of growth	0.023	177	8	S100A9, TNFRSF12A, HBEGF, S100A8, YBX3, STAT5A, NTRK3, SPHK1
1945	114	interleukin-8 production	0.023	28	3	HSPA1A, PRKD2, FADD
1946	114	endothelial cell apoptotic process	0.023	28	3	CD40, AKR1C3, TNIP2
1947	114	negative regulation of oxidative stress-induced cell death	0.023	28	3	PYCR1, ATF4, HSPB1
1948	5	negative regulation of defense response	0.023	88	7	HAMP, GPX1, RPS19, AGER, NR1H3, SHARPIN, IER3
1949	115	UDP-glycosyltransferase activity	0.023	83	5	B4GALT1, GYG2, CHSY1, A4GALT, PIGA
1950	113	negative regulation of endothelial cell proliferation	0.023	23	3	CAV2, ACVRL1, SPARC
1951	113	cell migration involved in sprouting angiogenesis	0.023	23	3	MMRN2, NRP1, FGF2
1952	113	peroxidase activity	0.023	23	3	PRDX1, MGST1, PRDX4
1953	113	intermediate filament cytoskeleton organization	0.023	23	3	DST, SYNM, VIM
1954	114	structural constituent of ribosome	0.023	188	9	RPS27L, RPS10, RPS3, RPS17L, MRPL51, SLC25A43, SLC25A1, RPS16, RPS5
1955	116	actin filament binding	0.023	85	5	WIPF1, ARPC1B, SCIN, LCP1, AIF1
1956	116	regulation of protein kinase B signaling	0.023	85	5	GNB2L1, TGFB1, HCLS1, RRAS, TGFBR1
1957	5	primary neural tube formation	0.023	69	6	BCL10, VASP, SCRIB, FUZ, PLXNB2, PHACTR4
1958	115	response to peptide hormone	0.023	434	15	CDK2, PDGFA, PXN, TIMP1, JUNB, HBEGF, SOCS3, MARK3, CCL2, STAT5A, SHC1, STAT3, BTG2, OXTR, PTPN1
1959	116	organ regeneration	0.023	57	4	ANGPT2, TGFB1, UCP2, LCP1
1960	116	positive regulation of chemotaxis	0.023	57	4	CD74, LGALS9, TGFB1, AIF1
1961	5	regulation of cell size	0.023	129	9	LAMTOR4, PLXND1, SEMA3F, MT3, KCNMA1, ADD1, ARHGAP4, AKT1S1, AATK
1962	115	regulation of carbohydrate metabolic process	0.023	113	6	SIK1, MIDN, C1QTNF1, STAT3, TP53, TINF2
1963	113	T cell differentiation	0.023	105	7	RPL22, FAS, MINK1, TGFBR2, B2M, LEF1, ZFP36L1
1964	113	positive regulation of canonical Wnt signaling pathway	0.023	105	7	NFKB1, PSME4, YAP1, SMURF2, BAMBI, PSMB1, PSME1
1965	115	regulation of cell-cell adhesion	0.023	212	9	IL4R, PNP, CCL2, IRF1, LGALS3, STAT5A, BCL6, C1QTNF1, CD44
1966	5	receptor signaling protein serine/threonine kinase activity	0.023	51	5	MAP3K3, MAP3K14, MAP4K1, MAP3K6, MAP3K11
1967	113	cytoplasmic side of membrane	0.023	129	8	CAV2, EEF1A1, GNA12, LYN, SPPL2A, GNG5, GNAI3, DTNA
1968	115	histone deacetylation	0.024	56	4	PML, HDAC7, BCL6, TP53
1969	115	positive regulation of reactive oxygen species metabolic process	0.024	56	4	GADD45A, CDKN1A, ICAM1, TP53
1970	5	positive regulation of protein serine/threonine kinase activity	0.024	195	12	MDFI, DUSP9, PSRC1, INSR, GADD45G, PKN1, MAP2K3, MAP4K1, PIM1, MAP3K6, AGER, MAP3K11
1971	114	regulation of muscle cell differentiation	0.024	101	6	EHD2, EHD1, BTG1, ID3, PTBP1, BOC
1972	5	lytic vacuole	0.024	385	20	LAMTOR4, BCL10, RNASET2, SLC35F6, SLC15A3, SMPD1, HLA-DQB1, MAN2B1, STXBP2, MYO7A, TMEM150A, PLEKHF1, RAMP3, ABCD4, CLN3, GLA, UNC93B1, TMEM8A, SLC11A1, DPP7
1973	5	lysosome	0.024	385	20	LAMTOR4, BCL10, RNASET2, SLC35F6, SLC15A3, SMPD1, HLA-DQB1, MAN2B1, STXBP2, MYO7A, TMEM150A, PLEKHF1, RAMP3, ABCD4, CLN3, GLA, UNC93B1, TMEM8A, SLC11A1, DPP7
1974	114	negative regulation of nuclear division	0.024	50	4	NME6, CDC26, MAD2L2, ANAPC11
1975	114	regulation of response to oxidative stress	0.024	50	4	PYCR1, ATF4, P4HB, HSPB1
1976	113	neural crest cell development	0.024	41	4	JAG1, NRP1, LEF1, HIF1A
1977	113	positive regulation of phosphatidylinositol 3-kinase signaling	0.024	41	4	FLT1, FGFR1, DCN, TGFB2
1978	113	phosphatidylcholine metabolic process	0.024	41	4	DBI, PNPLA8, ABHD3, CHPT1
1979	115	nuclear-transcribed mRNA poly(A) tail shortening	0.024	32	3	EIF4A1, ZFP36, BTG2
1980	115	regulation of vasoconstriction	0.024	32	3	ICAM1, SHC1, OXTR
1981	115	axon regeneration	0.024	32	3	SCARF1, CHST3, NTRK3
1982	115	lysosome localization	0.024	32	3	IL4R, FES, HMOX1
1983	115	positive regulation of B cell activation	0.024	32	3	CDKN1A, STAT5A, BCL6
1984	113	bone mineralization	0.024	61	5	ANO6, SRGN, MGP, GPNMB, HIF1A
1985	113	response to interleukin-1	0.024	61	5	NFKB1, FN1, ETS1, FAS, HIF1A
1986	113	developmental growth	0.024	401	18	PTPN12, MACF1, CLIC4, FN1, CTTN, YAP1, IST1, NRP1, WWTR1, NRP2, FGFR1, SERP1, TGFBR2, FGF2, TGFBR3, CFLAR, ZFP36L1, TGFB2
1987	113	extrinsic component of membrane	0.024	180	10	CAV2, GNA12, LYN, GNG5, GNAI3, MSN, WDR45B, CTNNA1, PACSIN2, DTNA
1988	115	negative regulation of G1/S transition of mitotic cell cycle	0.024	84	5	PML, CDK2, CDKN1A, CASP2, TP53
1989	5	protein localization to endoplasmic reticulum	0.024	130	9	RPLP2, RPS9, RPL13A, RPL18, RPL13, RPS19, RPS2, RPL38, RPLP1
1990	114	Golgi vesicle transport	0.024	286	12	SCAMP2, RAB8A, WIPI1, SYS1, TMED9, SNAP23, YKT6, TAPBP, LMAN2L, VAMP5, FTL, LMAN2
1991	115	ion homeostasis	0.024	398	14	PML, RAB20, STC1, S100A9, TGM2, PLCE1, S100A8, TMPRSS3, CCL2, HMOX1, C1QTNF1, SLC25A37, OXTR, CP
1992	115	osteoblast differentiation	0.024	146	7	HDAC7, JUNB, HGF, LMNA, RRBP1, EPHA2, IL6R
1993	113	glycosaminoglycan metabolic process	0.024	106	7	CHST6, NFKB1, UGDH, GNS, FGF2, DCN, PAPSS2
1994	113	BMP signaling pathway	0.024	83	6	SMAD6, ACVRL1, FSTL1, SMURF2, TGFBR3, LEF1
1995	116	positive regulation of exocytosis	0.025	58	4	UNC13D, FGR, VAMP8, FCER1G
1996	116	negative regulation of protein secretion	0.025	58	4	LILRB1, UCP2, ANXA1, RHBDF2
1997	116	reactive oxygen species biosynthetic process	0.025	58	4	CYBA, ITGB2, AIF1, NCF1
1998	116	regulation of interferon-beta production	0.025	33	3	LILRB1, IRF5, PYCARD
1999	114	protein localization to endoplasmic reticulum	0.025	130	7	RPS10, RPS3, SEC61A1, RPS17L, CHMP4A, RPS16, RPS5
[truncated: 634 more rows]
