# Supplementary material for: A cortical immune network map identifies distinct microglial transcriptional programs associated with β-amyloid and Tau pathologies
Source: Transl Psychiatry. 2021 Jan 14;11:50. doi: 10.1038/s41398-020-01175-9 (PMC7809035; doi:10.1038/s41398-020-01175-9)
Supplement: Supplementary file 4 — Supplementary table 6 [file 41398_2020_1175_MOESM4_ESM.xlsx]

## Sheet: SupplementaryTable5
	module	transciption.factor	p.value	number.target.genes	number.target.genes.in.module	target.genes.in.module
1	116	V$IRF_Q6	5.1e-06	154	13	ADORA3, NCF1, TRIM21, LGALS9, LY86, STAT6, SLC2A5, BST2, HLA-C, HLA-F, PSMB8, PARP12, TCIRG1
2	115	V$STAT5B_01	7.9e-06	155	14	IRF9, SERPING1, ADAMTS9, VASN, STC1, ADAMTS4, ICAM1, BCL6, PLSCR1, CCL2, MAFF, FOS, C1QTNF1, IRF1
3	115	V$STAT3_01	3.4e-05	18	5	MAFF, ICAM1, CCL2, SERPING1, IRF1
4	115	V$BACH2_01	7.8e-05	190	14	EFNA1, RPLP0, CSRNP1, TAGLN2, GFAP, SERTAD1, GADD45B, GADD45A, LMNA, TUBA1C, TNFRSF12A, HBEGF, CDKN1A, RHOC
5	116	V$ELF1_Q6	7.9e-05	172	12	AIF1, C1QA, CD37, FCER1G, TYROBP, CLIC1, ABI3, STAT6, ALOX5AP, TGFB1, FGD2, ARHGDIB
6	115	TTCYNRGAA_V$STAT5B_01	8.1e-05	215	15	IRF9, SERPING1, ADAMTS9, VASN, STC1, ADAMTS4, GFAP, ICAM1, IL18BP, HSD3B7, BCL6, PLSCR1, CCL2, MAFF, C1QTNF1
7	113	V$AP1_Q6	8.7e-05	186	16	LAMC1, NEK6, PEA15, TGFBR2, RIT1, DTNA, CCDC50, HSPB8, TFE3, CYFIP1, RNF144B, PSME4, VIM, DCN, ENO1, SPARC
8	115	V$STAT_01	9.7e-05	170	13	SERPING1, ADAMTS9, VASN, ADAMTS4, CHI3L1, ICAM1, IL18BP, HSD3B7, BCL6, PLSCR1, CCL2, MAFF, IRF1
9	115	V$STAT5A_01	9.7e-05	170	13	IRF9, SERPING1, ADAMTS9, STC1, ADAMTS4, ICAM1, BCL6, PLSCR1, CCL2, MAFF, FOS, C1QTNF1, IRF1
10	116	RGAGGAARY_V$PU1_Q6	0.00015	335	17	UNC13D, LYL1, SPI1, ANGPT2, CLIC1, ABI3, ADORA3, FGD2, SH3TC1, SLC1A5, TCIRG1, ADCY4, CD37, TYROBP, S100A10, CYTH4, GIMAP4
11	115	V$ICSBP_Q6	0.00019	158	12	TGIF1, IFI35, TUBB6, IL18BP, RRBP1, EMP1, ANGPTL4, DTX3L, FES, TAP1, COL4A2, COL4A1
12	5	V$AP2GAMMA_01	0.00043	184	16	MAP3K6, PKN1, FLT3LG, RASIP1, MXD4, MAP3K11, TSPAN33, BCL3, TRIM28, ZNF703, SIPA1, GMIP, PTMA, PHC2, CENPB, ERF
13	116	STTTCRNTTT_V$IRF_Q6	0.0005	125	9	NCF1, LGALS3BP, TRIM21, RPL23, BST2, PSMB8, PSMB9, CASP1, TCIRG1
14	113	TTGTTT_V$FOXO4_01	0.00056	1362	59	MECOM, SORBS1, MPZL1, TGFB2, HIF1A, NFE2L2, PCGF5, NRP2, NRP1, SERP1, RBMS2, FN1, GNG5, CREM, PRDX1, APOLD1, PRDX4, RHOB, DCN, CDH5, FLT1, SMAD6, PALLD, SQSTM1, ITPR3, BAMBI, TJP2, CCDC50, GNS, PRRX1, SH3GLB1, TMED10, ST6GAL1, GTPBP2, SYNM, ETS1, RIT1, CAV2, RAP1B, SLC39A7, DRAM2, VWF, FSTL1, COLEC12, EMCN, H3F3B, CBFB, PNRC1, ZNF207, RPS15A, DST, LAMC1, FIP1L1, YBX1, SAT1, PTPN12, DTNA, ENTPD1, …
15	116	RYTTCCTG_V$ETS2_B	0.0006	753	27	LYL1, SPI1, CLIC1, VAMP8, ARHGDIB, SLC1A5, CD4, PLA1A, TYROBP, RIN3, HCLS1, CSF3R, DENND3, NCF4, ANGPT2, GNG11, RPL23, RASSF1, FGR, STK10, SH3TC1, LCP1, ADCY4, CX3CR1, WIPF1, FCER1G, ORMDL2
16	114	KRCTCNNNNMANAGC_UNKNOWN	0.00064	18	4	HIST1H1C, HIST2H2BE, HIST1H2AC, HIST1H2BD
17	116	V$ICSBP_Q6	0.00069	158	10	AIF1, LY86, STAT6, BST2, SP110, PSMB8, PSMB9, CXCL16, PARP12, TCIRG1
18	115	TGANTCA_V$AP1_C	0.00069	733	30	OSMR, ISG20, F3, GFAP, LMNA, CDKN1A, TGIF1, EPHA2, RBBP7, TUBA1C, TRIM47, EMP1, HBEGF, VASN, IL1R1, ZNFX1, SERTAD1, HSD3B7, TNFRSF12A, ANGPTL4, RHOC, EFNA1, STC1, PFKFB3, CSRNP1, TAGLN2, LGALS3, GADD45B, GADD45A, BTG3
19	113	CCAWYNNGAAR_UNKNOWN	0.00079	104	10	TMED10, PRCP, MAGT1, FIP1L1, YBX1, SMURF2, H3F3B, MECOM, RHOB, KPNB1
20	115	V$NFKAPPAB_01	0.00096	163	11	BCL6B, NFKB2, ICAM1, TP53, GADD45B, HSD3B7, CXCL2, ZFP36L2, TRIM47, RALGDS, IRF1
21	116	V$IRF7_01	0.001	166	10	MAP3K8, LGALS3BP, TRIM21, ABI3, BST2, SP110, PSMB9, CXCL16, PARP12, C10orf11
22	115	V$P300_01	0.0012	193	12	S100A16, LTBR, SEMA4C, PML, CAST, ZIC1, JUNB, EMP1, TNFRSF12A, HBEGF, SHC1, TNFRSF1A
23	114	WWTAAGGC_UNKNOWN	0.0016	96	8	FGFRL1, SAP30L, WIPI1, GJA4, IRAK1, GSTP1, CNN2, POLDIP3
24	5	V$E12_Q6	0.0017	190	15	CCDC88B, PKN1, LAMA5, ZNF710, SEMA3F, DMPK, WDR81, SIPA1, PNPLA2, MT3, ARID5A, DEF6, PSTPIP1, NFATC4, KCNN3
25	116	V$ISRE_01	0.0018	149	9	AIF1, TRIM21, LY86, STAT6, BST2, HLA-C, HLA-F, SLA, TCIRG1
26	5	V$AP1_Q2_01	0.0018	191	15	LTBP3, FAM53B, TMEM54, LRCH4, RHBDF1, DUSP9, ITPKC, NRN1L, KRTCAP2, VASP, ACADVL, FHOD1, COL27A1, NFATC4, TNXB
27	5	V$ELF1_Q6	0.0018	172	14	CCDC88B, PKN1, BAZ1A, GPX1, RASIP1, WAS, MAP3K11, STAB1, EIF4EBP1, CDKN2A, AKT1S1, GMIP, ERF, EFCAB4A
28	113	TGANTCA_V$AP1_C	0.0019	733	35	TMEM43, PEA15, MECOM, TFE3, FBXO30, RNF144B, GPNMB, GTPBP2, NEK6, TAB2, RIT1, NRP2, ZFP36L1, MMRN2, EEF1A1, CYFIP1, TGFBR2, H3F3B, RPL39, PERP, RPL23A, ZNF207, CDH5, LAMC1, MLEC, MACF1, SAT1, FAM120C, SQSTM1, DTNA, CCDC50, STARD8, PSME4, ENO1, SPARC
29	113	V$BACH1_01	0.002	180	13	GTPBP2, LAMC1, NEK6, H3F3B, SQSTM1, HSPB8, TFE3, EEF1A1, RPL23A, RNF144B, PSME4, ENO1, SPARC
30	113	WTGAAAT_UNKNOWN	0.0023	371	21	LHFP, MECOM, KDELR2, CREM, MCMBP, SORBS1, HIF1A, NFE2L2, PNRC2, CFH, EHD4, NEK6, RIT1, NRP1, CDC42SE1, ZFP36L1, STARD8, ENTPD1, FN1, MED30, IRF2
31	5	V$USF_Q6_01	0.0028	180	14	PKN1, HMHA1, LZTS2, GADD45G, AATF, GLA, MFHAS1, EIF3B, RPS2, PTMA, KRTCAP2, TMEM150A, CHD4, VPS37B
32	115	TGGAAA_V$NFAT_Q4_01	0.0029	1246	42	SLC44A3, CCL2, CDKN1A, TUBB6, ARRDC3, SEMA4C, EMP1, FOS, SHC1, C1S, ADAMTS4, HGF, ZIC1, LIMK2, S100A8, TMEM164, NFKB2, GADD45B, GADD45A, MAFF, RASL12, TNFRSF1A, SERPINH1, TP53, GABRE, TGIF1, KLF7, ICAM1, RBBP7, BCL6, CAST, AKAP2, C1RL, ZNFX1, HSD3B7, PLOD2, STC1, SLC25A37, LMOD1, RRBP1, STAT3, TINF2
33	115	V$CREB_Q2	0.0029	215	12	GEM, TAGLN2, EPHA2, SLC25A37, TLE3, SEMA4C, GADD45B, STAT3, SIK1, MAFF, ATF3, FOS
34	113	V$HIF1_Q5	0.003	188	13	LTBP1, YBX1, PABPC1, P4HA1, BNIP2, HIF1A, XRN2, WDR1, PRDX4, KPNB1, NUP98, SLC39A7, ENO1
35	116	V$PU1_Q6	0.003	161	9	ADORA3, CD37, CLIC1, ABI3, STAT6, TBXAS1, IL18, GIMAP4, LAIR1
36	115	V$AP1_Q4	0.003	188	11	EFNA1, ISG20, TAGLN2, EPHA2, ZNFX1, RBBP7, LMNA, TUBA1C, ZIC1, TNFRSF12A, CDKN1A
37	113	V$OCT1_05	0.003	145	11	NRP2, LYN, ZFP36L1, DTNA, ITPR3, FZD4, NEDD9, PRRX1, RHOB, DCN, DPYSL3
38	115	V$CEBPB_02	0.0031	162	10	S100A9, TGIF1, DENND4A, ARRDC3, EIF4A1, BCL6, RRBP1, STAT3, CP, RBPMS
39	115	V$TEL2_Q6	0.0035	192	11	MARK3, ADAMTS4, LTBR, SEMA4C, ACSL5, CAST, JUNB, CCL2, HBEGF, TEAD3, SHC1
40	115	TATAAA_V$TATA_01	0.0037	675	26	RPLP0, GEM, GLIS3, CP, TGIF1, ICAM1, ARRDC3, SEMA4C, BCL6, HBEGF, FOS, HDAC7, ADAMTS1, TLE3, HSD3B7, TMPRSS3, JUNB, ANGPTL4, FOSL2, S100A8, S100A9, AQP1, PLOD2, STC1, STK3, SCARF1
41	5	RYTTCCTG_V$ETS2_B	0.0038	753	39	LZTS2, WAS, SMG6, EFCAB4A, BIN1, EPS8L2, RHBDF1, FLT3LG, GPX1, SEMA3F, SIGIRR, FERMT3, MAP3K11, RAB43, BCL3, FXYD5, PTPRCAP, SHISA5, LTBP3, TNFRSF6B, HCST, SIPA1, AKT1S1, ZNF410, VASP, DEF6, HMHA1, ALDH16A1, NOTCH4, SLC4A2, WDR81, MAP4K1, LLGL2, PTPN6, ARHGAP4, CRTC2, PTH1R, PSTPIP1, ERF
42	116	V$IRF1_Q6	0.0038	167	9	ADORA3, CD37, TYROBP, TRIM21, LY86, RPL23, HLA-C, VAMP8, TCIRG1
43	115	V$AP1_01	0.0038	194	11	TAGLN2, EPHA2, GFAP, SERTAD1, RBBP7, GADD45A, HSD3B7, LMNA, TNFRSF12A, HBEGF, CDKN1A
44	113	V$AP1_Q4_01	0.0041	195	13	FSTL1, GTPBP2, LAMC1, PEA15, RIT1, H3F3B, SQSTM1, DTNA, HSPB8, TFE3, RNF144B, PSME4, ENO1
45	5	V$AP1_Q6_01	0.0042	188	14	PIM1, SLC11A1, MDFI, NOTCH4, GPX1, FERMT3, GADD45G, ABCD1, ITPKC, DMPK, NRN1L, AKT1S1, NFATC4, TNXB
46	5	V$STAT5A_01	0.0046	170	13	MAP2K3, HAMP, SIGIRR, CSF3, PCOLCE, OGG1, ITPKC, KRTCAP2, TSPAN4, NFATC4, DTX2, KCNN3, SMPD1
47	113	V$BRN2_01	0.0048	154	11	CTNNA1, SAT1, H3F3B, RIT1, MECOM, BAMBI, CBFB, PATL1, CNN3, ASCC3, EHD4
48	113	V$IRF_Q6	0.0048	154	11	B2M, SAT1, UBE2L6, CYB5B, NRP1, LMO2, RBMS2, PCGF5, CASP7, SLC39A7, IRF2
49	113	TTGCWCAAY_V$CEBPB_02	0.0049	39	5	NRP2, RHOB, ZFP36L1, IDH1, ITPR3
50	5	TTCYNRGAA_V$STAT5B_01	0.0056	215	15	MAP2K3, FLT3LG, HAMP, SERTAD3, SLC50A1, SIGIRR, PCOLCE, OGG1, ITPKC, WDR81, KRTCAP2, NFATC4, DTX2, KCNN3, SMPD1
51	5	V$LEF1_Q6	0.006	156	12	EIF2B4, BCL7C, PIM1, BAZ1A, COL18A1, CRIP2, TP53I13, MAP3K11, ABCD1, ZNF703, NFATC4, TNXB
52	114	V$HMGIY_Q6	0.0062	145	9	SH3BGR, VGLL4, NFKBIA, DONSON, RELA, EIF4G1, CD40, HNRNPC, HN1L
53	116	V$CREL_01	0.0062	180	9	MAP3K8, CD74, PFN1, S100A10, ABI3, STAT6, RRAS, CSF1R, TNFRSF1B
54	115	V$NFAT_Q6	0.0063	151	9	PLOD2, EPHA2, HSD3B7, ZIC1, TRIM47, EMP1, RASL12, TNFRSF1A, IRF1
55	114	V$AP1FJ_Q2	0.0064	200	11	ORAI1, WBP5, TRIP10, FGF11, ATOH8, LPP, PKN3, IRAK1, EIF4G1, REXO2, ROM1
56	115	V$FOXO4_01	0.0066	152	9	TGIF1, VASN, PFKFB3, AKAP10, NTRK3, ARRDC3, PTP4A3, MAFF, LIMK2
57	115	V$BACH1_01	0.0066	180	10	CSRNP1, TAGLN2, GFAP, SERTAD1, RBBP7, LMNA, TRIM47, TNFRSF12A, HBEGF, CDKN1A
58	115	V$GR_01	0.0071	127	8	EFNA1, PXN, RBBP7, SEMA4C, BCL6, CDKN1A, FES, FAM189A2
59	115	V$NFKB_Q6_01	0.0071	154	9	TGIF1, BCL6B, NFKB2, ICAM1, TP53, GADD45B, HSD3B7, TRIM47, RALGDS
60	115	V$CDC5_01	0.0077	156	9	TGIF1, ADAMTS9, ARRDC3, BCL6, LMNA, STAT3, TMPRSS3, PDGFA, FES
61	116	GGGNNTTTCC_V$NFKB_Q6_01	0.0079	94	6	CD74, PFN1, CSF1R, STAT6, TNFRSF1B, HSPG2
62	5	V$TFIIA_Q6	0.008	182	13	CCDC88B, HEXDC, STX10, EMILIN1, HAPLN3, TRIM28, WDR81, SSH3, TFEB, PHPT1, IER2, VASP, CHD4
63	115	GGGAGGRR_V$MAZ_Q6	0.0082	1637	50	C4A, C4B, GEM, EIF4A1, CDKN1A, CD44, SEMA4C, FOS, SHC1, RALGDS, PLAUR, ADAMTS9, ADAMTS1, ADAMTS4, SELM, JUNB, TNFRSF12A, RHOC, LIMK2, EFNA1, AQP1, NFKB2, LTBR, GADD45B, SCARF1, TNFRSF1A, LDLR, KDELR1, TP53, LMNA, GABRE, TEAD3, TGIF1, EPHA2, NTRK3, RBBP7, ITGA5, VASN, SERTAD1, TLE3, RBPMS, FES, STC1, CSRNP1, S100A16, SLC25A37, STAT3, APLNR, STK3, LRRC3B
64	113	CATTGTYY_V$SOX9_B1	0.0083	261	15	MAOB, PTPN12, ETS1, H3F3B, CLIC4, BAMBI, FGFR1, PRDX1, PNRC1, PAK2, PATL1, CNN3, TPM4, SLC39A8, VWF
65	116	V$NFKAPPAB65_01	0.0087	157	8	MAP3K8, PFN1, ABI3, STAT6, RRAS, CSF1R, CXCL16, TNFRSF1B
66	114	TGANTCA_V$AP1_C	0.0094	733	27	CDH23, RGS3, DOK1, ABHD4, TRIM25, RELA, VAMP5, ATF4, TMEM99, PKN3, ROM1, FKBP5, LONRF3, ORAI1, CD151, EMP3, AEBP1, IRAK1, FCHSD1, PDLIM2, C15orf39, WASF2, FGF11, SPR, LPP, EIF4G1, GSTP1
67	5	V$AP1_Q6	0.0095	186	13	LTBP3, TMEM54, MDFI, GPX1, FERMT3, ABCD1, FHL3, ITPKC, DMPK, AKT1S1, VASP, COL27A1, NFATC4
68	115	V$COUP_01	0.0098	162	9	C4A, C4B, TP53, SELM, RRBP1, LMNA, TNFRSF12A, HBEGF, SHC1
69	113	V$AP1_01	0.01	194	12	LAMC1, NEK6, PEA15, TGFBR2, RIT1, SQSTM1, DTNA, CCDC50, MMRN2, HSPB8, EEF1A1, ENO1
70	115	V$ETS_Q4	0.011	193	10	ADAMTS4, LTBR, SEMA4C, PML, ACSL5, CAST, JUNB, CCL2, HBEGF, TEAD3
71	114	V$ETS1_B	0.011	187	10	PDLIM2, CBLB, RGS3, DPP3, DOK1, FYN, ITPKB, CMTM6, RPS3, HIC1
72	114	V$ELK1_01	0.011	216	11	CDC26, CBLB, DPP3, HERC4, DOK1, NECAP2, FYN, ITPKB, EIF4G1, EMG1, FAM96B
73	5	V$AP2_Q6_01	0.012	212	14	PKN1, RHBDF1, RASIP1, BCAT2, TRIM28, RBM6, DMPK, ZNF703, SIPA1, TFEB, PAQR4, PTMA, CHD4, ERF
74	5	V$AP1_C	0.013	193	13	LTBP3, PHLDB3, TMEM54, MDFI, RHBDF1, NOTCH4, FERMT3, GADD45G, CSF3, ABCD1, ITPKC, VASP, DTX2
75	114	V$AP1_C	0.013	193	10	CDH23, C15orf39, ABHD4, FGF11, RELA, LPP, PKN3, IRAK1, REXO2, ROM1
76	115	V$AREB6_02	0.014	171	9	EFNA1, DENND4A, TAGLN2, S100A16, GADD45A, BCL6, TUBA1C, GNA14, FOS
77	115	V$STAT5A_03	0.014	171	9	S100A9, TGIF1, STC1, EPHA2, TLE3, ARRDC3, BCL6, STAT3, SHC1
78	114	V$NFY_C	0.014	165	9	MRPL51, GNAI2, CDK2AP2, AGFG2, CBLB, WASF2, HIST1H2AC, SIX5, ACTL6A
79	5	V$SP1_Q6_01	0.014	195	13	MAP3K6, BCL7C, EPS8L2, PVRL2, LZTS2, ACSF2, MAP3K11, TRIM28, WDR81, SIPA1, LLGL2, VASP, TMEM150A
80	5	RACTNNRTTTNC_UNKNOWN	0.014	95	8	TRPS1, GPX1, ARHGAP9, SHKBP1, C8orf82, NFATC4, DTX2, OGG1
81	115	RYTTCCTG_V$ETS2_B	0.015	753	26	ACSL5, CCL2, TEAD3, CDKN1A, TGIF1, CHI3L1, EPHA2, VWA5A, RBBP7, SEMA4C, BCL6, CAST, HBEGF, SHC1, RALGDS, ADAMTS4, HGF, HSD3B7, JUNB, TIMP1, LIMK2, S100A9, TMEM164, CSRNP1, TAGLN2, LTBR
82	115	V$STAT5A_02	0.016	92	6	TRIM47, STC1, EMP1, GFAP, FOS, BCL6
83	116	V$SREBP1_Q6	0.017	177	8	TMEM119, SPI1, CLIC1, MMP14, STAT6, HSPG2, ARHGDIB, RHOG
84	115	V$NFE2_01	0.017	208	10	EPHA2, LMOD1, ICAM2, RBBP7, GADD45A, TUBA1C, RBPMS, ANGPTL4, MAFF, CDKN1A
85	113	MGGAAGTG_V$GABP_B	0.017	614	27	BNIP2, FNTA, TFE3, MAPRE1, MMRN2, RBMS2, SEC11A, ATL3, HAT1, SEC13, GNAI3, GALNT10, CBFB, ELOVL5, APOLD1, FLT1, DPYSL3, LAMC1, MLEC, PTPN12, PNPLA8, ITPR3, TJP2, PSMB1, WDR1, HPS5, TM9SF1
86	115	V$IRF1_01	0.018	149	8	IRF9, F3, IL15RA, ATF3, DTX3L, TAP1, COL4A2, COL4A1
87	114	V$STAT6_01	0.018	172	9	NFKBIA, FYN, MTA2, RELA, TMEM99, BTG1, LONRF3, HNRNPC, HN1L
88	115	GGGNNTTTCC_V$NFKB_Q6_01	0.018	94	6	TRIM47, GEM, NTRK3, BCL6B, NFKB2, TP53
89	115	V$GATA_C	0.018	150	8	IL1RL1, CAST, ZIC1, RBPMS, LITAF, HBEGF, ITGA5, FOSL2
90	115	V$HSF_Q6	0.018	150	8	STC1, CSRNP1, SERPINH1, BCL6, STK3, ATF3, SHC1, C1RL
91	5	V$MYOD_Q6_01	0.019	182	12	PKN1, BMP1, ZNF710, SEMA3F, GADD45G, FHL3, WDR81, SIPA1, MT3, SHKBP1, FHOD1, NFATC4
92	113	V$TAL1BETAITF2_01	0.019	163	10	SLC9A9, LTBP1, MACF1, ZFP36L1, SORBS1, RNF19A, LRRC42, LEF1, RRAS2, EHD4
93	116	V$MAF_Q6	0.02	182	8	ADORA3, AIF1, TGFBR1, STAT6, RRAS, FGD2, SLA, CARD16
94	115	GAANYNYGACNY_UNKNOWN	0.02	47	4	SHC1, TLE3, STAT3, CDKN1A
95	115	YTATTTTNR_V$MEF2_02	0.02	446	17	ZNFX1, IL6R, LMNA, JUNB, CDKN1A, C10orf10, RAB20, STC1, AKAP10, ARRDC3, GADD45B, BCL6, CAST, PDGFA, AFF4, PTPN1, FOS
96	113	V$HOXA3_01	0.021	8	2	LTBP1, LMO2
97	115	STTTCRNTTT_V$IRF_Q6	0.021	125	7	HGF, IL18BP, NAMPT, DTX3L, TAP1, COL4A2, COL4A1
98	113	TTCYNRGAA_V$STAT5B_01	0.021	215	12	NEK6, TAB2, KCNJ8, NRP1, PALLD, CREM, CLU, FN1, APOLD1, PROS1, FLT1, IRF2
99	114	MCAATNNNNNGCG_UNKNOWN	0.022	70	5	CDK2AP2, LONRF3, CNN2, RAB8A, POLDIP3
100	114	TTTNNANAGCYR_UNKNOWN	0.022	70	5	HIST1H1C, HIST2H2BE, HIST1H2AC, NFATC1, HIST1H2BD
101	113	V$HOXA4_Q2	0.022	167	10	LTBP1, EMCN, KCNJ8, NRP1, ATL3, ZFP36L1, BAMBI, ZFAND6, PRRX1, CNN3
102	5	V$NFE2_01	0.022	208	13	SLC11A1, MDFI, NOTCH4, GADD45G, ABCD1, FHL3, BCL3, NRN1L, WDR81, AKT1S1, VASP, TNXB, DTX2
103	115	V$AP1_Q6	0.022	186	9	EFNA1, TAGLN2, EPHA2, ZNFX1, GFAP, RBBP7, GADD45A, LMNA, CDKN1A
104	114	GGGYGTGNY_UNKNOWN	0.023	504	19	DDAH2, VGLL4, GNAI2, RGS3, HSD17B10, P4HB, HIST1H2BD, DLL4, ATN1, RAB8A, NFATC1, FGFRL1, EFNB1, WASF2, PLXNA3, SLCO4A1, FXYD3, NDRG1, BOC
105	114	V$BACH1_01	0.023	180	9	CDH23, WASF2, ABHD4, EMP3, LPP, EIF4G1, REXO2, ROM1, LONRF3
106	5	V$AP4_Q5	0.023	187	12	HMHA1, LZTS2, ZNF710, STAC3, KCNMA1, HAPLN2, FZD9, INSR, TMEM109, WDR81, MAP3K3, CHD4
107	113	V$AP1_C	0.023	193	11	FSTL1, LAMC1, MLEC, PEA15, RIT1, DTNA, CCDC50, HSPB8, ZNF207, RNF144B, PSME4
108	5	TGASTMAGC_V$NFE2_01	0.023	145	10	MDFI, GADD45G, ABCD1, ITPKC, NRN1L, ZMAT5, MT3, VASP, TNXB, DTX2
109	113	TGASTMAGC_V$NFE2_01	0.024	145	9	MLEC, PEA15, RIT1, SQSTM1, DTNA, MMRN2, FBXO30, ENO1, FLT1
110	115	V$HNF4_Q6	0.025	159	8	C4A, C4B, TAGLN2, TUBA1C, EMP1, HBEGF, ITGA5, C1S
111	114	STTTCRNTTT_V$IRF_Q6	0.025	125	7	VGLL4, KCNE4, TAPBP, DYNLT1, VAMP5, PRKD2, NFATC1
112	113	CGTSACG_V$PAX3_B	0.025	123	8	LTBP1, ELOVL5, PNRC1, HPS5, PAK2, MINK1, EHD4, GYG1
113	5	V$BACH2_01	0.026	190	12	MAP3K6, PIM1, LRCH4, GPX1, CSF3, ABCD1, ITPKC, VASP, ACADVL, COL27A1, TNXB, DTX2
114	113	V$NRF2_Q4	0.026	196	11	LAMC1, SMAD6, H3F3B, CDC42SE1, SQSTM1, MMRN2, FBXO30, PSME4, MINK1, ENO1, MGST1
115	115	V$AP1_Q2_01	0.026	191	9	EFNA1, GFAP, SERTAD1, LMNA, RBPMS, TNFRSF12A, HBEGF, CDKN1A, LIMK2
116	5	V$STAT6_02	0.026	169	11	CCDC88B, TRPS1, NOTCH4, GPX1, STAB1, SIPA1, AKT1S1, CRTC2, VASP, MAP3K3, ERF
117	5	V$MYCMAX_01	0.028	192	12	BCL7C, RPS19, LZTS2, MXD4, GADD45G, IFRD2, DAZAP1, LYAR, PTMA, STXBP2, KRTCAP2, CHD4
118	114	V$NFKAPPAB65_01	0.028	157	8	NFKBIA, ORAI1, MOB3C, SIX5, CLDN5, TNIP1, EIF4G1, CD40
119	115	V$SMAD3_Q6	0.028	163	8	TMEM164, KLF7, S100A16, NTRK3, NOS3, GABRE, TEAD3, CDKN1A
120	115	AAAYWAACM_V$HFH4_01	0.028	163	8	EFNA1, VASN, KLF7, TLE3, BCL6, CAST, LRRC3B, MAFF
121	115	V$AREB6_04	0.029	164	8	EFNA1, TGIF1, TAGLN2, PXN, KLF7, LMOD1, JUNB, FES
122	116	V$NERF_Q2	0.029	196	8	LYL1, FCER1G, CLIC1, HCLS1, FGR, SH3TC1, ARHGDIB, SLCO2B1
123	114	V$AP1_Q4	0.029	188	9	CD151, ABHD4, FGF11, LPP, PKN3, IRAK1, EIF4G1, REXO2, ROM1
124	114	V$AP1_Q6_01	0.029	188	9	ORAI1, ABHD4, VAMP5, LPP, PKN3, IRAK1, EIF4G1, REXO2, LONRF3
125	115	RYCACNNRNNRNCAG_UNKNOWN	0.029	53	4	C17orf62, RHOC, TLE3, STAT3
126	5	TCCCRNNRTGC_UNKNOWN	0.029	172	11	EIF2B4, ADAT3, TMEM115, MED11, BRMS1, RBM6, SLC4A2, IFRD2, TRABD, ACADVL, CHD4
127	116	V$ETS2_B	0.031	198	8	LYL1, TYROBP, S100A10, SPI1, GNG11, FGR, ARHGDIB, LCP1
128	115	RYAAAKNNNNNNTTGW_UNKNOWN	0.031	54	4	EFNA1, ZIC1, ARRDC3, ANXA2
129	113	V$NFY_01	0.032	177	10	MLEC, H3F3B, SPTSSA, SELK, HIF1A, PRCP, PNRC1, RHOB, NUP98, CNN3
130	5	V$NRF2_Q4	0.032	196	12	TMEM54, SLC11A1, MDFI, NOTCH4, GADD45G, ABCD1, OGG1, ITPKC, NRN1L, WDR81, TNXB, DTX2
131	116	V$NFKAPPAB_01	0.032	163	7	MAP3K8, PFN1, STAT6, RRAS, EBI3, CXCL16, TNFRSF1B
132	115	V$ETS2_B	0.032	198	9	S100A9, RAB20, TMEM164, EPHA2, ZNFX1, VWA5A, SEMA4C, CAST, TEAD3
133	113	V$IK2_01	0.033	178	10	LTBP1, CALU, SAT1, PTPN12, ETS1, NRP2, RBMS2, KPNB1, PATL1, CDH5
134	5	V$NFAT_Q4_01	0.033	175	11	TMEM54, MAP2K3, TRPS1, ZNF710, ORAI3, SLC4A2, NRN1L, WDR81, IER3, DEF6, DPF2
135	115	V$ATF1_Q6	0.033	168	8	GEM, EIF4A1, SIK1, PDGFA, TNFRSF12A, AFF4, MAFF, FOS
136	114	V$COUP_01	0.033	162	8	PGF, EFNB1, ATF4, POLD1, BOC, FKBP5, EMG1, HPN
137	115	V$AP1FJ_Q2	0.034	200	9	EFNA1, ISG20, TAGLN2, EPHA2, ZNFX1, LMNA, TUBA1C, LRRC3B, FOS
138	5	V$SRF_C	0.034	154	10	NKX6-2, STX10, FLNA, GADD45G, DMPK, WDR81, SSH3, SIPA1, IER2, KRTCAP2
139	5	V$ETS2_B	0.034	198	12	CCDC88B, MAP3K11, RAB43, BCL3, WDR81, LST1, SIPA1, MAP4K1, ARHGAP4, CRTC2, VASP, C1QTNF5
140	113	RGAANNTTC_V$HSF1_01	0.034	310	15	P4HA1, CACHD1, CREM, ABHD3, ELOVL5, HSPB8, PNRC1, RNF144B, DBI, RAVER1, NEK6, TAB2, SYNM, MAPK1IP1L, LAP3
141	114	V$P300_01	0.034	193	9	ZNF395, DDAH2, NFKBIA, ORAI1, DPP3, PPP4C, MTA2, IRAK1, NFATC1
142	114	CCCNNNNNNAAGWT_UNKNOWN	0.035	79	5	CRYAB, PTBP1, RILPL2, PRKD2, PLOD1
143	5	V$STAT5B_01	0.035	155	10	MAP2K3, HAMP, PCOLCE, OGG1, ITPKC, KRTCAP2, TSPAN4, DTX2, KCNN3, SMPD1
144	5	V$AP2ALPHA_01	0.035	177	11	MAP3K6, PKN1, MXD4, MAP3K11, BCL3, DMPK, ZNF703, PTMA, PHC2, CENPB, ERF
145	115	V$GATA1_02	0.036	140	7	IL1RL1, EIF4A1, BCL6, CAST, RBPMS, FOSL2, PDPN
146	115	GGGTGGRR_V$PAX4_03	0.036	931	29	IRF9, TP53, TEAD3, CDKN1A, KLF7, CD63, ARRDC3, SEMA4C, CAST, AFF4, HBEGF, ITGA5, SHC1, IRF1, ADAMTS9, SPHK1, HSD3B7, FES, LIMK2, PXN, S100A16, BCL6B, SLC25A37, C17orf62, NOS3, GADD45B, STAT3, MAFF, SCARF1
147	113	V$AP1_Q2	0.036	181	10	SLC9A9, LAMC1, SLC31A1, TGFBR2, CREM, CCDC50, RNF144B, MINK1, VIM, DCN
148	113	V$HIF1_Q3	0.036	181	10	LTBP1, ST6GAL1, YBX1, PABPC1, BNIP2, RPL22, XRN2, PRDX4, NUP98, ENO1
149	5	CAGNWMCNNNGAC_UNKNOWN	0.036	55	5	PTH1R, WAS, SIGIRR, TSPAN33, PAQR4
150	5	V$SREBP_Q3	0.037	178	11	LRCH4, AGER, ZNF710, STAC3, GADD45G, STX4, DNAJC1, SIPA1, MAN2B1, SHKBP1, NFATC4
151	5	V$E2F1_Q6_01	0.037	178	11	RPL18, RPS19, POLA2, NUMA1, MAP4K1, PAQR4, PTMA, DDB2, FHOD1, CHD4, ERF
152	114	V$NERF_Q2	0.037	196	9	RGS3, DPP3, DOK1, ITPKB, ATOH8, TLN1, RPS3, ROM1, HIC1
153	116	GGCNNMSMYNTTG_UNKNOWN	0.037	68	4	C10orf11, CD4, PLP2, RPL18A
154	113	V$OCT_C	0.037	157	9	H3F3B, LYN, DTNA, ITPR3, FZD4, NEDD9, PRRX1, RHOB, DPYSL3
155	5	V$NFKAPPAB65_01	0.038	157	10	RPS19, NFKBIB, MAP3K11, STX4, BCL3, ITPKC, AKT1S1, IER3, RRP8, CHD4
156	115	V$GATA6_01	0.038	142	7	AQP1, TGIF1, STC1, BCL6, RBPMS, FOSL2, BTG2
157	113	V$CEBPA_01	0.039	158	9	FSTL1, B2M, CALR, SMAD6, H3F3B, NRP2, CDC42SE1, CD55, PROS1
158	113	V$STAT5A_04	0.039	134	8	FSTL1, GTPBP2, CALR, ETS1, MECOM, PRDX1, EHD4, DRAM2
159	113	V$ATF4_Q2	0.04	210	11	LTBP1, TAB2, PABPC1, SORBS1, ELOVL5, SLC35F5, PNRC1, PSME4, NUP98, TPM4, ENO1
160	113	V$HSF1_01	0.041	185	10	NEK6, TAB2, CACHD1, MAPK1IP1L, CREM, ABHD3, ELOVL5, HSPB8, LAP3, DBI
161	113	V$CACBINDINGPROTEIN_Q6	0.041	185	10	ACVRL1, DTNA, FZD4, HIF1A, EEF1A1, ITGA6, PRRX1, KPNB1, MINK1, DCN
162	115	V$AML1_01	0.042	176	8	S100A9, ADAMTS4, PXN, ACSL5, APLNR, EMP1, COL4A2, COL4A1
163	115	V$AML1_Q6	0.042	176	8	S100A9, ADAMTS4, PXN, ACSL5, APLNR, EMP1, COL4A2, COL4A1
164	115	V$PR_02	0.042	86	5	PXN, CDKN1A, FES, SEMA4C, BCL6
165	115	V$CEBPB_01	0.043	177	8	STC1, TUBB6, EIF4A1, ACSL5, ZIC1, ITGA5, CCNL1, C1S
166	5	WCAANNNYCAG_UNKNOWN	0.043	183	11	PGPEP1, EPS8L2, SERTAD3, TMEM115, NUMA1, HSCB, SLC4A2, WDR81, SYT17, ARID5A, TMEM150A
167	115	V$HEN1_02	0.043	146	7	F11R, TGIF1, BCL6B, HSD3B7, STAT3, FES, CDK2
168	115	V$ATF_B	0.043	146	7	SIK1, GEM, AFF4, MAFF, EPHA2, FOS, SEMA4C
169	5	V$PU1_Q6	0.044	161	10	CCDC88B, PKN1, NR1H3, MXD4, EIF4EBP1, CDKN2A, PIEZO1, PTPRCAP, C1orf162, ERF
170	113	V$AP1_Q6_01	0.045	188	10	LAMC1, SQSTM1, DTNA, CCDC50, TFE3, RPL23A, ZNF207, RNF144B, PSME4, DCN
171	115	V$HSF2_01	0.045	179	8	TGIF1, STC1, SERPINH1, LMOD1, BCL6, RBPMS, FOS, RALGDS
172	113	GGCNNMSMYNTTG_UNKNOWN	0.046	68	5	PRRX1, ELOVL5, CD164, YBX1, EEF1A1
173	115	CTCNANGTGNY_UNKNOWN	0.046	61	4	GNA14, FES, HDAC7, TMPRSS3
174	5	V$SMAD3_Q6	0.047	163	10	AGER, TP53I13, GADD45G, CSF3, HAPLN2, DMPK, SLC4A2, SIPA1, PTPN6, C1QTNF5
175	5	TGANTCA_V$AP1_C	0.048	733	33	MAP3K6, PHLDB3, CSF3, TFEB, COL27A1, NFATC4, PKN1, LRCH4, SLC11A1, MDFI, RHBDF1, GPX1, FERMT3, NRN1L, SHISA5, MT3, LTBP3, FHL3, ZMAT5, AKT1S1, VASP, ACADVL, PIM1, NOTCH4, GADD45G, ABCD1, ITPKC, DMPK, WDR81, PTH1R, PSTPIP1, TNXB, DTX2
176	5	GCCNNNWTAAR_UNKNOWN	0.048	99	7	DMPK, H2AFX, PTMA, VASP, FHL3, NFATC4, GGA1
177	115	V$AP1_Q2	0.048	181	8	EFNA1, EPHA2, ZNFX1, GADD45A, LMNA, TUBA1C, ZIC1, FOS
178	115	V$NF1_Q6	0.048	181	8	STC1, CSRNP1, CD63, NTRK3, SEMA4C, STAT3, SIK1, AFF4
179	5	V$SRF_Q6	0.048	164	10	H2AFX, STX10, FLNA, GADD45G, CSNK1E, ORAI3, DMPK, SIPA1, KRTCAP2, NFATC4
180	5	GGGCGGR_V$SP1_Q6	0.049	2307	90	MAP3K6, SLC25A39, NFKBIB, TRIM28, GLA, TFEB, CNPY3, PTMA, STXBP2, SHKBP1, DDB2, ARRDC2, SIGIRR, FERMT3, MAP3K11, STX4, IFRD2, DAZAP1, MAP3K3, RPL18, ADAT3, CDC42EP2, PVRL2, MAP2K3, TRPS1, TP53I13, SLC50A1, FLNA, PRR14, ZNF703, SIPA1, AKT1S1, RPS19BP1, VASP, DEF6, PIM1, ADD1, XKR8, ITPKC, WDR81, LLGL2, PTPN6, UIMC1, ITSN1, SCRIB, LZTS2, PCOLCE, MPDU1, OGG1, SHARPIN, SMG6, MUC1, IER3, PNPLA2, MAN2B…
181	115	V$PITX2_Q2	0.049	150	7	ADAMTS4, HSD3B7, PDGFA, RBPMS, AKAP2, FOSL2, FES
182	113	V$AP1_Q2_01	0.049	191	10	RIT1, H3F3B, SQSTM1, PERP, HSPB8, TFE3, EEF1A1, RPL23A, RNF144B, PSME4
183	115	V$ATF3_Q6	0.049	182	8	GEM, EPHA2, BCL6, SIK1, TNFRSF12A, MAFF, CDKN1A, ATF3
184	114	TGASTMAGC_V$NFE2_01	0.05	145	7	CDH23, RAB13, ABHD4, FGF11, EIF4G1, GSTP1, ROM1
185	116	V$PEA3_Q6	0.05	180	7	SPI1, FCGR3A, IL18, ARHGDIB, CARD16, RHOG, TCIRG1
