# Supplementary material for: A cortical immune network map identifies distinct microglial transcriptional programs associated with β-amyloid and Tau pathologies
Source: Transl Psychiatry. 2021 Jan 14;11:50. doi: 10.1038/s41398-020-01175-9 (PMC7809035; doi:10.1038/s41398-020-01175-9)
Supplement: Supplementary file 5 — Supplementary table 8 [file 41398_2020_1175_MOESM5_ESM.xlsx]

## Sheet: ROS cohort
Module	PathoAD	cAD	Cognitive decline	Neuritic plaques	Diffuse plaques	Neurofibrillary tangles	Tau	Amyloid	Sex	Age
116	0.57 (0.025)	0.45 (0.034)	0.57 (-0.0054)	0.55 (0.026)	0.99 (-0.00079)	1 (-0.00015)	0.96 (-0.0063)	0.052 (0.17)	0.0086 (-0.11)	0.066 (1.2)
115	0.71 (0.017)	0.54 (0.028)	0.25 (-0.011)	0.41 (0.036)	0.48 (0.032)	0.96 (-0.0016)	0.84 (-0.024)	0.052 (0.18)	0.011 (-0.11)	0.38 (0.59)
114	0.13 (0.082)	0.41 (0.045)	0.21 (-0.014)	0.039 (0.11)	0.12 (0.084)	0.7 (0.014)	0.43 (0.11)	0.0014 (0.34)	0.00016 (-0.19)	0.71 (0.3)
113	0.65 (-0.02)	0.26 (0.052)	0.22 (-0.012)	0.5 (0.03)	0.17 (-0.063)	0.88 (0.0045)	0.48 (-0.083)	0.057 (0.17)	0.27 (-0.05)	0.12 (1)
5	0.0084 (0.15)	0.55 (0.035)	0.22 (-0.015)	0.058 (0.1)	0.00023 (0.21)	0.69 (0.015)	0.061 (0.27)	0.011 (0.29)	6.6e-05 (-0.21)	0.9 (-0.1)
p-value (coefficient)

## Sheet: Map cohort
Module	PathoAD	cAD	Cognitive decline	Neuritic plaques	Diffuse plaques	Neurofibrillary tangles	Tau	Amyloid	Sex	Age
116	0.14 (0.08)	0.24 (0.06)	0.19 (-0.015)	0.079 (0.092)	0.47 (0.038)	0.56 (-0.022)	0.43 (0.11)	0.18 (0.18)	0.36 (-0.048)	0.027 (9.5e-16)
115	0.54 (0.033)	0.22 (0.063)	0.21 (-0.014)	0.15 (0.074)	0.81 (-0.012)	0.69 (-0.015)	0.75 (0.044)	0.22 (0.16)	0.13 (-0.078)	0.13 (-1.4e-16)
114	0.023 (0.14)	0.0011 (0.19)	0.0026 (-0.038)	0.0037 (0.17)	0.35 (0.056)	0.23 (0.053)	0.022 (0.36)	0.046 (0.3)	0.12 (-0.094)	0.019 (1.4e-16)
113	0.085 (0.098)	0.049 (0.11)	0.23 (-0.014)	0.089 (0.092)	0.9 (-0.0067)	0.77 (0.012)	0.69 (0.058)	0.039 (0.29)	0.25 (-0.064)	1 (0)
5	0.2 (0.087)	0.036 (0.13)	0.02 (-0.032)	0.017 (0.15)	0.25 (0.074)	0.46 (0.035)	0.02 (0.4)	0.22 (0.2)	0.17 (-0.089)	1 (0)
p-value (coefficient)

## Sheet: Non-demented
Module	AD	Cognitive decline	Neuritic Plaques	Diffuse Plaques	Neurofibrillary tangles	Tau	Amyloid	Sex	Age
116	0.64 (0.021)	0.29 (-0.0052)	0.57 (0.022)	0.79 (0.012)	0.75 (-0.0076)	0.8 (0.022)	0.28 (0.1)	0.32 (-0.045)	0.014 (7.3e-16)
115	0.91 (0.0049)	0.028 (-0.01)	0.42 (0.03)	0.86 (0.0076)	0.66 (-0.01)	0.64 (-0.038)	0.29 (0.1)	0.49 (-0.031)	0.68 (1.1e-16)
114	0.061 (0.11)	0.26 (-0.0067)	0.025 (0.11)	0.097 (0.092)	0.9 (-0.0037)	0.47 (0.075)	0.029 (0.26)	0.1 (-0.089)	0.42 (-5.2e-17)
113	0.58 (-0.026)	0.45 (-0.0038)	0.9 (-0.0052)	0.082 (-0.082)	0.34 (-0.024)	0.15 (-0.13)	0.52 (0.065)	0.78 (0.013)	0.47 (-3.2e-16)
5	0.0059 (0.16)	0.027 (-0.014)	0.0056 (0.13)	3e-04 (0.2)	0.49 (0.021)	0.0095 (0.28)	0.013 (0.3)	0.057 (-0.11)	0.79 (7e-17)
p-value (coefficient)

## Sheet: Additional pathologies
Module	TDP43	Hippocampal sclerosis	Lewy bodies	Cerebral atherosclerosis
116	0.16 (0.14)	0.33 (0.019)	0.6 (0.015)	0.17 (-0.16)
115	0.08 (0.16)	0.56 (0.011)	0.16 (0.039)	0.51 (-0.076)
114	0.083 (0.19)	0.45 (0.017)	0.63 (0.016)	0.54 (-0.085)
113	0.029 (0.22)	0.34 (0.019)	0.26 (0.033)	0.27 (-0.13)
5	0.33 (0.12)	0.88 (0.0035)	0.45 (-0.026)	0.59 (0.078)

## Sheet: Accounting for cell-types
Module	PathoAD	cAD	Cognitive decline	Neuritic plaques	Diffuse plaques	Neurofibrillary tangles	Tau	Amyloid	Sex	Age
115	0.88 (-0.0087)	0.36 (0.053)	0.63 (-0.0059)	0.15 (0.082)	0.95 (0.0036)	0.52 (0.026)	0.76 (0.047)	0.34 (0.12)	0.0031 (-0.17)	0.049 (-1.5)
114	0.012 (0.19)	0.05 (0.14)	0.047 (-0.034)	0.000032 (0.3)	0.0024 (0.21)	0.0024 (0.16)	0.00063 (0.66)	0.0065 (0.45)	0.00033 (-0.269)	0.00018 (-3.7)
113	0.8 (-0.023)	0.28 (0.094)	0.75 (-0.0058)	0.38 (0.078)	0.52 (-0.078)	0.52 (0.039)	0.84 (-0.046)	0.4 (0.17)	0.137 (-0.13)	0.2 (-1.5)
5	0.0524 (0.14)	0.41 (0.06)	0.18 (-0.02)	0.0045 (0.2)	0.03 (0.24)	0.03 (0.11)	0.00084 (0.63)	0.092 (0.27)	0.0025 (-0.21)	0.0038 (-2.81)
p-value (coefficient)
